# Supplementary material for: Comparative genomics of Synechococcus and proposal of the new genus Parasynechococcus
Source: PeerJ. 2016 Jan 14;4:e1522. doi: 10.7717/peerj.1522 (PMC4734447; doi:10.7717/peerj.1522)
Supplement: Supplemental Information 1 — Ortholog composition across the 24 analyzed genomes. Only orthologs present in at least 2 genomes are shown. [file peerj-04-1522-s001.xls]

## Sheet: Ortholog_Table
Table S1: Orthologue composition across the three analyzed clades: Prochlorococcus (PC), Parasynechococcus (PS) and Synechococcus (SY). Lines are colored according to the third column, that indicates if a orthologue group is present in all genomes of a given clade. Red, present in all PC but not in all PS and SY. Orange, present in all PC and PS but not in all SY. Yellow, Present in all PC, PS an…
Group	Annotation	Type	Prochlorococcus chisholmii AS9601	Prochlorococcus marinus CCMP1375	Prochlorococcus pastoris CCMP1986	Prochlorococcus nereus MIT9202	Prochlorococcus ceticus MIT9211	Prochlorococcus nereus MIT9215	Prochlorococcus ponticus MIT9301	Prochlorococcus swingsii MIT9303	Prochlorococcus neptunius MIT9312	Prochlorococcus swingsii MIT9313	Prochlorococcus tetsii MIT9515	Prochlorococcus proteus NATL1A	Prochlorococcus proteus NATL2A	Parasynechococcus sp. RCC307	Parasynechococcus sp. RS9916	Parasynechococcus sp. RS9917	Parasynechococcus sp. WH7803	Parasynechococcus sp. WH7805	Parasynechococcus sp. WH8016	Parasynechococcus sp. WH8102	Parasynechococcus sp. WH8109	Parasynechococcus sp. WH5701	Parasynechococcus sp. BL107	Parasynechococcus sp. CB0101	Parasynechococcus sp. CB0205	Parasynechococcus sp. CC9311	Parasynechococcus sp. CC9605	Parasynechococcus sp. CC9902	Synechococcus sp. JA23Ba213	Synechococcus sp. JA33Ab	Synechococcus elongatus PCC6301	Synechococcus sp. PCC6312	Synechococcus sp. PCC7002	Synechococcus sp. PCC7335	Synechococcus sp. PCC7336	Synechococcus sp. PCC7502	Synechococcus elongatus PCC7942	Response regulator
GROUP2057-14genes,13taxa.	hypothetical_protein||FIG00941639:_hypothetical_protein||possible_EPSP_synthase_(3-phosphoshikimate_1-c	|PC	1	1	2	1	1	1	1	1	1	1	1	1	1	0	0	0	0	0	0	0	0	0	0	0	0	0	0	0	0	0	0	0	0	0	0	0	0
GROUP2119-13genes,13taxa.	hypothetical_protein||FIG00940571:_hypothetical_protein||possible_Phosphofructokinase	|PC	1	1	1	1	1	1	1	1	1	1	1	1	1	0	0	0	0	0	0	0	0	0	0	0	0	0	0	0	0	0	0	0	0	0	0	0	0
GROUP2121-13genes,13taxa.	FIG00943508:_hypothetical_protein||FIG00941828:_hypothetical_protein||FIG00941289:_hypothetical_protein	|PC	1	1	1	1	1	1	1	1	1	1	1	1	1	0	0	0	0	0	0	0	0	0	0	0	0	0	0	0	0	0	0	0	0	0	0	0	0
GROUP2122-13genes,13taxa.	possible_Photosystem_II_reaction_center_Z_protein_(PsbZ)||Photosystem_II_protein_PsbZ	|PC	1	1	1	1	1	1	1	1	1	1	1	1	1	0	0	0	0	0	0	0	0	0	0	0	0	0	0	0	0	0	0	0	0	0	0	0	0
GROUP2123-13genes,13taxa.	Putative_lumenal_protein,_contains_8_pentapeptide_repeats,_sll0577_homolog	|PC	1	1	1	1	1	1	1	1	1	1	1	1	1	0	0	0	0	0	0	0	0	0	0	0	0	0	0	0	0	0	0	0	0	0	0	0	0
GROUP2125-13genes,13taxa.	hypothetical_protein||FIG00940220:_hypothetical_protein||FIG00940203:_hypothetical_protein	|PC	1	1	1	1	1	1	1	1	1	1	1	1	1	0	0	0	0	0	0	0	0	0	0	0	0	0	0	0	0	0	0	0	0	0	0	0	0
GROUP2055-14genes,14taxa.	hypothetical_protein||FIG00941312:_hypothetical_protein||possible_RNA_recognition_motif._(a.k.a._RRM,_R	|PC	1	1	1	1	1	1	1	1	1	1	1	1	1	0	0	0	0	0	0	0	0	0	0	0	1	0	0	0	0	0	0	0	0	0	0	0	0
GROUP2061-14genes,14taxa.	Nicotinamidase_family_protein_YcaC||Isochorismatase_(EC_3.3.2.1)	|PC	1	1	1	1	1	1	1	1	1	1	1	1	1	0	0	0	0	0	0	0	0	0	0	0	0	0	0	0	0	0	0	0	0	0	0	1	0
GROUP2005-15genes,15taxa.	Thymidylate_synthase_thyX_(EC_2.1.1.-)	|PC	1	1	1	1	1	1	1	1	1	1	1	1	1	0	0	0	0	0	0	0	0	0	0	0	0	0	0	0	0	0	0	1	0	0	0	1	0
GROUP1967-16genes,16taxa.	hypothetical_protein||FIG00941905:_hypothetical_protein||FIG00941168:_hypothetical_protein	|PC	1	1	1	1	1	1	1	1	1	1	1	1	1	0	0	0	0	0	0	0	0	0	1	0	0	0	1	1	0	0	0	0	0	0	0	0	0
GROUP1900-17genes,17taxa.	hypothetical_protein||FIG00940496:_hypothetical_protein||FIG00940737:_hypothetical_protein||Nitrogen_regulatory_protein_PII	|PC	1	1	1	1	1	1	1	1	1	1	1	1	1	1	0	0	0	0	0	0	0	1	0	1	1	0	0	0	0	0	0	0	0	0	0	0	0
GROUP1784-19genes,18taxa.	FIG00943640:_hypothetical_protein||Possible_Phosphate-binding_protein||possible_Phosphate-binding_protein	|PC	1	1	2	1	1	1	1	1	1	1	1	1	1	1	0	0	0	0	0	0	1	0	1	0	1	0	0	1	0	0	0	0	0	0	0	0	0
GROUP1741-20genes,20taxa.	hypothetical_protein||Possible_Adenoviral_fiber_protein||possible_Hepatitis_C_virus_core_protein	|PC	1	1	1	1	1	1	1	1	1	1	1	1	1	1	1	1	1	1	1	0	0	0	0	0	0	1	0	0	0	0	0	0	0	0	0	0	0
GROUP1750-20genes,20taxa.	Nickel_transporter_UreH	|PC	1	1	1	1	1	1	1	1	1	1	1	1	1	0	0	0	0	0	1	1	1	0	1	0	0	1	1	1	0	0	0	0	0	0	0	0	0
GROUP1772-20genes,20taxa.	Thioredoxin_reductase_(EC_1.8.1.9)	|PC	1	1	1	1	1	1	1	1	1	1	1	1	1	0	0	0	0	0	0	0	1	0	1	0	0	1	1	1	0	0	0	0	0	1	1	0	0
GROUP1483-26genes,21taxa.	hypothetical_protein||FIG00942683:_hypothetical_protein||FIG00943960:_hypothetical_protein||FIG01150961:_hypothetical_protein||Phage_T4-like_protein,_T4_GC0049||FIG00941997:_hypothetical_protein	|PC	2	1	1	2	1	2	2	1	2	1	1	1	1	1	1	0	0	1	0	1	1	0	0	1	1	0	1	0	0	0	0	0	0	0	0	0	0
GROUP1564-25genes,21taxa.	hypothetical_protein||FIG00942406:_hypothetical_protein||unnamed_protein_product||FIG00941408:_hypothetical_protein||possible_Malic_enzyme||FIG01153092:_hypothetical_protein	|PC	1	1	3	1	1	1	1	1	1	1	1	1	1	1	0	0	1	1	1	3	0	0	1	0	0	0	1	1	0	0	0	0	0	0	0	0	0
GROUP1708-21genes,21taxa.	Probable_peptidase_SodX_for_nickel-dependent_superoxide_dismutase||hypothetical_protein||Possible_peptidase_S26_family_protein||putative_signal_peptidase	|PC	1	1	1	1	1	1	1	1	1	1	1	1	1	0	0	0	0	0	1	1	1	0	1	0	0	1	1	1	0	0	0	0	0	1	0	0	0
GROUP1726-21genes,21taxa.	hypothetical_protein||FIG00942357:_hypothetical_protein||protein_family_PM-1||FIG00941160:_hypothetical_protein||FIG01153457:_hypothetical_protein||FIG01156363:_hypothetical_protein	|PC	1	1	1	1	1	1	1	1	1	1	1	1	1	0	1	0	0	0	1	1	1	0	1	0	0	1	1	1	0	0	0	0	0	0	0	0	0
GROUP1562-25genes,22taxa.	hypothetical_protein||FIG00942918:_hypothetical_protein||FIG00941967:_hypothetical_protein||FIG01152995:_hypothetical_protein||FIG00943114:_hypothetical_protein	|PC	1	1	1	2	1	2	1	1	1	1	1	2	1	1	1	0	0	0	0	1	1	0	1	1	1	0	1	1	0	0	0	0	0	0	0	0	0
GROUP1616-23genes,22taxa.	hypothetical_protein||Sodium/glutamate_symporter||Possible_sodium:solute_symporter,_ESS_family||FIG01152941:_hypothetical_protein	|PC	1	1	1	1	1	1	1	1	1	1	1	1	1	1	0	0	1	1	0	0	0	1	0	2	1	0	0	0	0	0	0	0	1	1	1	0	0
GROUP1671-22genes,22taxa.	Nickel-dependent_superoxide_dismutase_(EC_1.15.1.1)	|PC	1	1	1	1	1	1	1	1	1	1	1	1	1	0	0	0	0	0	1	1	1	0	1	0	0	1	1	1	0	0	0	0	0	1	1	0	0
GROUP1570-24genes,23taxa.	putative_sodium-dependent_bicarbonate_transporter	|PC	1	1	1	1	1	1	1	1	1	1	1	1	1	1	0	0	0	0	0	0	0	2	0	1	1	1	0	0	0	0	1	0	1	1	1	0	1
GROUP1617-23genes,23taxa.	hypothetical_protein||FIG00940361:_hypothetical_protein||FIG01151116:_hypothetical_protein	|PC	1	1	1	1	1	1	1	1	1	1	1	1	1	1	1	1	1	1	1	0	0	1	0	1	1	1	0	0	0	0	0	0	0	0	0	0	0
GROUP1623-23genes,23taxa.	hypothetical_protein||FIG01151008:_hypothetical_protein||FIG01154532:_hypothetical_protein||FIG00940502:_hypothetical_protein	|PC	1	1	1	1	1	1	1	1	1	1	1	1	1	1	1	1	1	1	0	1	1	0	1	0	0	0	1	1	0	0	0	0	0	0	0	0	0
GROUP1597-24genes,24taxa.	FIG00940739:_hypothetical_protein||FIG01152652:_hypothetical_protein	|PC	1	1	1	1	1	1	1	1	1	1	1	1	1	0	1	0	1	1	1	1	1	0	1	1	0	1	1	1	0	0	0	0	0	0	0	0	0
GROUP1603-24genes,24taxa.	Cystathionine_gamma-synthase_(EC_2.5.1.48)_/_Cystathionine_gamma-synthase_(EC_2.5.1.48)_fungal_type||Cystathionine_gamma-synthase_(EC_2.5.1.48)	|PC	1	1	1	1	1	1	1	1	1	1	1	1	1	0	1	1	1	1	1	1	1	0	1	0	0	1	1	1	0	0	0	0	0	0	0	0	0
GROUP1604-24genes,24taxa.	Cystathionine_beta-lyase_(EC_4.4.1.8)	|PC	1	1	1	1	1	1	1	1	1	1	1	1	1	0	1	1	1	1	1	1	1	0	1	0	0	1	1	1	0	0	0	0	0	0	0	0	0
GROUP1605-24genes,24taxa.	omega-3_fatty_acid_desaturase||Fatty_acid_desaturase||Fatty_acid_desaturase,_type_2_(EC_1.14.99.-)	|PC	1	1	1	1	1	1	1	1	1	1	1	1	1	0	0	0	1	1	0	1	1	0	0	1	1	0	1	0	0	0	0	0	1	1	1	1	0
GROUP1607-24genes,24taxa.	FAD_linked_oxidase,_N-terminal||possible_oxidoreductase	|PC	1	1	1	1	1	1	1	1	1	1	1	1	1	0	1	1	1	1	1	1	1	0	1	0	0	1	1	1	0	0	0	0	0	0	0	0	0
GROUP1116-33genes,25taxa.	Ferritin-like_protein_2||Ferritin	|PC	1	1	1	1	1	1	1	2	1	2	1	1	2	0	0	2	0	1	1	0	1	1	1	1	1	5	1	1	0	0	0	0	0	1	0	0	0
GROUP1487-26genes,25taxa.	HNH_endonuclease:HNH_nuclease	|PC	1	1	2	1	1	1	1	1	1	1	1	1	1	1	1	1	0	0	1	1	1	1	1	1	1	1	1	0	0	0	0	0	0	0	0	0	0
GROUP1507-26genes,25taxa.	Flavodoxin_1	|PC	1	1	1	1	1	1	1	1	1	1	1	1	1	0	0	0	0	0	0	0	1	0	1	0	0	1	2	1	1	1	1	1	1	1	0	0	1
GROUP1523-25genes,25taxa.	FIG01149870:_hypothetical_protein||FIG00940769:_hypothetical_protein	|PC	1	1	1	1	1	1	1	1	1	1	1	1	1	0	1	1	1	1	1	1	0	1	1	1	1	1	0	1	0	0	0	0	0	0	0	0	0
GROUP1525-25genes,25taxa.	hypothetical_protein||FIG01151413:_hypothetical_protein||FIG01150719:_hypothetical_protein||Permease_of_the_drug/metabolite_transporter,_DMT_superfamily||FIG00944450:_hypothetical_protein||Gll3359_protein||FIG00943697:_hypothetical_protein	|PC	1	1	1	1	1	1	1	1	1	1	1	1	1	1	1	1	1	1	1	0	0	1	0	1	1	1	0	0	0	0	0	1	0	1	0	0	0
GROUP1532-25genes,25taxa.	hypothetical_protein||FIG01150987:_hypothetical_protein||FIG00940587:_hypothetical_protein	|PC	1	1	1	1	1	1	1	1	1	1	1	1	1	0	0	1	1	1	1	1	1	0	1	1	1	1	1	1	0	0	0	0	0	0	0	0	0
GROUP1537-25genes,25taxa.	AbrB_family_transciptional_regulator	|PC	1	1	1	1	1	1	1	1	1	1	1	1	1	1	1	1	1	1	1	0	1	1	0	1	1	1	1	0	0	0	0	0	0	0	0	0	0
GROUP1542-25genes,25taxa.	GNAT_family_acetyltransferase	|PC	1	1	1	1	1	1	1	1	1	1	1	1	1	1	1	1	0	0	1	1	1	0	1	1	1	1	1	1	0	0	0	0	0	0	0	0	0
GROUP1563-25genes,25taxa.	Light-dependent_protochlorophyllide_reductase_(EC_1.3.1.33)	|PC	1	1	1	1	1	1	1	1	1	1	1	1	1	0	1	1	1	1	1	1	1	1	1	0	0	1	1	1	0	0	0	0	0	0	0	0	0
GROUP1567-25genes,25taxa.	FIG01151704:_hypothetical_protein||FIG00940338:_hypothetical_protein||FIG01155117:_hypothetical_protein||FIG00940700:_hypothetical_protein	|PC	1	1	1	1	1	1	1	1	1	1	1	1	1	0	1	1	1	1	1	1	1	0	1	0	1	1	1	1	0	0	0	0	0	0	0	0	0
GROUP115-39genes,26taxa.	Chlorophyll_a(b)_binding_protein,_photosystem_II_CP43_protein_(PsbC)_homolog||Iron_starvation-induced_chlorophyll_a(b)_binding_protein_IsiA,_photosystem_II_CP43_protein_(PsbC)_homolog||iron_stress-induced_chlorophyll-binding_protein	|PC	2	3	1	2	2	2	2	2	2	2	2	2	2	0	0	0	0	0	0	0	1	0	1	0	0	1	1	1	1	1	1	1	1	1	1	0	1
GROUP1482-26genes,26taxa.	hypothetical_protein||FIG00941245:_hypothetical_protein||FIG01152111:_hypothetical_protein	|PC	1	1	1	1	1	1	1	1	1	1	1	1	1	1	1	0	1	1	1	1	1	1	1	0	1	1	1	1	0	0	0	0	0	0	0	0	0
GROUP1485-26genes,26taxa.	FIG00940105:_hypothetical_protein||hypothetical_protein||FIG00941792:_hypothetical_protein||FIG00942424:_hypothetical_protein||FIG00942922:_hypothetical_protein||FIG01149501:_hypothetical_protein	|PC	1	1	1	1	1	1	1	1	1	1	1	1	1	1	1	1	1	1	1	0	1	1	1	1	0	1	1	1	0	0	0	0	0	0	0	0	0
GROUP1492-26genes,26taxa.	hypothetical_protein||FIG01149887:_hypothetical_protein||FIG00940127:_hypothetical_protein	|PC	1	1	1	1	1	1	1	1	1	1	1	1	1	1	1	1	1	1	1	0	1	0	1	1	1	1	1	1	0	0	0	0	0	0	0	0	0
GROUP1493-26genes,26taxa.	possible_Viral_(Superfamily_1)_RNA_helicase||Possible_Viral_(Superfamily_1)_RNA_helicase	|PC	1	1	1	1	1	1	1	1	1	1	1	1	1	1	1	1	1	0	1	1	1	1	1	1	0	1	1	1	0	0	0	0	0	0	0	0	0
GROUP1495-26genes,26taxa.	FIG00940123:_hypothetical_protein||FIG01149409:_hypothetical_protein	|PC	1	1	1	1	1	1	1	1	1	1	1	1	1	1	1	1	1	1	1	1	1	1	1	0	0	1	1	1	0	0	0	0	0	0	0	0	0
GROUP1496-26genes,26taxa.	FIG01150050:_hypothetical_protein||FIG00941527:_hypothetical_protein	|PC	1	1	1	1	1	1	1	1	1	1	1	1	1	1	1	1	1	1	1	1	1	1	1	0	0	1	1	1	0	0	0	0	0	0	0	0	0
GROUP1501-26genes,26taxa.	Possible_7kD_DNA-binding_domain	|PC	1	1	1	1	1	1	1	1	1	1	1	1	1	1	1	1	1	1	1	1	1	1	1	0	0	1	1	1	0	0	0	0	0	0	0	0	0
GROUP1503-26genes,26taxa.	hypothetical_protein||FIG00940552:_hypothetical_protein||FIG01149378:_hypothetical_protein	|PC	1	1	1	1	1	1	1	1	1	1	1	1	1	0	1	1	1	1	1	1	1	0	1	1	1	1	1	1	0	0	0	0	0	0	0	0	0
GROUP1508-26genes,26taxa.	FIG01152218:_hypothetical_protein||FIG01151967:_hypothetical_protein||FIG01153445:_hypothetical_protein||FIG00940709:_hypothetical_protein||FIG00940654:_hypothetical_protein||hypothetical_protein||FIG00942083:_hypothetical_protein||FIG01156328:_hypothetical_protein||FIG00944833:_hypothetical_protein	|PC	1	1	1	1	1	1	1	1	1	1	1	1	1	1	1	0	1	1	1	1	1	0	1	1	1	1	1	1	0	0	0	0	0	0	0	0	0
GROUP61-44genes,26taxa.	FIG00941013:_hypothetical_protein||FIG00940112:_hypothetical_protein||FIG00941413:_hypothetical_protein||FIG00943708:_hypothetical_protein||hypothetical_protein||FIG00940435:_hypothetical_protein||FIG00942694:_hypothetical_protein||FIG01152750:_hypothetical_protein||FIG00943888:_hypothetical_protein||FIG01156728:_hypothetical_protein	|PC	1	1	1	1	1	1	1	1	1	1	1	6	1	0	1	1	1	2	2	2	4	0	2	1	1	3	5	1	0	0	0	0	0	0	0	0	0
GROUP74-41genes,26taxa.	possible_Phosphatidylinositol-specific_phospho||FIG00943231:_hypothetical_protein||FIG00941469:_hypothetical_protein||possible_TIR_domain||FIG00941049:_hypothetical_protein||FIG00941775:_hypothetical_protein||hypothetical_protein||FIG01152276:_hypothetical_protein||FIG00941540:_hypothetical_protein	|PC	2	1	2	2	1	2	3	1	2	2	1	3	1	1	1	2	1	1	2	1	2	0	1	0	2	2	1	1	0	0	0	0	0	0	0	0	0
GROUP98-40genes,26taxa.	FIG00944792:_hypothetical_protein||FIG00940999:_hypothetical_protein||FIG00942492:_hypothetical_protein||FIG00941660:_hypothetical_protein||FIG01150069:_hypothetical_protein||FIG00940588:_hypothetical_protein||hypothetical_protein||FIG00943386:_hypothetical_protein||FIG01157459:_hypothetical_protein||FIG00941384:_hypothetical_protein	|PC	3	1	2	3	1	3	3	1	1	1	1	3	1	1	1	1	1	1	1	1	1	0	1	0	1	2	3	1	0	0	0	0	0	0	0	0	0
GROUP1252-30genes,27taxa.	hypothetical_protein||FIG00940849:_hypothetical_protein||FIG01149571:_hypothetical_protein||FIG01150457:_hypothetical_protein||FIG01153262:_hypothetical_protein	|PC	1	1	1	1	1	1	1	1	1	1	1	1	1	0	2	1	1	2	1	2	1	1	1	1	1	1	1	1	0	0	0	0	0	0	0	0	0
GROUP1294-29genes,27taxa.	hypothetical_protein||FIG00940078:_hypothetical_protein||FIG01149583:_hypothetical_protein	|PC	1	1	1	1	1	1	1	2	1	1	1	1	2	0	1	1	1	1	1	1	1	1	1	1	1	1	1	1	0	0	0	0	0	0	0	0	0
GROUP1337-28genes,27taxa.	Malate:quinone_oxidoreductase_(EC_1.1.5.4)	|PC	1	1	1	1	1	1	1	1	1	1	1	1	1	1	1	1	1	1	1	1	1	0	1	1	2	1	1	1	0	0	0	0	0	0	0	0	0
GROUP1352-28genes,27taxa.	possible_LysM_domain||Phage_lysin,_1,4-beta-N-acetylmuramidase_(EC_3.2.1.17)_or_lysozyme||Possible_LysM_domain_precursor||alginate_regulatory_protein_AlgP	|PC	1	1	1	1	1	1	1	1	1	1	1	1	1	0	1	1	1	1	1	1	1	2	1	1	1	1	1	1	0	0	0	0	0	0	0	0	0
GROUP1366-28genes,27taxa.	FIG00940400:_hypothetical_protein||hypothetical_protein||conserved_in_marine_cyanos||FIG01150299:_hypothetical_protein	|PC	1	1	1	1	1	1	1	1	1	1	1	1	1	1	1	1	1	1	1	1	1	2	1	1	0	1	1	1	0	0	0	0	0	0	0	0	0
GROUP1409-27genes,27taxa.	FIG00940730:_hypothetical_protein	|PC	1	1	1	1	1	1	1	1	1	1	1	1	1	1	1	1	1	1	1	1	1	1	1	1	1	1	0	1	0	0	0	0	0	0	0	0	0
GROUP1413-27genes,27taxa.	hypothetical_protein||FIG01149421:_hypothetical_protein||FIG00940185:_hypothetical_protein	|PC	1	1	1	1	1	1	1	1	1	1	1	1	1	1	1	1	1	1	1	1	1	1	1	0	1	1	1	1	0	0	0	0	0	0	0	0	0
GROUP1414-27genes,27taxa.	FIG00942120:_hypothetical_protein||hypothetical_protein||FIG01153218:_hypothetical_protein||FIG01150877:_hypothetical_protein||FIG00940321:_hypothetical_protein	|PC	1	1	1	1	1	1	1	1	1	1	1	1	1	1	1	1	1	1	1	1	1	1	1	1	0	1	1	1	0	0	0	0	0	0	0	0	0
GROUP1420-27genes,27taxa.	15,16-dihydrobiliverdin:ferredoxin_oxidoreductase_PebA_(EC_1.3.7.2)	|PC	1	1	1	1	1	1	1	1	1	1	1	1	1	1	1	0	1	1	1	1	1	0	1	0	1	1	1	1	0	0	0	0	0	1	1	0	0
GROUP1421-27genes,27taxa.	Phycoerythrobilin:ferredoxin_oxidoreductase_PebB_(EC_1.3.7.3)	|PC	1	1	1	1	1	1	1	1	1	1	1	1	1	1	1	0	1	1	1	1	1	1	1	0	0	1	1	1	0	0	0	0	0	1	1	0	0
GROUP1425-27genes,27taxa.	putative_acetyltransferase||Acetyltransferase_(EC_2.3.1.-)||putative_acetyltransferase_[EC:2.3.1.-]_[KO:K03830]||GCN5-related_N-acetyltransferase	|PC	1	1	1	1	1	1	1	1	1	1	1	1	1	0	0	0	1	1	1	1	1	1	1	1	1	1	1	1	0	0	0	1	1	0	0	0	0
GROUP1436-27genes,27taxa.	hypothetical_protein||Membrane_protein||membrane_protein,_putative||FIG028593:_membrane_protein	|PC	1	1	1	1	1	1	1	1	1	1	1	1	1	0	1	1	1	1	1	1	1	1	1	1	1	1	1	1	0	0	0	0	0	0	0	0	0
GROUP1439-27genes,27taxa.	hypothetical_protein||FIG01149599:_hypothetical_protein||FIG00940616:_hypothetical_protein	|PC	1	1	1	1	1	1	1	1	1	1	1	1	1	0	1	1	1	1	1	1	1	1	1	1	1	1	1	1	0	0	0	0	0	0	0	0	0
GROUP1441-27genes,27taxa.	hypothetical_protein||Possible_Villin_headpiece_domain||possible_Villin_headpiece_domain	|PC	1	1	1	1	1	1	1	1	1	1	1	1	1	1	1	1	1	1	1	1	1	1	1	0	1	1	1	1	0	0	0	0	0	0	0	0	0
GROUP1447-27genes,27taxa.	Homoserine_O-succinyltransferase_(EC_2.3.1.46)	|PC	1	1	1	1	1	1	1	1	1	1	1	1	1	1	1	1	1	1	1	1	1	0	1	0	0	1	1	1	0	0	1	0	0	0	0	0	1
GROUP1448-27genes,27taxa.	hypothetical_protein||FIG00940386:_hypothetical_protein||FIG00943509:_hypothetical_protein||FIG01151569:_hypothetical_protein	|PC	1	1	1	1	1	1	1	1	1	1	1	1	1	0	1	1	1	1	1	1	1	1	1	1	1	1	1	1	0	0	0	0	0	0	0	0	0
GROUP1449-27genes,27taxa.	Ribokinase_(EC_2.7.1.15)	|PC	1	1	1	1	1	1	1	1	1	1	1	1	1	1	1	1	1	1	1	1	1	1	1	0	1	1	1	1	0	0	0	0	0	0	0	0	0
GROUP1452-27genes,27taxa.	Zinc_ABC_transporter,_ATP-binding_protein_ZnuC	|PC	1	1	1	1	1	1	1	1	1	1	1	1	1	0	1	1	1	1	1	1	1	1	1	1	1	1	1	1	0	0	0	0	0	0	0	0	0
GROUP1456-27genes,27taxa.	possible_ABC_transporter_component,_ATP_binding_protein||ABC_transporter,_ATP-binding_protein||ATPase_component_BioM_of_energizing_module_of_biotin_ECF_transporter	|PC	1	1	1	1	1	1	1	1	1	1	1	1	1	1	1	1	1	1	1	1	1	1	1	0	1	1	1	1	0	0	0	0	0	0	0	0	0
GROUP1464-27genes,27taxa.	Short-chain_dehydrogenase/reductase_(SDR)_superfamily:Glucose...||Short-chain_dehydrogenase/reductase_family_enzyme||3-oxoacyl-[acyl-carrier_protein]_reductase_(EC_1.1.1.100)	|PC	1	1	1	1	1	1	1	1	1	1	1	1	1	1	1	0	1	1	1	1	1	1	1	1	1	1	1	1	0	0	0	0	0	0	0	0	0
GROUP1465-27genes,27taxa.	hypothetical_protein||FIG00940605:_hypothetical_protein||FIG01149452:_hypothetical_protein	|PC	1	1	1	1	1	1	1	1	1	1	1	1	1	0	1	1	1	1	1	1	1	1	1	1	1	1	1	1	0	0	0	0	0	0	0	0	0
GROUP1468-27genes,27taxa.	Short-chain_dehydrogenase/reductase_family_enzyme||3-oxoacyl-[acyl-carrier_protein]_reductase_(EC_1.1.1.100)||Short-chain_dehydrogenase/reductase_(SDR)_superfamily	|PC	1	1	1	1	1	1	1	1	1	1	1	1	1	0	1	1	1	1	1	1	1	1	1	0	0	1	1	1	0	0	0	0	1	1	0	0	0
GROUP1471-27genes,27taxa.	Rod_shape-determining_protein_MreD	|PC	1	1	1	1	1	1	1	1	1	1	1	1	1	1	1	1	1	1	1	1	1	0	1	1	1	1	1	1	0	0	0	0	0	0	0	0	0
GROUP1472-27genes,27taxa.	hypothetical_protein||FIG00941167:_hypothetical_protein||FIG01150194:_hypothetical_protein	|PC	1	1	1	1	1	1	1	1	1	1	1	1	1	0	1	1	1	1	1	1	1	1	1	1	1	1	1	1	0	0	0	0	0	0	0	0	0
GROUP1332-28genes,28taxa.	4'-phosphopantetheinyl_transferase_related_protein||4'-phosphopantetheinyl_transferase_(EC_2.7.8.-)||possible_4'-phosphopantetheinyl_transferase_family_protein	|PC	1	1	1	1	1	1	1	1	1	1	1	1	1	1	1	1	1	1	1	1	0	1	0	1	1	1	0	0	1	0	1	1	0	0	0	0	1
GROUP1373-28genes,28taxa.	hypothetical_protein||FIG01154257:_hypothetical_protein||FIG01150808:_hypothetical_protein||FIG01157213:_hypothetical_protein||S-isoprenylcysteine_O-methyltransferase_related_enzyme	|PC	1	1	1	1	1	1	1	1	1	1	1	1	1	1	1	0	1	1	1	1	1	0	1	1	1	1	1	1	0	0	1	0	0	0	0	0	1
GROUP1374-28genes,28taxa.	Cysteine_synthase_(EC_2.5.1.47)	|PC	1	1	1	1	1	1	1	1	1	1	1	1	1	0	1	1	1	1	1	1	1	1	1	1	1	1	1	1	0	0	0	1	0	0	0	0	0
GROUP1384-28genes,28taxa.	O-acetylhomoserine_sulfhydrylase_(EC_2.5.1.49)_/_O-succinylhomoserine_sulfhydrylase_(EC_2.5.1.48)	|PC	1	1	1	1	1	1	1	1	1	1	1	1	1	1	1	1	1	1	1	1	1	0	1	0	0	1	1	1	0	0	1	1	0	0	0	0	1
GROUP1399-28genes,28taxa.	LSU_m3Psi1915_methyltransferase_RlmH	|PC	1	1	1	1	1	1	1	1	1	1	1	1	1	1	1	1	1	1	1	1	1	0	1	1	1	1	1	1	0	0	0	0	0	1	0	0	0
GROUP1407-28genes,28taxa.	COGs_COG3339	|PC	1	1	1	1	1	1	1	1	1	1	1	1	1	0	1	1	1	1	1	1	1	1	1	1	1	1	1	1	0	0	0	0	1	0	0	0	0
GROUP549-37genes,28taxa.	FIG01152534:_hypothetical_protein||FIG00942090:_hypothetical_protein||hypothetical_protein||FIG00940698:_hypothetical_protein||FIG01157480:_hypothetical_protein||FIG01152487:_hypothetical_protein||FIG00941597:_hypothetical_protein	|PC	1	1	1	1	1	1	1	1	1	1	1	1	1	1	2	0	1	1	2	2	1	2	2	2	2	2	1	2	0	0	0	0	0	1	0	0	0
GROUP974-35genes,28taxa.	FIG01154804:_hypothetical_protein||FIG00943515:_hypothetical_protein||FIG01150524:_hypothetical_protein||FIG00944547:_hypothetical_protein||hypothetical_protein||FIG00941450:_hypothetical_protein||FIG00940967:_hypothetical_protein||FIG00940265:_hypothetical_protein	|PC	1	1	1	2	1	2	1	2	1	2	2	2	2	0	1	0	1	1	1	1	1	0	1	0	1	1	1	1	1	1	0	0	0	1	1	0	0
GROUP1292-29genes,29taxa.	D-alanyl-D-alanine_carboxypeptidase_(EC_3.4.16.4)	|PC	1	1	1	1	1	1	1	1	1	1	1	1	1	1	1	1	1	0	1	0	0	1	0	1	1	1	0	0	0	0	1	1	1	1	1	1	1
GROUP1298-29genes,29taxa.	putative_arsenate_reductase||Arsenate_reductase_(EC_1.20.4.1)||Arsenate_reductase_and_related_proteins,_glutaredoxin_family	|PC	1	1	1	1	1	1	1	1	1	1	1	1	1	0	1	1	1	1	1	1	1	0	1	1	1	1	1	1	0	0	0	0	1	1	1	0	0
GROUP1299-29genes,29taxa.	protein_of_unknown_function_DUF1643||hypothetical_protein||Uncharacterized_conserved_protein||FIG00941614:_hypothetical_protein||FIG00940966:_hypothetical_protein||FIG01150892:_hypothetical_protein	|PC	1	1	1	1	1	1	1	1	1	1	1	1	1	1	1	1	1	1	1	1	1	1	1	1	0	1	1	1	0	0	0	0	0	1	1	0	0
GROUP1309-29genes,29taxa.	Possible_reductase	|PC	1	1	1	1	1	1	1	1	1	1	1	1	1	1	1	1	1	1	1	1	1	0	1	1	1	1	1	1	0	0	1	0	0	0	0	0	1
GROUP1310-29genes,29taxa.	serum_resistance_locus_BrkB-like_protein||Inner_membrane_protein_YihY,_formerly_thought_to_be_RNase_BN||Ribonuclease_BN_(EC_3.1.-.-)	|PC	1	1	1	1	1	1	1	1	1	1	1	1	1	1	1	1	1	1	1	1	1	0	1	1	1	1	1	1	0	0	0	1	0	1	0	0	0
GROUP100-40genes,30taxa.	FIG01152118:_hypothetical_protein||hypothetical_protein||FIG00942579:_hypothetical_protein||FIG01150573:_hypothetical_protein||FIG00941734:_hypothetical_protein||FIG00940719:_hypothetical_protein	|PC	2	1	2	2	2	2	2	1	2	1	2	2	1	0	1	1	1	1	1	1	1	1	1	1	1	1	1	1	0	0	0	0	1	2	0	1	0
GROUP1148-32genes,30taxa.	hypothetical_protein||FIG01151563:_hypothetical_protein||FIG00940935:_hypothetical_protein||FIG00943355:_hypothetical_protein||FIG01155314:_hypothetical_protein	|PC	1	1	1	1	1	2	1	1	1	1	2	1	1	0	1	1	1	1	1	1	1	1	1	1	1	1	1	1	1	1	0	0	0	0	1	0	0
GROUP1223-31genes,30taxa.	GCN5-related_N-acetyltransferase	|PC	1	1	1	1	1	1	1	1	1	1	1	1	1	0	1	1	0	1	2	1	1	1	1	0	0	1	1	1	0	0	1	1	1	1	0	1	1
GROUP1275-30genes,30taxa.	Bacterial_regulatory_proteins,_Crp_family||cAMP-binding_proteins_-_catabolite_gene_activator_and_regulatory_subunit_of_cAMP-dependent_protein_kinases	|PC	1	1	1	1	1	1	1	1	1	1	1	1	1	0	1	1	0	1	1	0	1	1	1	1	1	1	1	1	1	1	0	0	1	1	1	0	0
GROUP1149-32genes,31taxa.	hypothetical_protein||Chloride_channel_protein	|PC	1	1	1	1	1	1	1	1	1	1	1	1	1	0	1	1	1	1	1	1	1	2	1	1	1	1	1	1	0	0	1	0	1	0	0	1	1
GROUP1169-32genes,31taxa.	NADH_dehydrogenase-like_protein_/_Selenide,water_dikinase_(EC_2.7.9.3)	|PC	1	1	1	1	1	1	1	1	1	1	1	1	1	1	1	1	1	1	1	0	1	1	0	1	1	1	1	0	2	1	0	0	1	1	1	1	0
GROUP1192-31genes,31taxa.	hypothetical_protein||Uncharacterized_YCII_family_conserved_protein||FIG00940850:_hypothetical_protein	|PC	1	1	1	1	1	1	1	1	1	1	1	1	1	1	1	1	1	1	1	1	1	0	1	1	1	1	1	1	0	0	1	0	0	1	1	0	1
GROUP1207-31genes,31taxa.	Glutathione_S-transferase_family_protein||Glutathione_S-transferase_family_protein_Sll1545||glutathione_S-transferase	|PC	1	1	1	1	1	1	1	1	1	1	1	1	1	1	1	1	1	1	0	1	1	1	1	1	1	1	1	1	0	0	1	0	1	1	0	0	1
GROUP122-39genes,31taxa.	DoxX_family_protein||Possible_Photosystem_II_reaction_centre_T_prot||predicted_membrane_protein_(COG2259)	|PC	2	1	2	2	1	2	2	1	2	1	2	2	1	1	1	1	1	1	1	1	1	1	1	0	0	1	1	1	1	1	0	1	0	1	0	1	0
GROUP1222-31genes,31taxa.	Zinc_ABC_transporter,_inner_membrane_permease_protein_ZnuB||Manganese_ABC_transporter,_inner_membrane_permease_protein_SitD	|PC	1	1	1	1	1	1	1	1	1	1	1	1	1	0	0	1	1	1	1	1	1	1	1	1	1	1	1	1	0	0	1	0	0	1	1	1	1
GROUP1225-31genes,31taxa.	hypothetical_protein||flavin_reductase_domain_protein,_FMN-binding||DIM6/NTAB_family_protein	|PC	1	1	1	1	1	1	1	1	1	1	1	1	1	1	1	1	1	1	0	1	1	1	1	1	1	0	1	1	0	0	1	0	1	1	1	0	1
GROUP1047-34genes,32taxa.	sucrose_phosphate_synthase||Glycosyl_transferase,_group_1||Sucrose-phosphate_synthase_(EC_2.4.1.14)||Sucrose_phosphate_synthase||glycosyl_transferase,_group_1_family_protein	|PC	1	1	1	1	1	1	1	1	1	1	1	1	1	0	1	1	1	1	1	1	1	2	1	1	1	1	1	1	0	0	1	1	1	0	0	2	1
GROUP1072-34genes,32taxa.	hypothetical_protein||Zinc_ABC_transporter,_periplasmic-binding_protein_ZnuA	|PC	1	1	1	1	1	1	1	1	1	1	1	1	1	0	1	1	1	1	1	1	1	1	1	2	1	1	1	1	0	0	1	0	0	1	2	1	1
GROUP1141-32genes,32taxa.	Periplasmic_divalent_cation_tolerance_protein_cutA||Periplasmic_divalent_cation_tolerance_protein||Periplasmic_divalent_cation_tolerance_protein_CutA	|PC	1	1	1	1	1	1	1	1	1	1	1	1	1	1	1	1	0	0	1	0	1	1	1	1	1	0	1	1	1	1	1	1	1	0	1	1	1
GROUP1142-32genes,32taxa.	Protein_of_unknown_function_DUF393||Cell_division_inhibitor	|PC	1	1	1	1	1	1	1	1	1	1	1	1	1	1	1	0	1	0	1	1	1	1	1	1	1	1	1	1	0	0	1	0	1	1	1	1	1
GROUP1155-32genes,32taxa.	Glycine_oxidase_ThiO_(EC_1.4.3.19)_/_Thiazole_biosynthesis_protein_ThiG||Glycine_oxidase_ThiO_(EC_1.4.3.19)	|PC	1	1	1	1	1	1	1	1	1	1	1	1	1	1	1	1	1	1	1	1	1	0	1	1	1	1	1	1	0	0	1	1	0	0	1	1	1
GROUP1156-32genes,32taxa.	hypothetical_protein||FIG01152038:_possible_membrane_protein||FIG01152038:_hypothetical_protein||FIG00941517:_hypothetical_protein	|PC	1	1	1	1	1	1	1	1	1	1	1	1	1	0	1	1	1	1	1	1	1	1	1	1	1	1	1	1	1	1	0	0	1	1	1	0	0
GROUP1167-32genes,32taxa.	Tryptophan-rich_protein_DUF2389,_Ssr2843_homolog	|PC	1	1	1	1	1	1	1	1	1	1	1	1	1	1	1	0	1	1	1	1	1	0	1	0	0	1	1	1	1	1	1	0	1	1	1	1	1
GROUP1184-32genes,32taxa.	Alkaline_phosphatase_like_protein||DedA_family_protein||DedA_family;_putative_alkaline_phosphatase-like_protein	|PC	1	1	1	1	1	1	1	1	1	1	1	1	1	1	1	1	1	1	1	1	1	1	1	1	0	1	1	1	0	0	1	1	0	1	0	1	1
GROUP1089-33genes,33taxa.	Apolipoprotein_N-acyltransferase_(EC_2.3.1.-)	|PC	1	1	1	1	1	1	1	1	1	1	1	1	1	1	0	1	1	1	1	1	1	1	1	1	1	1	1	1	0	0	1	1	1	1	0	1	1
GROUP1096-33genes,33taxa.	Nucleoside-diphosphate-sugar_pyrophosphorylase_involved_in_lipopolysaccharide_biosynthesis/translation_initiation_factor_2B,_gamma/epsilon_subunits_(eIF-2Bgamma/eIF-2Bepsilon)	|PC	1	1	1	1	1	1	1	1	1	1	1	1	1	0	1	1	1	1	1	1	1	1	1	1	1	1	1	1	0	0	1	1	1	1	1	0	1
GROUP1131-33genes,33taxa.	plastocyanin||Plastocyanin	|PC	1	1	1	1	1	1	1	1	1	1	1	1	1	0	1	1	1	1	1	1	1	1	1	0	0	1	1	1	1	1	1	1	0	1	1	1	1
GROUP43-48genes,33taxa.	Cyanobacteria-specific_RpoD-like_sigma_factor,_type-6||Cyanobacteria-specific_RpoD-like_sigma_factor,_type-3_@_Group_2_RNA_polymerase_sigma_factor||Cyanobacteria-specific_RpoD-like_sigma_factor,_type-2_@_Group_2_RNA_polymerase_sigma_factor	|PC	1	1	1	1	1	1	1	2	1	2	1	1	2	1	2	2	2	2	2	1	1	2	1	1	0	2	1	1	0	0	2	2	2	2	0	1	2
GROUP97-40genes,33taxa.	Prohibitin||hypothetical_protein||prohibitin||Band_7_protein||transporter,_stomatin/podocin/band_7/nephrosis.2/SPFH_(Stomatin)_family	|PC	1	1	1	1	1	1	1	1	1	1	1	1	1	1	1	1	1	1	1	2	2	1	2	0	0	1	2	2	2	1	0	1	1	1	2	1	0
GROUP992-35genes,33taxa.	Glycogen_debranching_enzyme_(EC_3.2.1.-)	|PC	1	1	1	1	1	1	1	1	1	1	1	1	1	1	1	1	1	1	1	0	1	2	1	1	1	1	2	1	0	0	1	1	0	1	1	1	1
GROUP1039-34genes,34taxa.	hypothetical_protein||Slr1122_protein||FIG01149570:_hypothetical_protein||FIG01152585:_hypothetical_protein||FIG00941087:_hypothetical_protein	|PC	1	1	1	1	1	1	1	1	1	1	1	1	1	1	1	1	1	1	1	1	1	0	1	1	1	1	1	1	1	1	0	1	1	1	1	1	0
GROUP1042-34genes,34taxa.	4-hydroxybenzoyl-CoA_thioesterase_family_active_site	|PC	1	1	1	1	1	1	1	1	1	1	1	1	1	1	0	1	1	1	1	1	1	1	1	1	1	1	1	1	0	0	1	1	1	1	1	1	1
GROUP1059-34genes,34taxa.	Folate-dependent_protein_for_Fe/S_cluster_synthesis/repair_in_oxidative_stress	|PC	1	1	1	1	1	1	1	1	1	1	1	1	1	0	1	1	1	1	1	1	1	0	1	1	1	1	1	1	1	1	1	1	1	1	1	0	1
GROUP1063-34genes,34taxa.	2-amino-4-hydroxy-6-hydroxymethyldihydropteridine_pyrophosphokinase_(EC_2.7.6.3)	|PC	1	1	1	1	1	1	1	1	1	1	1	1	1	1	1	1	1	1	1	0	0	1	1	1	1	1	1	1	1	1	1	0	1	1	1	1	1
GROUP1069-34genes,34taxa.	hypothetical_protein||possible_AEC_transporter_family||Auxin_Efflux_Carrier||Transporter||FIG01155714:_hypothetical_protein||transporter,_auxin_efflux_carrier_(AEC)_family||Permease	|PC	1	1	1	1	1	1	1	1	1	1	1	1	1	1	1	0	1	1	1	1	1	0	1	1	1	1	1	1	1	1	1	1	1	0	1	1	1
GROUP1071-34genes,34taxa.	ABC_transporter_ATP-binding_protein||ABC_transporter,_transmembrane_region:ABC_transporter||ABC_transporter,_multidrug_efflux_family||ABC_transporter,_ATP-binding/permease_protein	|PC	1	1	1	1	1	1	1	1	1	1	1	1	1	0	1	1	1	1	1	1	1	1	1	1	1	1	1	1	0	0	1	1	1	1	1	1	1
GROUP127-38genes,34taxa.	Cytosine_deaminase_(EC_3.5.4.1)	|PC	1	1	1	1	1	1	1	1	1	1	1	1	1	0	1	1	1	1	1	1	1	2	1	1	1	1	1	1	2	2	1	0	0	2	1	1	1
GROUP994-35genes,34taxa.	FIG00940600:_hypothetical_protein||Cellulase_M_and_related_proteins||FIG01149591:_hypothetical_protein||ORF_ID:tsr2138_hypothetical_protein||FIG00941684:_hypothetical_protein	|PC	1	1	1	1	1	1	1	1	1	1	1	2	1	1	1	1	1	1	1	1	0	1	1	1	1	1	1	1	0	0	1	1	1	1	1	1	1
GROUP1014-35genes,35taxa.	Ribonuclease_III_(EC_3.1.26.3)	|PC	1	1	1	1	1	1	1	1	1	1	1	1	1	1	1	1	1	1	1	1	1	1	1	1	1	1	1	0	1	1	1	0	1	1	1	1	1
GROUP1020-35genes,35taxa.	CobW_GTPase_involved_in_cobalt_insertion_for_B12_biosynthesis||Putative_metal_chaperone,_involved_in_Zn_homeostasis,_GTPase_of_COG0523_family	|PC	1	1	1	1	1	1	1	1	1	1	1	1	1	1	1	0	1	1	1	1	1	1	1	1	1	1	1	1	1	1	1	1	0	1	1	1	1
GROUP49-47genes,35taxa.	Pheophorbide_a_oxygenase_(EC_1.14.-.-)||Chlorophyll_a,_chlorophyllide_a_oxygenase_(EC_1.14.13.-)||Chlorophyllide_a_oxygenase_(EC_1.14.13.122)||Putative_Rieske_(2Fe-2S)_family_oxidoreductase,_large_subunit||Gll0027_protein||Rieske_(2Fe-2S)_domain_protein||hypothetical_protein||Vanillate_O-demethylase_oxygenase_subunit_(EC_1.14.13.82)||oxidase-related_protein||C3:_similar_to_Vanillate_O-demethylase…	|PC	1	1	1	1	1	1	1	1	1	1	1	1	1	0	1	1	2	1	1	1	1	1	1	1	1	1	1	1	2	0	3	1	2	2	1	5	3
GROUP950-36genes,35taxa.	hypothetical_protein||FIG01149538:_hypothetical_protein||FIG01150761:_hypothetical_protein||Asl2557_protein||FIG00940304:_hypothetical_protein	|PC	1	1	1	1	1	1	1	1	1	1	1	1	1	1	0	1	1	1	1	1	1	1	1	1	1	1	1	1	1	2	1	1	1	1	1	0	1
GROUP999-35genes,35taxa.	PPO_candidate_1||Alkyl_hydroperoxide_reductase_and/or_thiol-specific_antioxidant_family_(AhpC/TSA)_protein	|PC	1	1	1	1	1	1	1	1	1	1	1	1	1	1	1	0	1	1	1	1	1	1	1	1	1	1	1	1	1	1	1	1	1	1	1	0	1
GROUP1135-33genes,28taxa.	FIG01154502:_hypothetical_protein||hypothetical_protein||FIG00940827:_hypothetical_protein	|PC|PS	1	1	1	1	1	1	1	1	1	1	1	1	1	1	1	1	1	2	2	2	1	1	2	1	1	1	1	2	0	0	0	0	0	0	0	0	0
GROUP1193-31genes,28taxa.	possible_AIR_synthase_related_protein,_C-termi||FIG00941879:_hypothetical_protein||Possible_AIR_synthase_related_protein,_C-termi	|PC|PS	1	1	1	3	1	2	1	1	1	1	1	1	1	1	1	1	1	1	1	1	1	1	1	1	1	1	1	1	0	0	0	0	0	0	0	0	0
GROUP1240-30genes,28taxa.	hypothetical_protein||FIG00941346:_hypothetical_protein||Possible_4Fe-4S_iron_sulfur_cluster_binding_pr	|PC|PS	1	1	1	1	1	1	1	1	1	1	1	1	1	1	1	1	1	1	1	1	1	2	1	1	2	1	1	1	0	0	0	0	0	0	0	0	0
GROUP1267-30genes,28taxa.	hypothetical_protein||FIG01151013:_hypothetical_protein||FIG00940463:_hypothetical_protein	|PC|PS	2	1	2	1	1	1	1	1	1	1	1	1	1	1	1	1	1	1	1	1	1	1	1	1	1	1	1	1	0	0	0	0	0	0	0	0	0
GROUP1297-29genes,28taxa.	Nucleoside_5-triphosphatase_RdgB_(dHAPTP,_dITP,_XTP-specific)_(EC_3.6.1.15)||Xanthosine/inosine_triphosphate_pyrophosphatase	|PC|PS	1	1	1	1	1	1	1	1	1	1	1	1	1	1	1	1	1	1	1	1	1	2	1	1	1	1	1	1	0	0	0	0	0	0	0	0	0
GROUP1338-28genes,28taxa.	Possible_pterin-4_alpha-carbinolamine_dehydratase-like_protein	|PC|PS	1	1	1	1	1	1	1	1	1	1	1	1	1	1	1	1	1	1	1	1	1	1	1	1	1	1	1	1	0	0	0	0	0	0	0	0	0
GROUP1339-28genes,28taxa.	putative_carboxysome_peptide_B	|PC|PS	1	1	1	1	1	1	1	1	1	1	1	1	1	1	1	1	1	1	1	1	1	1	1	1	1	1	1	1	0	0	0	0	0	0	0	0	0
GROUP1340-28genes,28taxa.	putative_carboxysome_peptide_A	|PC|PS	1	1	1	1	1	1	1	1	1	1	1	1	1	1	1	1	1	1	1	1	1	1	1	1	1	1	1	1	0	0	0	0	0	0	0	0	0
GROUP1341-28genes,28taxa.	carboxysome_shell_protein_CsoS3	|PC|PS	1	1	1	1	1	1	1	1	1	1	1	1	1	1	1	1	1	1	1	1	1	1	1	1	1	1	1	1	0	0	0	0	0	0	0	0	0
GROUP1342-28genes,28taxa.	carboxysome_shell_protein_CsoS2	|PC|PS	1	1	1	1	1	1	1	1	1	1	1	1	1	1	1	1	1	1	1	1	1	1	1	1	1	1	1	1	0	0	0	0	0	0	0	0	0
GROUP1343-28genes,28taxa.	hypothetical_protein||FIG00940602:_hypothetical_protein||FIG01152176:_hypothetical_protein	|PC|PS	1	1	1	1	1	1	1	1	1	1	1	1	1	1	1	1	1	1	1	1	1	1	1	1	1	1	1	1	0	0	0	0	0	0	0	0	0
GROUP1344-28genes,28taxa.	Fructokinase_(EC_2.7.1.4)||Ribokinase_(EC_2.7.1.15)	|PC|PS	1	1	1	1	1	1	1	1	1	1	1	1	1	1	1	1	1	1	1	1	1	1	1	1	1	1	1	1	0	0	0	0	0	0	0	0	0
GROUP1345-28genes,28taxa.	Inorganic_pyrophosphatase_(EC_3.6.1.1)	|PC|PS	1	1	1	1	1	1	1	1	1	1	1	1	1	1	1	1	1	1	1	1	1	1	1	1	1	1	1	1	0	0	0	0	0	0	0	0	0
GROUP1346-28genes,28taxa.	Thermostable_carboxypeptidase_1_(EC_3.4.17.19)	|PC|PS	1	1	1	1	1	1	1	1	1	1	1	1	1	1	1	1	1	1	1	1	1	1	1	1	1	1	1	1	0	0	0	0	0	0	0	0	0
GROUP1349-28genes,28taxa.	hypothetical_protein||Ribonuclease_P_protein_component_(EC_3.1.26.5)	|PC|PS	1	1	1	1	1	1	1	1	1	1	1	1	1	1	1	1	1	1	1	1	1	1	1	1	1	1	1	1	0	0	0	0	0	0	0	0	0
GROUP1351-28genes,28taxa.	Probable_aspartoacylase_(EC_3.5.1.15)	|PC|PS	1	1	1	1	1	1	1	1	1	1	1	1	1	1	1	1	1	1	1	1	1	1	1	1	1	1	1	1	0	0	0	0	0	0	0	0	0
GROUP1353-28genes,28taxa.	FIG01149308:_hypothetical_protein||FIG00940093:_hypothetical_protein	|PC|PS	1	1	1	1	1	1	1	1	1	1	1	1	1	1	1	1	1	1	1	1	1	1	1	1	1	1	1	1	0	0	0	0	0	0	0	0	0
GROUP1354-28genes,28taxa.	Possible_Bacterial_type_II_secretion_system_pr_precursor||possible_Bacterial_type_II_secretion_system_pr	|PC|PS	1	1	1	1	1	1	1	1	1	1	1	1	1	1	1	1	1	1	1	1	1	1	1	1	1	1	1	1	0	0	0	0	0	0	0	0	0
GROUP1355-28genes,28taxa.	Possible_conserved_carboxylase_domain	|PC|PS	1	1	1	1	1	1	1	1	1	1	1	1	1	1	1	1	1	1	1	1	1	1	1	1	1	1	1	1	0	0	0	0	0	0	0	0	0
GROUP1357-28genes,28taxa.	Hypothetical_membrane_protein,_PMM1568_homolog	|PC|PS	1	1	1	1	1	1	1	1	1	1	1	1	1	1	1	1	1	1	1	1	1	1	1	1	1	1	1	1	0	0	0	0	0	0	0	0	0
GROUP1359-28genes,28taxa.	hypothetical_protein||FIG01149385:_hypothetical_protein||FIG00940268:_hypothetical_protein	|PC|PS	1	1	1	1	1	1	1	1	1	1	1	1	1	1	1	1	1	1	1	1	1	1	1	1	1	1	1	1	0	0	0	0	0	0	0	0	0
GROUP1362-28genes,28taxa.	hypothetical_protein||FIG00941720:_hypothetical_protein||FIG01150139:_hypothetical_protein	|PC|PS	1	1	1	1	1	1	1	1	1	1	1	1	1	1	1	1	1	1	1	1	1	1	1	1	1	1	1	1	0	0	0	0	0	0	0	0	0
GROUP1364-28genes,28taxa.	FIG01150414:_hypothetical_protein	|PC|PS	1	1	1	1	1	1	1	1	1	1	1	1	1	1	1	1	1	1	1	1	1	1	1	1	1	1	1	1	0	0	0	0	0	0	0	0	0
GROUP1365-28genes,28taxa.	FIG01149807:_hypothetical_protein||FIG00940568:_hypothetical_protein	|PC|PS	1	1	1	1	1	1	1	1	1	1	1	1	1	1	1	1	1	1	1	1	1	1	1	1	1	1	1	1	0	0	0	0	0	0	0	0	0
GROUP1368-28genes,28taxa.	FIG00941501:_hypothetical_protein||FIG01149969:_hypothetical_protein	|PC|PS	1	1	1	1	1	1	1	1	1	1	1	1	1	1	1	1	1	1	1	1	1	1	1	1	1	1	1	1	0	0	0	0	0	0	0	0	0
GROUP1369-28genes,28taxa.	hypothetical_protein||FIG01149388:_hypothetical_protein||FIG00940892:_hypothetical_protein	|PC|PS	1	1	1	1	1	1	1	1	1	1	1	1	1	1	1	1	1	1	1	1	1	1	1	1	1	1	1	1	0	0	0	0	0	0	0	0	0
GROUP1375-28genes,28taxa.	hypothetical_protein||FIG00940086:_hypothetical_protein||FIG01149200:_hypothetical_protein	|PC|PS	1	1	1	1	1	1	1	1	1	1	1	1	1	1	1	1	1	1	1	1	1	1	1	1	1	1	1	1	0	0	0	0	0	0	0	0	0
GROUP1382-28genes,28taxa.	FIG00941009:_hypothetical_protein||FIG01151294:_hypothetical_protein	|PC|PS	1	1	1	1	1	1	1	1	1	1	1	1	1	1	1	1	1	1	1	1	1	1	1	1	1	1	1	1	0	0	0	0	0	0	0	0	0
GROUP1383-28genes,28taxa.	Glucose-methanol-choline_(GMC)_oxidoreductase:NAD_binding_site	|PC|PS	1	1	1	1	1	1	1	1	1	1	1	1	1	1	1	1	1	1	1	1	1	1	1	1	1	1	1	1	0	0	0	0	0	0	0	0	0
GROUP1386-28genes,28taxa.	Exodeoxyribonuclease_V_gamma_chain_(EC_3.1.11.5)	|PC|PS	1	1	1	1	1	1	1	1	1	1	1	1	1	1	1	1	1	1	1	1	1	1	1	1	1	1	1	1	0	0	0	0	0	0	0	0	0
GROUP1387-28genes,28taxa.	FIG00940986:_hypothetical_protein||FIG01149932:_hypothetical_protein||FIG00942963:_hypothetical_protein	|PC|PS	1	1	1	1	1	1	1	1	1	1	1	1	1	1	1	1	1	1	1	1	1	1	1	1	1	1	1	1	0	0	0	0	0	0	0	0	0
GROUP1390-28genes,28taxa.	hypothetical_protein||FIG01150548:_hypothetical_protein||FIG00944504:_hypothetical_protein||FIG01150814:_hypothetical_protein||FIG00941606:_hypothetical_protein||FIG00941148:_hypothetical_protein	|PC|PS	1	1	1	1	1	1	1	1	1	1	1	1	1	1	1	1	1	1	1	1	1	1	1	1	1	1	1	1	0	0	0	0	0	0	0	0	0
GROUP1392-28genes,28taxa.	hypothetical_protein||FIG00940064:_hypothetical_protein||FIG01149224:_hypothetical_protein	|PC|PS	1	1	1	1	1	1	1	1	1	1	1	1	1	1	1	1	1	1	1	1	1	1	1	1	1	1	1	1	0	0	0	0	0	0	0	0	0
GROUP1394-28genes,28taxa.	hypothetical_protein||FIG01149663:_hypothetical_protein||FIG00940369:_hypothetical_protein	|PC|PS	1	1	1	1	1	1	1	1	1	1	1	1	1	1	1	1	1	1	1	1	1	1	1	1	1	1	1	1	0	0	0	0	0	0	0	0	0
GROUP1395-28genes,28taxa.	Possible_DnaJ_domain||possible_DnaJ_domain	|PC|PS	1	1	1	1	1	1	1	1	1	1	1	1	1	1	1	1	1	1	1	1	1	1	1	1	1	1	1	1	0	0	0	0	0	0	0	0	0
GROUP1397-28genes,28taxa.	FIG00940874:_hypothetical_protein||FIG01149379:_hypothetical_protein	|PC|PS	1	1	1	1	1	1	1	1	1	1	1	1	1	1	1	1	1	1	1	1	1	1	1	1	1	1	1	1	0	0	0	0	0	0	0	0	0
GROUP1398-28genes,28taxa.	Possible_Insulin-like_growth_factor_binding_pr||FIG00940546:_hypothetical_protein||possible_Insulin-like_growth_factor_binding_pr	|PC|PS	1	1	1	1	1	1	1	1	1	1	1	1	1	1	1	1	1	1	1	1	1	1	1	1	1	1	1	1	0	0	0	0	0	0	0	0	0
GROUP1400-28genes,28taxa.	hypothetical_protein||conserved_hypothetical_protein||FIG01149704:_hypothetical_protein||FIG00940945:_hypothetical_protein||FIG00944414:_hypothetical_protein	|PC|PS	1	1	1	1	1	1	1	1	1	1	1	1	1	1	1	1	1	1	1	1	1	1	1	1	1	1	1	1	0	0	0	0	0	0	0	0	0
GROUP1401-28genes,28taxa.	possible_DNA_polymerase_III,_epsilon_subunit(_EC:2.7.7.7_)||possible_DNA_polymerase_III,_epsilon_subunit	|PC|PS	1	1	1	1	1	1	1	1	1	1	1	1	1	1	1	1	1	1	1	1	1	1	1	1	1	1	1	1	0	0	0	0	0	0	0	0	0
GROUP1402-28genes,28taxa.	FIG00940708:_hypothetical_protein	|PC|PS	1	1	1	1	1	1	1	1	1	1	1	1	1	1	1	1	1	1	1	1	1	1	1	1	1	1	1	1	0	0	0	0	0	0	0	0	0
GROUP1403-28genes,28taxa.	hypothetical_protein||FIG01271760:_hypothetical_protein||FIG01149397:_hypothetical_protein||FIG00940233:_hypothetical_protein	|PC|PS	1	1	1	1	1	1	1	1	1	1	1	1	1	1	1	1	1	1	1	1	1	1	1	1	1	1	1	1	0	0	0	0	0	0	0	0	0
GROUP1405-28genes,28taxa.	Queuosine_biosynthesis_QueD,_PTPS-I||6-carboxytetrahydropterin_synthase_(EC_4.1.2.50)_@_Queuosine_biosynthesis_QueD,_PTPS-I	|PC|PS	1	1	1	1	1	1	1	1	1	1	1	1	1	1	1	1	1	1	1	1	1	1	1	1	1	1	1	1	0	0	0	0	0	0	0	0	0
GROUP1406-28genes,28taxa.	Cyanobacteria-specific_RpoD-like_sigma_factor,_type-14	|PC|PS	1	1	1	1	1	1	1	1	1	1	1	1	1	1	1	1	1	1	1	1	1	1	1	1	1	1	1	1	0	0	0	0	0	0	0	0	0
GROUP1408-28genes,28taxa.	FIG00941040:_hypothetical_protein||FIG01151868:_hypothetical_protein	|PC|PS	1	1	1	1	1	1	1	1	1	1	1	1	1	1	1	1	1	1	1	1	1	1	1	1	1	1	1	1	0	0	0	0	0	0	0	0	0
GROUP426-37genes,28taxa.	Predicted_protein_family_PM-1||FIG00942287:_hypothetical_protein||FIG00941306:_hypothetical_protein	|PC|PS	2	2	2	2	2	2	2	1	2	1	2	1	1	1	1	1	1	1	1	1	1	1	1	1	1	1	1	1	0	0	0	0	0	0	0	0	0
GROUP678-37genes,28taxa.	hypothetical_protein||Possible_Pollen_allergen||possible_Pollen_allergen	|PC|PS	2	1	2	2	1	2	2	1	2	1	2	2	1	1	1	1	1	1	1	1	1	1	1	1	2	1	1	1	0	0	0	0	0	0	0	0	0
GROUP1170-32genes,29taxa.	RecD-like_DNA_helicase_YrrC||Exodeoxyribonuclease_V_alpha_chain_(EC_3.1.11.5)	|PC|PS	1	1	1	1	1	1	1	1	1	1	1	1	1	1	1	1	1	1	1	1	1	2	1	3	1	1	1	1	0	0	0	1	0	0	0	0	0
GROUP1307-29genes,29taxa.	Hypothetical_protein_YaeJ_with_similarity_to_translation_release_factor	|PC|PS	1	1	1	1	1	1	1	1	1	1	1	1	1	1	1	1	1	1	1	1	1	1	1	1	1	1	1	1	0	0	0	0	0	1	0	0	0
GROUP1308-29genes,29taxa.	hypothetical_protein||FIG01150044:_hypothetical_protein||FIG00940187:_hypothetical_protein	|PC|PS	1	1	1	1	1	1	1	1	1	1	1	1	1	1	1	1	1	1	1	1	1	1	1	1	1	1	1	1	0	0	0	0	0	0	1	0	0
GROUP1311-29genes,29taxa.	hypothetical_protein||FIG00941650:_hypothetical_protein||FIG00940154:_hypothetical_protein||FIG01149211:_hypothetical_protein	|PC|PS	1	1	1	1	1	1	1	1	1	1	1	1	1	1	1	1	1	1	1	1	1	1	1	1	1	1	1	1	0	0	0	1	0	0	0	0	0
GROUP1318-29genes,29taxa.	FIG01149697:_hypothetical_protein||FIG00940810:_hypothetical_protein	|PC|PS	1	1	1	1	1	1	1	1	1	1	1	1	1	1	1	1	1	1	1	1	1	1	1	1	1	1	1	1	0	0	0	0	0	0	1	0	0
GROUP1094-33genes,30taxa.	4-amino-4-deoxy-L-arabinose_transferase_and_related_glycosyltransferases_of_PMT_family||Polymyxin_resistance_protein_ArnT,_undecaprenyl_phosphate-alpha-L-Ara4N_transferase;_Melittin_resistance_protein_PqaB	|PC|PS	1	1	1	1	1	1	1	1	1	1	1	1	1	1	1	1	1	1	1	1	1	2	1	2	2	1	1	1	0	0	0	0	1	0	1	0	0
GROUP1202-31genes,30taxa.	Light-dependent_protochlorophyllide_reductase_(EC_1.3.1.33)||short_chain_dehydrogenase||short-chain_dehydrogenase/reductase_SDR||probable_oxidoreductase/Short-chain_dehydrogenase||Short-chain_dehydrogenase/reductase_(SDR)_superfamily	|PC|PS	1	1	1	1	1	1	1	1	1	1	1	1	1	1	1	1	1	1	1	1	1	1	1	1	1	1	1	1	0	0	0	0	1	2	0	0	0
GROUP1215-31genes,30taxa.	hypothetical_protein||FIG01150802:_hypothetical_protein||FIG00940188:_hypothetical_protein	|PC|PS	1	1	1	1	1	1	1	1	1	1	1	1	1	1	1	1	1	1	1	1	1	2	1	1	1	1	1	1	0	0	1	0	0	0	0	0	1
GROUP1232-31genes,30taxa.	FIG01150407:_hypothetical_protein||hypothetical_protein||FIG00942349:_hypothetical_protein||FIG00940253:_hypothetical_protein||FIG01149742:_hypothetical_protein	|PC|PS	1	1	1	1	1	1	1	1	1	1	1	1	1	2	1	1	1	1	1	1	1	1	1	1	1	1	1	1	0	0	1	0	0	0	0	0	1
GROUP1238-30genes,30taxa.	SOS-response_repressor_and_protease_LexA_(EC_3.4.21.88)	|PC|PS	1	1	1	1	1	1	1	1	1	1	1	1	1	1	1	1	1	1	1	1	1	1	1	1	1	1	1	1	0	0	0	0	1	1	0	0	0
GROUP1239-30genes,30taxa.	Cyanobacteria-specific_RpoD-like_sigma_factor,_type-12	|PC|PS	1	1	1	1	1	1	1	1	1	1	1	1	1	1	1	1	1	1	1	1	1	1	1	1	1	1	1	1	0	0	1	0	0	0	0	0	1
GROUP1241-30genes,30taxa.	hypothetical_protein||FIG01150057:_hypothetical_protein||syc2181_c||FIG00940242:_hypothetical_protein	|PC|PS	1	1	1	1	1	1	1	1	1	1	1	1	1	1	1	1	1	1	1	1	1	1	1	1	1	1	1	1	0	0	1	0	0	0	0	0	1
GROUP1242-30genes,30taxa.	hypothetical_protein||Thermonuclease_homolog||FIG01154306:_hypothetical_protein||FIG00940291:_hypothetical_protein	|PC|PS	1	1	1	1	1	1	1	1	1	1	1	1	1	1	1	1	1	1	1	1	1	1	1	1	1	1	1	1	0	0	1	0	0	0	0	0	1
GROUP1245-30genes,30taxa.	hypothetical_protein||Possible_high_light_inducible_protein||possible_high_light_inducible_protein	|PC|PS	1	1	1	1	1	1	1	1	1	1	1	1	1	1	1	1	1	1	1	1	1	1	1	1	1	1	1	1	0	0	1	0	0	0	0	0	1
GROUP1248-30genes,30taxa.	Cyanobacteria-specific_RpoD-like_sigma_factor,_type-13	|PC|PS	1	1	1	1	1	1	1	1	1	1	1	1	1	1	1	1	1	1	1	1	1	1	1	1	1	1	1	1	0	0	1	0	0	0	0	0	1
GROUP1253-30genes,30taxa.	Para-aminobenzoate_synthase,_aminase_component_(EC_2.6.1.85)||Para-aminobenzoate_synthase,_aminase_component_(EC_6.3.5.8)||Para-aminobenzoate_synthase,_aminase_component_(EC_2.6.1.85)_#_PabAa	|PC|PS	1	1	1	1	1	1	1	1	1	1	1	1	1	1	1	1	1	1	1	1	1	1	1	1	1	1	1	1	0	0	1	0	0	0	0	0	1
GROUP1255-30genes,30taxa.	FIG01154445:_hypothetical_protein||FIG01151020:_hypothetical_protein||FIG00941115:_hypothetical_protein	|PC|PS	1	1	1	1	1	1	1	1	1	1	1	1	1	1	1	1	1	1	1	1	1	1	1	1	1	1	1	1	0	0	1	0	0	0	0	0	1
GROUP1257-30genes,30taxa.	ATPase_component_BioM_of_energizing_module_of_biotin_ECF_transporter||ATPase,_AAA_family||ATPase	|PC|PS	1	1	1	1	1	1	1	1	1	1	1	1	1	1	1	1	1	1	1	1	1	1	1	1	1	1	1	1	0	0	0	0	0	1	1	0	0
GROUP1262-30genes,30taxa.	Biotin_synthesis_protein_BioC	|PC|PS	1	1	1	1	1	1	1	1	1	1	1	1	1	1	1	1	1	1	1	1	1	1	1	1	1	1	1	1	0	0	1	0	0	0	0	0	1
GROUP1263-30genes,30taxa.	hypothetical_protein||Biotin_synthesis_protein_BioH||Biotin_synthesis_protein_BioK||Biotin_synthesis_protein_bioK	|PC|PS	1	1	1	1	1	1	1	1	1	1	1	1	1	1	1	1	1	1	1	1	1	1	1	1	1	1	1	1	0	0	1	0	0	0	0	0	1
GROUP1266-30genes,30taxa.	hypothetical_protein||FIG01149281:_hypothetical_protein||FIG00941982:_hypothetical_protein||FIG00942606:_hypothetical_protein||FIG028593:_membrane_protein||FIG01151687:_hypothetical_protein||FIG00941095:_hypothetical_protein	|PC|PS	1	1	1	1	1	1	1	1	1	1	1	1	1	1	1	1	1	1	1	1	1	1	1	1	1	1	1	1	0	0	1	0	0	0	0	0	1
GROUP1268-30genes,30taxa.	Sulfate_permease	|PC|PS	1	1	1	1	1	1	1	1	1	1	1	1	1	1	1	1	1	1	1	1	1	1	1	1	1	1	1	1	0	0	0	0	1	1	0	0	0
GROUP1273-30genes,30taxa.	Exodeoxyribonuclease_V_beta_chain_(EC_3.1.11.5)||ATP-dependent_nuclease_subunit_A	|PC|PS	1	1	1	1	1	1	1	1	1	1	1	1	1	1	1	1	1	1	1	1	1	1	1	1	1	1	1	1	0	0	1	0	0	0	0	0	1
GROUP1274-30genes,30taxa.	hypothetical_protein||Glutathione_S-transferase_domain_protein||Glutathione_S-transferase_N_terminus	|PC|PS	1	1	1	1	1	1	1	1	1	1	1	1	1	1	1	1	1	1	1	1	1	1	1	1	1	1	1	1	0	0	0	0	0	1	0	1	0
GROUP1278-30genes,30taxa.	hypothetical_protein||FIG00941458:_hypothetical_protein||FIG00942354:_hypothetical_protein||FIG00940474:_hypothetical_protein||syc1998_c||FIG00944641:_hypothetical_protein||FIG01157023:_hypothetical_protein	|PC|PS	1	1	1	1	1	1	1	1	1	1	1	1	1	1	1	1	1	1	1	1	1	1	1	1	1	1	1	1	0	0	1	0	0	0	0	0	1
GROUP1279-30genes,30taxa.	hypothetical_protein||FIG00940686:_hypothetical_protein||FIG01150750:_hypothetical_protein	|PC|PS	1	1	1	1	1	1	1	1	1	1	1	1	1	1	1	1	1	1	1	1	1	1	1	1	1	1	1	1	0	0	1	0	0	0	0	0	1
GROUP1281-30genes,30taxa.	hypothetical_protein||FIG01149195:_hypothetical_protein||FIG00941765:_hypothetical_protein||Uncharacterized_protein||FIG00940235:_hypothetical_protein	|PC|PS	1	1	1	1	1	1	1	1	1	1	1	1	1	1	1	1	1	1	1	1	1	1	1	1	1	1	1	1	0	0	0	0	0	0	1	1	0
GROUP1287-30genes,30taxa.	two_component_transcriptional_regulator,_winged_helix_family||Phosphate_regulon_transcriptional_regulatory_protein_PhoB_(SphR)	|PC|PS	1	1	1	1	1	1	1	1	1	1	1	1	1	1	1	1	1	1	1	1	1	1	1	1	1	1	1	1	0	0	1	0	0	0	0	0	1	*
GROUP1288-30genes,30taxa.	Lipase_(EC_3.1.1.3)_family_protein,_sll1969_homolog	|PC|PS	1	1	1	1	1	1	1	1	1	1	1	1	1	1	1	1	1	1	1	1	1	1	1	1	1	1	1	1	0	0	0	0	1	1	0	0	0
GROUP1289-30genes,30taxa.	FIG00940965:_hypothetical_protein||Probable_transmembrane_protein||FIG00941816:_hypothetical_protein||FIG01150354:_hypothetical_protein||FIG01149488:_hypothetical_protein	|PC|PS	1	1	1	1	1	1	1	1	1	1	1	1	1	1	1	1	1	1	1	1	1	1	1	1	1	1	1	1	0	0	1	0	0	0	0	0	1
GROUP1291-30genes,30taxa.	hypothetical_protein||Glycosyltransferase_(EC_2.4.1.-)	|PC|PS	1	1	1	1	1	1	1	1	1	1	1	1	1	1	1	1	1	1	1	1	1	1	1	1	1	1	1	1	0	0	0	1	1	0	0	0	0
GROUP1143-32genes,31taxa.	Putative_transmembrane_protein_HieC	|PC|PS	1	1	1	1	1	1	1	1	1	1	1	1	1	1	1	1	1	1	1	1	1	2	1	1	1	1	1	1	0	0	0	0	1	1	1	0	0
GROUP1159-32genes,31taxa.	Sulfate_permease,_Trk-type||Di/tricarboxylate_transporter||sulfur_deprivation_response_regulator	|PC|PS	1	1	1	1	1	1	1	1	1	1	1	1	1	1	1	1	1	1	1	1	1	2	1	1	1	1	1	1	0	0	0	0	1	1	1	0	0	*
GROUP1165-32genes,31taxa.	hypothetical_protein||Protein_containing_glutaredoxin_domain_and_PD1-like_DNA-binding_domain||FIG00942924:_hypothetical_protein||N-acetylglucosamine-1-phosphate_uridyltransferase_(EC_2.7.7.23)_/_Glucosamine-1-phosphate_N-acetyltransferase_(EC_2.3.1.157)||Putative_DNA-binding_protein||FIG00942813:_hypothetical_protein||FIG01150065:_hypothetical_protein	|PC|PS	1	1	1	1	1	1	1	1	1	1	1	1	1	1	1	1	1	1	1	1	1	2	1	1	1	1	1	1	0	0	1	0	0	1	0	0	1
GROUP1188-31genes,31taxa.	hypothetical_protein||FIG01150580:_hypothetical_protein||FIG00940960:_hypothetical_protein||Gll0907_protein	|PC|PS	1	1	1	1	1	1	1	1	1	1	1	1	1	1	1	1	1	1	1	1	1	1	1	1	1	1	1	1	0	0	1	0	0	0	0	1	1
GROUP1189-31genes,31taxa.	tRNA_(guanosine(18)-2'-O)-methyltransferase_(EC_2.1.1.34)||23S_rRNA_(guanosine-2'-O-)_-methyltransferase_rlmB_(EC_2.1.1.-)||putative_RNA_methyltransferase	|PC|PS	1	1	1	1	1	1	1	1	1	1	1	1	1	1	1	1	1	1	1	1	1	1	1	1	1	1	1	1	0	0	0	0	1	1	1	0	0
GROUP1190-31genes,31taxa.	Nucleoside-diphosphate-sugar_epimerases	|PC|PS	1	1	1	1	1	1	1	1	1	1	1	1	1	1	1	1	1	1	1	1	1	1	1	1	1	1	1	1	0	0	1	1	0	0	0	0	1
GROUP1191-31genes,31taxa.	Glycosyltransferase||Glycosyl_transferase,_family_2	|PC|PS	1	1	1	1	1	1	1	1	1	1	1	1	1	1	1	1	1	1	1	1	1	1	1	1	1	1	1	1	0	0	0	0	1	1	1	0	0
GROUP1194-31genes,31taxa.	Phosphoribosylglycinamide_formyltransferase_2_(EC_2.1.2.-)	|PC|PS	1	1	1	1	1	1	1	1	1	1	1	1	1	1	1	1	1	1	1	1	1	1	1	1	1	1	1	1	0	0	1	0	1	0	0	0	1
GROUP1208-31genes,31taxa.	peptidase,_S1C_(protease_Do)_family(_EC:3.4.21.-_)||possible_serine_protease||HtrA_protease/chaperone_protein	|PC|PS	1	1	1	1	1	1	1	1	1	1	1	1	1	1	1	1	1	1	1	1	1	1	1	1	1	1	1	1	1	1	0	0	0	1	0	0	0
GROUP1217-31genes,31taxa.	Glucosylglycerol_3-phosphatase_(EC_3.1.3.69)||putative_glucosylglycerolphosphate_phosphatase	|PC|PS	1	1	1	1	1	1	1	1	1	1	1	1	1	1	1	1	1	1	1	1	1	1	1	1	1	1	1	1	0	0	0	0	1	1	1	0	0
GROUP1219-31genes,31taxa.	hypothetical_protein||RNA_metabolism-related_protein	|PC|PS	1	1	1	1	1	1	1	1	1	1	1	1	1	1	1	1	1	1	1	1	1	1	1	1	1	1	1	1	0	0	1	0	0	1	0	0	1
GROUP1220-31genes,31taxa.	Phospholipid/glycerol_acyltransferase	|PC|PS	1	1	1	1	1	1	1	1	1	1	1	1	1	1	1	1	1	1	1	1	1	1	1	1	1	1	1	1	0	0	1	1	0	0	0	0	1
GROUP1227-31genes,31taxa.	Cell_division_protein_FtsH4_(EC_3.4.24.-)||Cell_division_protein_FtsH_(EC_3.4.24.-)	|PC|PS	1	1	1	1	1	1	1	1	1	1	1	1	1	1	1	1	1	1	1	1	1	1	1	1	1	1	1	1	0	0	1	0	0	1	0	0	1
GROUP1228-31genes,31taxa.	Phosphonate_ABC_transporter_permease_protein_phnE_(TC_3.A.1.9.1)	|PC|PS	1	1	1	1	1	1	1	1	1	1	1	1	1	1	1	1	1	1	1	1	1	1	1	1	1	1	1	1	0	0	0	0	1	1	1	0	0
GROUP1229-31genes,31taxa.	hypothetical_protein||Ubiquinone/menaquinone_biosynthesis_methyltransferase_UbiE_(EC_2.1.1.-)_@_2-heptaprenyl-1,4-naphthoquinone_methyltransferase_(EC_2.1.1.163)||methyltransferase||Biotin_synthesis_protein_BioC||SAM-dependent_methyltransferase_(EC_2.1.1.-)||SAM-dependent_methyltransferase	|PC|PS	1	1	1	1	1	1	1	1	1	1	1	1	1	1	1	1	1	1	1	1	1	1	1	1	1	1	1	1	0	0	0	1	1	0	1	0	0
GROUP1233-31genes,31taxa.	Dihydroorotase_(EC_3.5.2.3)	|PC|PS	1	1	1	1	1	1	1	1	1	1	1	1	1	1	1	1	1	1	1	1	1	1	1	1	1	1	1	1	0	0	0	0	1	1	1	0	0
GROUP57-44genes,31taxa.	Lycopene_beta_cyclase_(EC_1.14.-.-)||Lycopene_epsilon_cyclase	|PC|PS	2	2	2	2	2	2	2	2	2	2	2	2	2	1	1	1	1	1	1	1	1	1	1	1	1	1	1	1	0	0	1	0	0	1	0	0	1
GROUP927-36genes,31taxa.	FIG00942898:_hypothetical_protein||hypothetical_protein||FIG01150531:_hypothetical_protein||FIG00944399:_hypothetical_protein||FIG01150737:_hypothetical_protein||Phosphate/sulphate_permeases	|PC|PS	1	3	1	1	1	1	1	1	2	1	1	1	1	1	1	1	1	1	1	1	1	2	1	2	1	1	1	1	1	1	0	0	1	0	0	0	0
GROUP1032-34genes,32taxa.	putative_transposase||hypothetical_cytosolic_protein||FIG01154006:_hypothetical_protein||FIG00940651:_hypothetical_protein||FIG01149503:_hypothetical_protein||hypothetical_protein||FIG00942977:_hypothetical_protein||Gll2498_protein	|PC|PS	1	1	1	1	1	1	1	1	1	1	1	1	1	1	1	1	1	1	1	1	1	1	1	1	1	1	1	1	0	1	0	0	0	2	1	2	0
GROUP1079-34genes,32taxa.	Phosphonate_ABC_transporter_phosphate-binding_periplasmic_component_(TC_3.A.1.9.1)	|PC|PS	1	1	1	1	1	1	1	1	1	1	1	1	1	1	1	1	1	1	1	1	1	1	1	1	1	1	1	1	3	0	0	0	1	1	1	0	0
GROUP1123-33genes,32taxa.	FIG01149619:_hypothetical_protein||FIG00940448:_hypothetical_protein||Arylesterase-like_protein_slr1119	|PC|PS	1	1	1	1	1	1	1	1	1	1	1	1	1	1	1	1	1	1	1	2	1	1	1	1	1	1	1	1	0	0	1	0	1	1	0	0	1
GROUP1133-33genes,32taxa.	Inner_membrane_protein_YrbG,_predicted_calcium/sodium:proton_antiporter||putative_CaCA_family,_sodium/calcium_exchanger	|PC|PS	1	1	1	1	1	1	1	1	1	1	1	1	1	1	1	1	1	1	1	1	1	2	1	1	1	1	1	1	0	0	1	0	0	1	1	0	1
GROUP1145-32genes,32taxa.	putative_glutathione_S-transferase||Glutathione_S-transferase_C_terminus||Glutathione_S-transferase,_omega_(EC_2.5.1.18)	|PC|PS	1	1	1	1	1	1	1	1	1	1	1	1	1	1	1	1	1	1	1	1	1	1	1	1	1	1	1	1	0	0	0	0	1	1	1	1	0
GROUP1162-32genes,32taxa.	Possible_high_light_inducible_protein||possible_high_light_inducible_protein||CAB/ELIP/HLIP_superfamily_protein	|PC|PS	1	1	1	1	1	1	1	1	1	1	1	1	1	1	1	1	1	1	1	1	1	1	1	1	1	1	1	1	0	0	1	1	0	1	0	0	1
GROUP1163-32genes,32taxa.	NAD(P)_transhydrogenase_alpha_subunit_(EC_1.6.1.2)	|PC|PS	1	1	1	1	1	1	1	1	1	1	1	1	1	1	1	1	1	1	1	1	1	1	1	1	1	1	1	1	0	0	1	1	1	0	0	0	1
GROUP1166-32genes,32taxa.	Sirohydrochlorin_cobaltochelatase_(EC_4.99.1.3)	|PC|PS	1	1	1	1	1	1	1	1	1	1	1	1	1	1	1	1	1	1	1	1	1	1	1	1	1	1	1	1	1	1	0	0	0	1	1	0	0
GROUP1168-32genes,32taxa.	UDP-glucuronate_5'-epimerase_(EC_5.1.3.12)||Nucleotide_sugar_epimerase||UDP-glucose_4-epimerase_(EC_5.1.3.2)||NAD-dependent_epimerase/dehydratase||dTDP-glucose_4,6-dehydratase_(EC_4.2.1.46)||Putative_nucleotide_sugar_epimerase	|PC|PS	1	1	1	1	1	1	1	1	1	1	1	1	1	1	1	1	1	1	1	1	1	1	1	1	1	1	1	1	0	0	0	0	1	1	1	1	0
GROUP1173-32genes,32taxa.	ATP-dependent_Clp_protease_proteolytic_subunit_(EC_3.4.21.92)	|PC|PS	1	1	1	1	1	1	1	1	1	1	1	1	1	1	1	1	1	1	1	1	1	1	1	1	1	1	1	1	0	0	1	0	1	1	0	0	1
GROUP1175-32genes,32taxa.	Ap4A_phosphorylase_II||Possible_ATP_adenylyltransferase_(EC_2.7.7.53)||possible_ATP_adenylyltransferase	|PC|PS	1	1	1	1	1	1	1	1	1	1	1	1	1	1	1	1	1	1	1	1	1	1	1	1	1	1	1	1	0	0	1	0	1	1	0	0	1
GROUP1177-32genes,32taxa.	hypothetical_protein||Putative_lumenal_protein,_contains_8_pentapeptide_repeats,_sll0577_homolog	|PC|PS	1	1	1	1	1	1	1	1	1	1	1	1	1	1	1	1	1	1	1	1	1	1	1	1	1	1	1	1	0	0	1	0	1	0	0	1	1
GROUP1178-32genes,32taxa.	hypothetical_protein||FIG00940414:_hypothetical_protein	|PC|PS	1	1	1	1	1	1	1	1	1	1	1	1	1	1	1	1	1	1	1	1	1	1	1	1	1	1	1	1	0	0	1	1	0	0	0	1	1
GROUP1179-32genes,32taxa.	Glutamate_decarboxylase_2_(EC_4.1.1.15)_(Glutamate_decarboxylase_65_kDa_isoform)_(GAD-65)_(65_kDa_glutamic_acid_decarboxylase)||Pyridoxal-dependent_decarboxylase_family_protein_(EC_4.1.1.-)||Pyridoxal-dependent_decarboxylase_family_protein	|PC|PS	1	1	1	1	1	1	1	1	1	1	1	1	1	1	1	1	1	1	1	1	1	1	1	1	1	1	1	1	0	0	1	0	0	1	0	1	1
GROUP1181-32genes,32taxa.	integral_membrane_protein||Integral_membrane_protein,_DUF6||membrane_protein||Permease_of_the_drug/metabolite_transporter_(DMT)_superfamily	|PC|PS	1	1	1	1	1	1	1	1	1	1	1	1	1	1	1	1	1	1	1	1	1	1	1	1	1	1	1	1	1	1	0	0	1	1	0	0	0
GROUP120-39genes,32taxa.	Phosphonate_ABC_transporter_ATP-binding_protein_(TC_3.A.1.9.1)	|PC|PS	1	1	1	1	1	1	2	2	1	1	1	1	2	1	1	1	1	1	1	1	1	1	1	1	1	1	2	1	2	0	0	0	1	2	2	0	0
GROUP35-52genes,32taxa.	Phosphate_ABC_transporter,_periplasmic_phosphate-binding_protein_PstS_(TC_3.A.1.7.1)	|PC|PS	1	2	1	1	1	1	2	2	1	2	1	1	2	2	2	2	2	2	2	2	2	2	2	2	2	1	2	1	2	2	0	1	0	0	0	1	0
GROUP59-44genes,32taxa.	Cold-shock_DEAD-box_protein_A||ATP-dependent_RNA_helicase_RhlE||DEAD-box_ATP-dependent_RNA_helicase_CshA_(EC_3.6.4.13)	|PC|PS	1	1	1	1	1	1	1	1	1	1	1	1	1	1	2	2	2	2	2	1	1	2	2	1	2	2	1	2	0	0	0	0	1	3	1	1	0
GROUP83-41genes,32taxa.	hypothetical_protein||Phospholipid-lipopolysaccharide_ABC_transporter||ABC_transporter_related||ABC-type_multidrug_transport_system_ATPase_and_permease_components	|PC|PS	2	2	1	1	1	1	1	1	1	1	1	1	1	2	2	2	1	1	2	2	1	1	1	2	2	1	1	1	0	0	1	1	0	1	0	0	1
GROUP953-36genes,32taxa.	Error-prone,_lesion_bypass_DNA_polymerase_V_(UmuC)	|PC|PS	1	1	1	1	1	1	1	1	1	1	1	1	1	1	1	1	1	1	1	1	1	1	1	1	1	1	1	1	0	0	1	2	0	4	0	0	1
GROUP1024-35genes,33taxa.	Error-prone_repair_protein_UmuD	|PC|PS	1	1	1	1	1	1	1	1	1	1	1	1	1	1	1	1	1	1	1	1	1	1	1	1	1	1	1	1	0	0	1	2	0	2	0	1	1
GROUP1034-34genes,33taxa.	Glutathione_peroxidase_(EC_1.11.1.9)||Glutathione_peroxidase_family_protein	|PC|PS	1	1	1	1	1	1	1	1	1	1	1	1	1	1	1	1	1	1	1	1	1	1	1	1	1	1	1	1	0	0	1	0	2	0	1	1	1
GROUP1046-34genes,33taxa.	hypothetical_protein||Sll1507_protein||Hypothetical_protein,_slr1506/slr1944_homolog||FIG01151038:_hypothetical_protein||FIG00940819:_hypothetical_protein	|PC|PS	1	1	1	1	1	1	1	1	1	1	1	1	1	1	1	1	1	1	1	1	1	1	1	1	1	1	1	1	0	0	1	1	0	0	2	1	1
GROUP1073-34genes,33taxa.	Uncharacterized_membrane_protein||FIG01153719:_hypothetical_protein||FIG00944551:_hypothetical_protein||FIG01150933:_hypothetical_protein||hypothetical_protein||FIG00941528:_hypothetical_protein||FIG00941483:_hypothetical_protein||FIG00941035:_hypothetical_protein	|PC|PS	1	1	1	1	1	1	1	1	1	1	1	2	1	1	1	1	1	1	1	1	1	1	1	1	1	1	1	1	0	0	1	0	1	1	1	0	1
GROUP1087-33genes,33taxa.	FIG00940766:_hypothetical_protein||Integral_membrane_protein,_interacts_with_FtsH||FIG01150500:_hypothetical_protein	|PC|PS	1	1	1	1	1	1	1	1	1	1	1	1	1	1	1	1	1	1	1	1	1	1	1	1	1	1	1	1	0	0	1	1	1	1	0	0	1
GROUP1091-33genes,33taxa.	Possible_Helix-turn-helix_domain_of_resolvase||Possible_helix-turn-helix_domain_of_resolvase	|PC|PS	1	1	1	1	1	1	1	1	1	1	1	1	1	1	1	1	1	1	1	1	1	1	1	1	1	1	1	1	0	0	1	1	0	1	0	1	1
GROUP1095-33genes,33taxa.	hypothetical_protein||putative_neutral_invertase-like_protein	|PC|PS	1	1	1	1	1	1	1	1	1	1	1	1	1	1	1	1	1	1	1	1	1	1	1	1	1	1	1	1	1	0	1	1	0	0	0	1	1
GROUP1098-33genes,33taxa.	Tetracycline_efflux_protein_TetA||tetracycline_resistance_protein||Multidrug-efflux_transporter_quinolene_resistance_protein_NorA||Multidrug_efflux_transporter,_MFS_family	|PC|PS	1	1	1	1	1	1	1	1	1	1	1	1	1	1	1	1	1	1	1	1	1	1	1	1	1	1	1	1	0	0	1	1	0	1	1	0	1
GROUP1100-33genes,33taxa.	Branched-chain_amino_acid_aminotransferase_(EC_2.6.1.42)||Aminodeoxychorismate_lyase_(EC_4.1.3.38)	|PC|PS	1	1	1	1	1	1	1	1	1	1	1	1	1	1	1	1	1	1	1	1	1	1	1	1	1	1	1	1	0	0	1	1	1	1	0	0	1
GROUP1103-33genes,33taxa.	hypothetical_protein||Mll4592_protein||Adenylate_cyclase||FIG01150957:_hypothetical_protein||FIG00940962:_hypothetical_protein	|PC|PS	1	1	1	1	1	1	1	1	1	1	1	1	1	1	1	1	1	1	1	1	1	1	1	1	1	1	1	1	0	0	1	1	1	1	0	0	1
GROUP1104-33genes,33taxa.	conserved_hypothetical_protein||hypothetical_protein||FIG01149322:_hypothetical_protein||FIG00940868:_hypothetical_protein	|PC|PS	1	1	1	1	1	1	1	1	1	1	1	1	1	1	1	1	1	1	1	1	1	1	1	1	1	1	1	1	0	0	1	1	1	0	0	1	1
GROUP1106-33genes,33taxa.	hypothetical_protein||FIG01149702:_hypothetical_protein||FIG00941256:_hypothetical_protein	|PC|PS	1	1	1	1	1	1	1	1	1	1	1	1	1	1	1	1	1	1	1	1	1	1	1	1	1	1	1	1	0	0	1	1	0	1	1	0	1
GROUP1107-33genes,33taxa.	Peptide_methionine_sulfoxide_reductase||Peptide_methionine_sulfoxide_reductase_MsrA_(EC_1.8.4.11)	|PC|PS	1	1	1	1	1	1	1	1	1	1	1	1	1	1	1	1	1	1	1	1	1	1	1	1	1	1	1	1	0	0	1	1	0	1	1	0	1
GROUP1108-33genes,33taxa.	hypothetical_protein||Cyanobacteria-specific_protein_containing_UvrC-like_endonuclease_domain	|PC|PS	1	1	1	1	1	1	1	1	1	1	1	1	1	1	1	1	1	1	1	1	1	1	1	1	1	1	1	1	0	0	1	1	1	1	0	0	1
GROUP1110-33genes,33taxa.	NAD(P)_transhydrogenase_alpha_subunit_(EC_1.6.1.2)	|PC|PS	1	1	1	1	1	1	1	1	1	1	1	1	1	1	1	1	1	1	1	1	1	1	1	1	1	1	1	1	0	0	1	1	1	1	0	0	1
GROUP1111-33genes,33taxa.	NAD(P)_transhydrogenase_subunit_beta_(EC_1.6.1.2)	|PC|PS	1	1	1	1	1	1	1	1	1	1	1	1	1	1	1	1	1	1	1	1	1	1	1	1	1	1	1	1	0	0	1	1	1	1	0	0	1
GROUP1113-33genes,33taxa.	hypothetical_protein||FIG00941352:_hypothetical_protein||FIG01153485:_hypothetical_protein||Alr2628_protein||FIG00940928:_hypothetical_protein||FIG01153893:_hypothetical_protein	|PC|PS	1	1	1	1	1	1	1	1	1	1	1	1	1	1	1	1	1	1	1	1	1	1	1	1	1	1	1	1	0	0	1	0	1	1	0	1	1
GROUP1114-33genes,33taxa.	Possible_alpha/beta_hydrolase_superfamily,_sll1129_homolog	|PC|PS	1	1	1	1	1	1	1	1	1	1	1	1	1	1	1	1	1	1	1	1	1	1	1	1	1	1	1	1	0	0	1	0	1	1	1	0	1
GROUP1119-33genes,33taxa.	tRNA_dihydrouridine_synthase_A	|PC|PS	1	1	1	1	1	1	1	1	1	1	1	1	1	1	1	1	1	1	1	1	1	1	1	1	1	1	1	1	0	0	1	0	1	1	1	0	1
GROUP1120-33genes,33taxa.	D-glycerate_3-kinase_(EC_2.7.1.31),_plant_type	|PC|PS	1	1	1	1	1	1	1	1	1	1	1	1	1	1	1	1	1	1	1	1	1	1	1	1	1	1	1	1	0	0	1	0	1	1	0	1	1
GROUP1125-33genes,33taxa.	Serine--pyruvate_aminotransferase_(EC_2.6.1.51)_/_L-alanine:glyoxylate_aminotransferase_(EC_2.6.1.44)	|PC|PS	1	1	1	1	1	1	1	1	1	1	1	1	1	1	1	1	1	1	1	1	1	1	1	1	1	1	1	1	0	0	1	0	1	1	1	0	1
GROUP1126-33genes,33taxa.	Selenophosphate-dependent_tRNA_2-selenouridine_synthase	|PC|PS	1	1	1	1	1	1	1	1	1	1	1	1	1	1	1	1	1	1	1	1	1	1	1	1	1	1	1	1	1	1	0	0	1	1	1	0	0
GROUP1127-33genes,33taxa.	hypothetical_protein||FIG00940836:_hypothetical_protein||FIG01154439:_hypothetical_protein||FIG01149624:_hypothetical_protein	|PC|PS	1	1	1	1	1	1	1	1	1	1	1	1	1	1	1	1	1	1	1	1	1	1	1	1	1	1	1	1	0	0	1	1	1	1	0	0	1
GROUP1128-33genes,33taxa.	Sll1399_protein||FIG01150715:_hypothetical_protein||expressed_protein||FIG01153040:_hypothetical_protein||FIG00944210:_hypothetical_protein||FIG00940124:_hypothetical_protein	|PC|PS	1	1	1	1	1	1	1	1	1	1	1	1	1	1	1	1	1	1	1	1	1	1	1	1	1	1	1	1	0	0	1	0	0	1	1	1	1
GROUP1129-33genes,33taxa.	hypothetical_protein||FIG01149550:_hypothetical_protein||Membrane_associated_GTPase	|PC|PS	1	1	1	1	1	1	1	1	1	1	1	1	1	1	1	1	1	1	1	1	1	1	1	1	1	1	1	1	0	0	1	1	1	1	0	0	1
GROUP1130-33genes,33taxa.	hypothetical_protein||FIG01149264:_hypothetical_protein||FIG00941667:_hypothetical_protein||Uncharacterized_protein||FIG01151310:_hypothetical_protein||FIG00940288:_hypothetical_protein||FIG00940794:_hypothetical_protein	|PC|PS	1	1	1	1	1	1	1	1	1	1	1	1	1	1	1	1	1	1	1	1	1	1	1	1	1	1	1	1	0	0	1	0	1	1	1	0	1
GROUP1132-33genes,33taxa.	hypothetical_protein||FIG01150045:_hypothetical_protein||FIG00940381:_hypothetical_protein||Tsr0149_protein	|PC|PS	1	1	1	1	1	1	1	1	1	1	1	1	1	1	1	1	1	1	1	1	1	1	1	1	1	1	1	1	0	0	1	1	0	1	0	1	1
GROUP1134-33genes,33taxa.	Glutathione_reductase_(EC_1.8.1.7)	|PC|PS	1	1	1	1	1	1	1	1	1	1	1	1	1	1	1	1	1	1	1	1	1	1	1	1	1	1	1	1	0	0	1	1	0	1	1	0	1
GROUP177-38genes,33taxa.	hypothetical_protein||Serine_peptidase_(Alpha/beta_hydrolase_superfamily)_fused_to_N-_terminal_uncharacterized_domain_specific_to_cyanobacteria||Hypothetical_protein,_slr1506/slr1944_homolog	|PC|PS	1	1	1	1	1	1	1	1	1	1	1	1	1	1	1	2	1	1	1	1	1	2	1	1	1	1	1	1	0	0	1	1	0	3	2	0	1
GROUP1001-35genes,34taxa.	hypothetical_protein||Two-component_response_regulator||CheY-like_domain_containing_protein	|PC|PS	1	1	1	1	1	1	1	1	1	1	1	1	1	1	1	1	1	1	1	1	1	2	1	1	1	1	1	1	0	0	1	1	1	1	0	1	1	*
GROUP1003-35genes,34taxa.	Oxidoreductase,_N-terminal||probable_oxidoreductase||L-arabinose_1-dehydrogenase_(EC_1.1.1.46)||Probable_oxidoreductase||Oxidoreductase,_N-terminal:Oxidoreductase,_C-terminal,_utilizes_NADP_or_NAD	|PC|PS	1	1	1	1	1	1	1	1	1	1	1	1	1	1	1	1	1	1	1	1	1	1	1	1	1	1	1	1	0	0	1	0	1	1	1	2	1
GROUP1007-35genes,34taxa.	Rhodanese_domain_protein_UPF0176||Rhodanese_domain_protein_UPF0176,_cyanobacterial/alphaproteobacterial_subgroup	|PC|PS	1	1	1	1	1	1	1	1	1	1	1	1	1	1	1	1	1	1	1	1	1	1	1	1	1	1	1	1	0	0	1	0	1	1	1	2	1
GROUP1012-35genes,34taxa.	Threonine_dehydratase_(EC_4.3.1.19)||Threonine_dehydratase,_catabolic_(EC_4.3.1.19)||Threonine_dehydratase_biosynthetic_(EC_4.3.1.19)	|PC|PS	1	1	1	1	1	1	1	1	1	1	1	1	1	1	1	1	1	1	1	1	1	1	1	1	1	1	1	1	0	1	0	1	1	1	2	1	0
GROUP1033-34genes,34taxa.	hypothetical_protein||FIG01149712:_hypothetical_protein||FIG00941432:_hypothetical_protein||FIG01152012:_hypothetical_protein	|PC|PS	1	1	1	1	1	1	1	1	1	1	1	1	1	1	1	1	1	1	1	1	1	1	1	1	1	1	1	1	0	0	1	1	1	1	1	0	1
GROUP1035-34genes,34taxa.	hypothetical_protein||FIG01154896:_hypothetical_protein||FIG01150854:_hypothetical_protein||FIG00940431:_hypothetical_protein	|PC|PS	1	1	1	1	1	1	1	1	1	1	1	1	1	1	1	1	1	1	1	1	1	1	1	1	1	1	1	1	1	1	1	0	1	0	1	0	1
GROUP1036-34genes,34taxa.	pentapeptide_repeat_family_protein||Putative_lumenal_protein,_contains_8_pentapeptide_repeats,_sll0301_homolog	|PC|PS	1	1	1	1	1	1	1	1	1	1	1	1	1	1	1	1	1	1	1	1	1	1	1	1	1	1	1	1	1	1	1	0	1	1	0	0	1
GROUP1037-34genes,34taxa.	Ferredoxin	|PC|PS	1	1	1	1	1	1	1	1	1	1	1	1	1	1	1	1	1	1	1	1	1	1	1	1	1	1	1	1	0	0	1	1	1	1	1	0	1
GROUP1038-34genes,34taxa.	Uncharacterized_protein_sll1880_(YjbQ_family)	|PC|PS	1	1	1	1	1	1	1	1	1	1	1	1	1	1	1	1	1	1	1	1	1	1	1	1	1	1	1	1	0	0	1	0	1	1	1	1	1
GROUP1045-34genes,34taxa.	Neurosporene_desaturase_(EC_1.-.-.-)	|PC|PS	1	1	1	1	1	1	1	1	1	1	1	1	1	1	1	1	1	1	1	1	1	1	1	1	1	1	1	1	0	0	1	1	1	1	0	1	1
GROUP1048-34genes,34taxa.	FIG01150517:_hypothetical_protein||hypothetical_protein||FIG00940477:_hypothetical_protein||FIG01149245:_hypothetical_protein	|PC|PS	1	1	1	1	1	1	1	1	1	1	1	1	1	1	1	1	1	1	1	1	1	1	1	1	1	1	1	1	0	0	1	1	1	1	0	1	1
GROUP1050-34genes,34taxa.	Queuosine_Biosynthesis_QueE_Radical_SAM	|PC|PS	1	1	1	1	1	1	1	1	1	1	1	1	1	1	1	1	1	1	1	1	1	1	1	1	1	1	1	1	0	0	1	1	1	0	1	1	1
GROUP1051-34genes,34taxa.	Spermidine_synthase_(EC_2.5.1.16)	|PC|PS	1	1	1	1	1	1	1	1	1	1	1	1	1	1	1	1	1	1	1	1	1	1	1	1	1	1	1	1	1	1	1	0	1	0	1	0	1
GROUP1053-34genes,34taxa.	Predicted_thioesterase||1,4-dihydroxy-2-naphthoyl-CoA_hydrolase_(EC_3.1.2.28)_in_phylloquinone_biosynthesis||Ycf83_protein||1,4-dihydroxy-2-naphthoyl-CoA_hydrolase_(EC_3.1.2.28)	|PC|PS	1	1	1	1	1	1	1	1	1	1	1	1	1	1	1	1	1	1	1	1	1	1	1	1	1	1	1	1	0	0	1	1	1	0	1	1	1
GROUP1054-34genes,34taxa.	Translation_initiation_factor_SUI1-related_protein	|PC|PS	1	1	1	1	1	1	1	1	1	1	1	1	1	1	1	1	1	1	1	1	1	1	1	1	1	1	1	1	0	0	1	0	1	1	1	1	1
GROUP1056-34genes,34taxa.	Methyltransferase_(EC_2.1.1.-)||23S_rRNA_(guanine-N-2-)_-methyltransferase_rlmL_EC_2.1.1.-)	|PC|PS	1	1	1	1	1	1	1	1	1	1	1	1	1	1	1	1	1	1	1	1	1	1	1	1	1	1	1	1	0	0	1	1	1	1	1	0	1
GROUP1058-34genes,34taxa.	hypothetical_protein||FIG00941330:_hypothetical_protein||FIG01149882:_hypothetical_protein||FIG00870734:_hypothetical_protein	|PC|PS	1	1	1	1	1	1	1	1	1	1	1	1	1	1	1	1	1	1	1	1	1	1	1	1	1	1	1	1	0	0	1	1	1	1	0	1	1
GROUP1062-34genes,34taxa.	Hydrolase_alpha/beta_fold_family,_slr0264_homolog||Alpha/beta_superfamily_hydrolase||Hydrolase,_alpha/beta_fold_family_functionally_coupled_to_Phosphoribulokinase	|PC|PS	1	1	1	1	1	1	1	1	1	1	1	1	1	1	1	1	1	1	1	1	1	1	1	1	1	1	1	1	0	0	1	1	1	1	1	0	1
GROUP1064-34genes,34taxa.	Ribosome-associated_endonuclease,_involved_in_final_steps_of_23S_rRNA_maturation	|PC|PS	1	1	1	1	1	1	1	1	1	1	1	1	1	1	1	1	1	1	1	1	1	1	1	1	1	1	1	1	0	0	1	0	1	1	1	1	1
GROUP1066-34genes,34taxa.	hypothetical_protein||FIG01150427:_hypothetical_protein||Tlr0841_protein||FIG00875501:_hypothetical_protein||FIG00940097:_hypothetical_protein	|PC|PS	1	1	1	1	1	1	1	1	1	1	1	1	1	1	1	1	1	1	1	1	1	1	1	1	1	1	1	1	0	0	1	1	1	1	0	1	1
GROUP1067-34genes,34taxa.	FIG017608:_hypothetical_membrane_protein,_specific_for_cyanobacteria	|PC|PS	1	1	1	1	1	1	1	1	1	1	1	1	1	1	1	1	1	1	1	1	1	1	1	1	1	1	1	1	0	0	1	1	1	1	0	1	1
GROUP1074-34genes,34taxa.	Metallophosphoesterase||FIG01437934:_possible_transcriptional_regulator||putative_transcripton_factor	|PC|PS	1	1	1	1	1	1	1	1	1	1	1	1	1	1	1	1	1	1	1	1	1	1	1	1	1	1	1	1	0	0	1	1	1	1	0	1	1	*
GROUP1075-34genes,34taxa.	FIG113347:_hypothetical_protein	|PC|PS	1	1	1	1	1	1	1	1	1	1	1	1	1	1	1	1	1	1	1	1	1	1	1	1	1	1	1	1	1	1	0	1	1	1	1	0	0
GROUP1077-34genes,34taxa.	Putative_CbbY_homolog||hypothetical_protein||Hypothetical_protein_CbbY	|PC|PS	1	1	1	1	1	1	1	1	1	1	1	1	1	1	1	1	1	1	1	1	1	1	1	1	1	1	1	1	1	1	1	1	0	1	0	0	1
GROUP1082-34genes,34taxa.	SAM-dependent_methyltransferases	|PC|PS	1	1	1	1	1	1	1	1	1	1	1	1	1	1	1	1	1	1	1	1	1	1	1	1	1	1	1	1	1	1	1	0	0	1	1	0	1
GROUP1083-34genes,34taxa.	NADH_dehydrogenase_I_subunit_4,_Involved_in_photosystem-1_cyclic_electron_flow	|PC|PS	1	1	1	1	1	1	1	1	1	1	1	1	1	1	1	1	1	1	1	1	1	1	1	1	1	1	1	1	1	1	1	0	1	1	0	0	1
GROUP1084-34genes,34taxa.	hypothetical_protein||Glutaredoxin-like_domain/phycoerythrin_related_domain_fusion	|PC|PS	1	1	1	1	1	1	1	1	1	1	1	1	1	1	1	1	1	1	1	1	1	1	1	1	1	1	1	1	0	0	1	1	1	1	0	1	1
GROUP366-37genes,34taxa.	S-adenosylmethionine_decarboxylase_proenzyme_(EC_4.1.1.50),_prokaryotic_class_1B	|PC|PS	1	1	1	1	1	1	1	1	1	1	1	1	1	1	1	1	1	1	1	1	1	1	1	2	1	1	1	1	1	1	2	0	1	0	1	0	2
GROUP60-44genes,34taxa.	Selenoprotein_O_and_cysteine-containing_homologs	|PC|PS	1	2	1	1	1	1	1	2	1	2	1	1	2	1	1	1	1	1	2	1	1	2	2	1	1	2	1	2	0	0	1	1	1	2	0	1	1
GROUP73-42genes,34taxa.	Agmatinase_(EC_3.5.3.11)	|PC|PS	1	1	1	1	1	1	1	1	1	1	1	1	1	2	1	1	1	1	1	2	1	2	1	1	2	1	2	1	2	1	0	1	2	1	2	0	0
GROUP914-36genes,34taxa.	Adenosylmethionine-8-amino-7-oxononanoate_aminotransferase_(EC_2.6.1.62)||Omega-amino_acid--pyruvate_aminotransferase_(EC_2.6.1.18)	|PC|PS	1	1	1	1	1	1	1	1	1	1	1	1	1	1	1	1	1	1	1	1	1	1	1	1	1	1	1	1	1	1	1	2	0	2	0	0	1
GROUP938-36genes,34taxa.	photosystem_I_subunit_X_(PsaK,_PsaK1)||alternative_photosystem_I_reaction_center_subunit_X_(PsaK2)	|PC|PS	1	1	1	1	1	1	1	1	1	1	1	1	1	1	1	1	1	1	1	1	1	1	1	1	1	1	1	1	0	0	2	1	1	1	0	1	2
GROUP970-35genes,34taxa.	Phage_integrase_family	|PC|PS	1	1	1	1	1	1	1	1	1	1	1	1	1	1	1	1	1	1	1	1	1	1	1	1	1	1	1	1	0	0	1	1	1	1	0	2	1
GROUP998-35genes,34taxa.	Sulfur_acceptor_protein_SufE_for_iron-sulfur_cluster_assembly	|PC|PS	1	1	1	1	1	1	1	1	1	1	1	1	1	1	1	1	1	1	1	1	1	2	1	1	1	1	1	1	1	1	0	0	1	1	1	1	0
GROUP1004-35genes,35taxa.	hypothetical_protein||FIG002958:_hypothetical_protein	|PC|PS	1	1	1	1	1	1	1	1	1	1	1	1	1	1	1	1	1	1	1	1	1	1	1	1	1	1	1	1	1	1	1	0	1	1	1	0	1
GROUP1005-35genes,35taxa.	Radical_SAM||Molybdenum_cofactor_biosynthesis_protein_MoaA||FIG01149864:_hypothetical_protein||hypothetical_protein||FIG01152974:_hypothetical_protein||Radical_SAM_domain_protein||FIG00940504:_hypothetical_protein||Fe-S_oxidoreductases_of_moaA/nifB/pqqE_family	|PC|PS	1	1	1	1	1	1	1	1	1	1	1	1	1	1	1	1	1	1	1	1	1	1	1	1	1	1	1	1	0	0	1	1	1	1	1	1	1
GROUP1008-35genes,35taxa.	Isocitrate_dehydrogenase_[NAD]_(EC_1.1.1.41)||Isocitrate_dehydrogenase_[NADP]_(EC_1.1.1.42)	|PC|PS	1	1	1	1	1	1	1	1	1	1	1	1	1	1	1	1	1	1	1	1	1	1	1	1	1	1	1	1	1	1	1	1	0	0	1	1	1
GROUP1009-35genes,35taxa.	hypothetical_protein||Possible_apospory-associated_protein_C||Aldose_1-epimerase||Galactose_mutarotase_and_related_enzymes	|PC|PS	1	1	1	1	1	1	1	1	1	1	1	1	1	1	1	1	1	1	1	1	1	1	1	1	1	1	1	1	0	0	1	1	1	1	1	1	1
GROUP1010-35genes,35taxa.	COG1565:_Uncharacterized_conserved_protein	|PC|PS	1	1	1	1	1	1	1	1	1	1	1	1	1	1	1	1	1	1	1	1	1	1	1	1	1	1	1	1	1	1	1	1	1	1	0	0	1
GROUP1016-35genes,35taxa.	DnaJ-class_molecular_chaperone_CbpA	|PC|PS	1	1	1	1	1	1	1	1	1	1	1	1	1	1	1	1	1	1	1	1	1	1	1	1	1	1	1	1	1	1	1	1	1	1	0	0	1
GROUP1017-35genes,35taxa.	5'-methylthioadenosine_phosphorylase_(EC_2.4.2.28)	|PC|PS	1	1	1	1	1	1	1	1	1	1	1	1	1	1	1	1	1	1	1	1	1	1	1	1	1	1	1	1	0	0	1	1	1	1	1	1	1
GROUP1018-35genes,35taxa.	hypothetical_protein||FIG00942132:_hypothetical_protein||FIG01150188:_hypothetical_protein||FIG00942068:_hypothetical_protein	|PC|PS	1	1	1	1	1	1	1	1	1	1	1	1	1	1	1	1	1	1	1	1	1	1	1	1	1	1	1	1	0	0	1	1	1	1	1	1	1
GROUP1019-35genes,35taxa.	TldE/PmbA_protein,_part_of_proposed_TldE/TldD_proteolytic_complex_(PMID_12029038)||TldE_protein,_part_of_TldE/TldD_proteolytic_complex	|PC|PS	1	1	1	1	1	1	1	1	1	1	1	1	1	1	1	1	1	1	1	1	1	1	1	1	1	1	1	1	1	1	1	1	0	1	1	0	1
GROUP1021-35genes,35taxa.	Ferredoxin--sulfite_reductase_(EC_1.8.7.1)||Sulfite_reductase_[NADPH]_hemoprotein_beta-component_(EC_1.8.1.2)	|PC|PS	1	1	1	1	1	1	1	1	1	1	1	1	1	1	1	1	1	1	1	1	1	1	1	1	1	1	1	1	1	1	1	1	0	1	0	1	1
GROUP1023-35genes,35taxa.	Insulinase_family_(Peptidase_family_M16)||Zn-dependent_peptidase||Mitochondrial_processing_peptidase-like_protein_(EC_3.4.24.64)||processing_protease	|PC|PS	1	1	1	1	1	1	1	1	1	1	1	1	1	1	1	1	1	1	1	1	1	1	1	1	1	1	1	1	1	1	1	0	1	1	1	0	1
GROUP1025-35genes,35taxa.	Acetyl-coenzyme_A_synthetase_(EC_6.2.1.1)	|PC|PS	1	1	1	1	1	1	1	1	1	1	1	1	1	1	1	1	1	1	1	1	1	1	1	1	1	1	1	1	0	0	1	1	1	1	1	1	1
GROUP1027-35genes,35taxa.	hypothetical_protein||TPR_repeat_precursor||Sll0886_protein||tetratricopeptide_repeat_protein	|PC|PS	1	1	1	1	1	1	1	1	1	1	1	1	1	1	1	1	1	1	1	1	1	1	1	1	1	1	1	1	1	1	1	0	1	1	0	1	1
GROUP1028-35genes,35taxa.	hypothetical_protein||Alr2762_protein	|PC|PS	1	1	1	1	1	1	1	1	1	1	1	1	1	1	1	1	1	1	1	1	1	1	1	1	1	1	1	1	0	0	1	1	1	1	1	1	1
GROUP207-37genes,35taxa.	Cell_division_protein_FtsH_(EC_3.4.24.-)	|PC|PS	1	1	1	1	1	1	1	1	1	1	1	1	1	1	1	1	1	1	1	1	1	1	1	1	1	1	1	1	0	0	1	1	1	2	2	1	1
GROUP446-37genes,35taxa.	DedA_family_protein,_putative	|PC|PS	1	1	1	1	1	1	1	1	1	1	1	1	1	1	1	1	1	1	1	1	1	1	1	1	1	1	1	1	1	0	1	1	0	2	2	1	1
GROUP623-37genes,35taxa.	Dethiobiotin_synthetase_(EC_6.3.3.3)	|PC|PS	1	1	1	1	1	1	1	1	1	1	1	1	1	1	1	1	1	1	1	1	1	1	1	1	1	1	1	1	0	0	2	1	1	1	1	1	2
GROUP840-36genes,35taxa.	Magnesium_transporter||Mg/Co/Ni_transporter_MgtE_/_CBS_domain	|PC|PS	1	1	1	1	1	1	1	1	1	1	1	1	1	1	1	1	1	1	1	1	1	1	1	1	1	1	1	1	1	2	1	0	1	1	1	0	1
GROUP915-36genes,35taxa.	8-amino-7-oxononanoate_synthase_(EC_2.3.1.47)||Long-chain-fatty-acid--CoA_ligase_(EC_6.2.1.3)	|PC|PS	1	1	1	1	1	1	1	1	1	1	1	1	1	1	1	1	1	1	1	1	1	1	1	1	1	1	1	1	0	0	1	1	2	1	1	1	1
GROUP948-36genes,35taxa.	hypothetical_protein||NAD_dependent_epimerase/dehydratase	|PC|PS	1	1	1	1	1	1	1	1	1	1	1	2	1	1	1	1	1	1	1	1	1	1	1	1	1	1	1	1	1	1	0	1	1	1	1	1	0
GROUP956-36genes,35taxa.	Glucokinase_(EC_2.7.1.2)	|PC|PS	1	1	1	1	1	1	1	1	1	1	1	1	1	1	1	1	1	1	1	1	1	1	1	1	1	1	1	1	1	1	1	0	0	2	1	1	1
GROUP957-36genes,35taxa.	Oligopeptidase_A_(EC_3.4.24.70)	|PC|PS	1	1	1	1	1	1	1	1	1	1	1	1	1	1	1	1	1	1	1	1	1	2	1	1	1	1	1	1	0	0	1	1	1	1	1	1	1
GROUP958-36genes,35taxa.	Peptidase_S15||Alpha/beta_superfamily_hydrolase	|PC|PS	1	1	1	1	2	1	1	1	1	1	1	1	1	1	1	1	1	1	1	1	1	1	1	1	1	1	1	1	1	1	1	0	0	1	1	1	1
GROUP963-35genes,35taxa.	hypothetical_protein||FIG01150340:_hypothetical_protein||FIG00940776:_hypothetical_protein||Permeases_of_the_major_facilitator_superfamily	|PC|PS	1	1	1	1	1	1	1	1	1	1	1	1	1	1	1	1	1	1	1	1	1	1	1	1	1	1	1	1	0	0	1	1	1	1	1	1	1
GROUP964-35genes,35taxa.	Sulfur_carrier_protein_ThiS	|PC|PS	1	1	1	1	1	1	1	1	1	1	1	1	1	1	1	1	1	1	1	1	1	1	1	1	1	1	1	1	0	0	1	1	1	1	1	1	1
GROUP965-35genes,35taxa.	hypothetical_protein||FIG01155348:_hypothetical_protein||FAD/FMN-containing_dehydrogenase	|PC|PS	1	1	1	1	1	1	1	1	1	1	1	1	1	1	1	1	1	1	1	1	1	1	1	1	1	1	1	1	1	1	1	0	0	1	1	1	1
GROUP966-35genes,35taxa.	hypothetical_protein||FIG00940404:_hypothetical_protein||FIG01151898:_hypothetical_protein	|PC|PS	1	1	1	1	1	1	1	1	1	1	1	1	1	1	1	1	1	1	1	1	1	1	1	1	1	1	1	1	0	0	1	1	1	1	1	1	1
GROUP967-35genes,35taxa.	tRNA_dimethylallyltransferase_(EC_2.5.1.75)||tRNA_delta(2)-isopentenylpyrophosphate_transferase_(EC_2.5.1.8)	|PC|PS	1	1	1	1	1	1	1	1	1	1	1	1	1	1	1	1	1	1	1	1	1	1	1	1	1	1	1	1	0	0	1	1	1	1	1	1	1
GROUP968-35genes,35taxa.	Cysteine_desulfurase_(EC_2.8.1.7)	|PC|PS	1	1	1	1	1	1	1	1	1	1	1	1	1	1	1	1	1	1	1	1	1	1	1	1	1	1	1	1	0	0	1	1	1	1	1	1	1
GROUP969-35genes,35taxa.	Creatinine_amidohydrolase_(EC_3.5.2.10)||Creatinine_amidohydrolase_related_enzyme	|PC|PS	1	1	1	1	1	1	1	1	1	1	1	1	1	1	1	1	1	1	1	1	1	1	1	1	1	1	1	1	1	1	1	0	0	1	1	1	1
GROUP971-35genes,35taxa.	Muramoyltetrapeptide_carboxypeptidase_(EC_3.4.17.13)	|PC|PS	1	1	1	1	1	1	1	1	1	1	1	1	1	1	1	1	1	1	1	1	1	1	1	1	1	1	1	1	0	0	1	1	1	1	1	1	1
GROUP972-35genes,35taxa.	tRNA-(ms[2]io[6]A)-hydroxylase_(EC_1.-.-.-)	|PC|PS	1	1	1	1	1	1	1	1	1	1	1	1	1	1	1	1	1	1	1	1	1	1	1	1	1	1	1	1	1	1	1	0	1	1	1	0	1
GROUP973-35genes,35taxa.	FIG00941818:_hypothetical_protein||hypothetical_protein||Glr2365_protein||Putative_heme_iron_utilization_protein||FIG00940682:_hypothetical_protein||Hypothetical_protein	|PC|PS	1	1	1	1	1	1	1	1	1	1	1	1	1	1	1	1	1	1	1	1	1	1	1	1	1	1	1	1	1	1	1	0	1	1	1	0	1
GROUP975-35genes,35taxa.	hypothetical_protein||Beta-lactamase_class_A||Beta-lactamase_superfamily_protein	|PC|PS	1	1	1	1	1	1	1	1	1	1	1	1	1	1	1	1	1	1	1	1	1	1	1	1	1	1	1	1	0	0	1	1	1	1	1	1	1
GROUP976-35genes,35taxa.	Alr3379_protein||NLP/P60||FIG01151988:_hypothetical_protein||NLP/P60_family_protein||FIG00940570:_hypothetical_protein	|PC|PS	1	1	1	1	1	1	1	1	1	1	1	1	1	1	1	1	1	1	1	1	1	1	1	1	1	1	1	1	0	0	1	1	1	1	1	1	1
GROUP977-35genes,35taxa.	Dextransucrase_(EC_2.4.1.5)||hypothetical_protein||FIG01154801:_hypothetical_protein||FIG00940445:_hypothetical_protein||FIG01149753:_hypothetical_protein	|PC|PS	1	1	1	1	1	1	1	1	1	1	1	1	1	1	1	1	1	1	1	1	1	1	1	1	1	1	1	1	1	1	1	0	1	1	1	0	1
GROUP979-35genes,35taxa.	2-keto-3-deoxy-D-arabino-heptulosonate-7-phosphate_synthase_I_alpha_(EC_2.5.1.54)	|PC|PS	1	1	1	1	1	1	1	1	1	1	1	1	1	1	1	1	1	1	1	1	1	1	1	1	1	1	1	1	1	1	1	1	0	1	1	0	1
GROUP980-35genes,35taxa.	Queuosine_Biosynthesis_QueC_ATPase	|PC|PS	1	1	1	1	1	1	1	1	1	1	1	1	1	1	1	1	1	1	1	1	1	1	1	1	1	1	1	1	0	0	1	1	1	1	1	1	1
GROUP981-35genes,35taxa.	Zinc_uptake_regulation_protein_ZUR	|PC|PS	1	1	1	1	1	1	1	1	1	1	1	1	1	1	1	1	1	1	1	1	1	1	1	1	1	1	1	1	1	1	1	0	1	0	1	1	1
GROUP984-35genes,35taxa.	FIG00873771:_hypothetical_protein||hypothetical_protein||FIG01151617:_hypothetical_protein||FIG00940489:_hypothetical_protein	|PC|PS	1	1	1	1	1	1	1	1	1	1	1	1	1	1	1	1	1	1	1	1	1	1	1	1	1	1	1	1	1	1	0	1	1	1	1	1	0
GROUP988-35genes,35taxa.	phosphoglucomutase||Phosphoglucomutase_(EC_5.4.2.2)	|PC|PS	1	1	1	1	1	1	1	1	1	1	1	1	1	1	1	1	1	1	1	1	1	1	1	1	1	1	1	1	1	1	1	1	0	1	1	0	1
GROUP989-35genes,35taxa.	ABC_transporter-related_protein||ATP-binding_protein_of_ABC_transporter||ABC_transporter,_ATP_binding_protein	|PC|PS	1	1	1	1	1	1	1	1	1	1	1	1	1	1	1	1	1	1	1	1	1	1	1	1	1	1	1	1	1	1	1	1	0	1	1	0	1
GROUP990-35genes,35taxa.	NADPH_dependent_preQ0_reductase_(EC_1.7.1.13)||NADPH-dependent_7-cyano-7-deazaguanine_reductase_(EC_1.7.1.13)	|PC|PS	1	1	1	1	1	1	1	1	1	1	1	1	1	1	1	1	1	1	1	1	1	1	1	1	1	1	1	1	0	0	1	1	1	1	1	1	1
GROUP991-35genes,35taxa.	COG0546:_Predicted_phosphatases	|PC|PS	1	1	1	1	1	1	1	1	1	1	1	1	1	1	1	1	1	1	1	1	1	1	1	1	1	1	1	1	0	0	1	1	1	1	1	1	1
GROUP993-35genes,35taxa.	hypothetical_protein||FIG01151164:_hypothetical_protein||Superfamily_I_DNA/RNA_helicase||DNA_repair_enzyme,_contains_HhH_domain_and_nuclease_of_RecB_family	|PC|PS	1	1	1	1	1	1	1	1	1	1	1	1	1	1	1	1	1	1	1	1	1	1	1	1	1	1	1	1	1	1	1	0	1	1	1	0	1
GROUP995-35genes,35taxa.	Ferredoxin	|PC|PS	1	1	1	1	1	1	1	1	1	1	1	1	1	1	1	1	1	1	1	1	1	1	1	1	1	1	1	1	0	0	1	1	1	1	1	1	1
GROUP996-35genes,35taxa.	Aldo/keto_reductase_family	|PC|PS	1	1	1	1	1	1	1	1	1	1	1	1	1	1	1	1	1	1	1	1	1	1	1	1	1	1	1	1	1	0	1	1	1	1	1	0	1
GROUP997-35genes,35taxa.	hypothetical_protein||periplasmic_oligopeptide-binding_protein_of_oligopeptide_ABC_transporter||ABC_transporter,_substrate_binding_protein,_possibly_oligopeptides||Oligopeptide_ABC_transporter,_periplasmic_oligopeptide-binding_protein_OppA_(TC_3.A.1.5.1)	|PC|PS	1	1	1	1	1	1	1	1	1	1	1	1	1	1	1	1	1	1	1	1	1	1	1	1	1	1	1	1	0	0	1	1	1	1	1	1	1
GROUP13-71genes,36taxa.	FIG00940767:_hypothetical_protein||CAB/ELIP/HLIP_superfamily_protein||High_light_inducible_protein||CAB/ELIP/HLIP_family_protein||Possible_high_light_inducible_protein||possible_high_light_inducible_protein||hypothetical_protein||High_light-inducible_protein	|PC|PS	4	2	4	4	2	4	3	1	4	1	4	7	1	2	1	1	2	1	2	1	1	2	1	1	1	2	1	1	1	1	1	1	3	0	1	1	1
GROUP142-38genes,36taxa.	FIG052964:_hypothetical_protein	|PC|PS	1	1	1	1	1	1	1	1	1	1	1	1	1	2	1	1	1	1	1	1	1	1	1	1	2	1	1	1	1	1	1	1	0	1	1	1	1
GROUP193-38genes,36taxa.	CobN_component_of_cobalt_chelatase_involved_in_B12_biosynthesis	|PC|PS	1	1	1	1	1	1	1	1	1	1	1	1	1	1	1	1	1	1	1	1	1	1	1	1	1	1	1	1	2	2	1	1	0	1	1	1	1
GROUP198-38genes,36taxa.	hypothetical_protein||ABC_transporter_permease_protein||DevC-like_ABC_transporter_permease_component||Heterocyst_specific_ABC_transporter_substrate-binding_protein||devC-like_ABC_transporter_permease_protein	|PC|PS	1	1	1	1	1	1	1	1	1	1	1	1	1	1	1	2	1	1	1	1	1	1	1	1	1	1	1	1	1	1	1	2	0	1	1	1	1
GROUP199-38genes,36taxa.	hypothetical_protein||FIG01150476:_hypothetical_protein||FIG00940982:_hypothetical_protein||FIG00941373:_hypothetical_protein	|PC|PS	1	1	1	1	1	1	1	1	1	1	1	1	1	1	1	1	1	1	1	1	1	1	1	1	1	1	1	1	1	1	1	1	1	2	2	0	1
GROUP265-37genes,36taxa.	Cob(I)alamin_adenosyltransferase_(EC_2.5.1.17)	|PC|PS	1	1	1	1	1	1	1	1	1	1	1	1	1	1	1	1	1	1	1	1	1	2	1	1	1	1	1	1	1	1	1	1	0	1	1	1	1
GROUP274-37genes,36taxa.	Cobalt-precorrin-6x_reductase_(EC_1.3.1.54)	|PC|PS	1	1	1	1	2	1	1	1	1	1	1	1	1	1	1	1	1	1	1	1	1	1	1	1	1	1	1	1	1	1	1	1	0	1	1	1	1
GROUP291-37genes,36taxa.	conserved_hypothetical_protein||FIG00940106:_hypothetical_protein||short_chain_dehydrogenase(_EC:1.1.1.-_)||Short-chain_dehydrogenase/reductase_family_enzyme	|PC|PS	1	1	1	1	1	1	1	1	1	1	1	1	1	1	1	1	1	1	1	1	1	2	1	1	1	1	1	1	1	1	1	0	1	1	1	1	1
GROUP405-37genes,36taxa.	Cobalamin_biosynthesis_protein_CbiG_/_Cobalt-precorrin-3b_C17-methyltransferase	|PC|PS	1	1	1	1	1	1	1	1	1	1	1	1	1	1	1	1	1	1	1	1	1	1	1	1	1	1	1	1	1	2	1	1	0	1	1	1	1
GROUP486-37genes,36taxa.	O-succinylbenzoate_synthase_(EC_4.2.1.113)	|PC|PS	1	1	1	1	1	1	1	1	1	1	1	1	1	1	1	1	1	1	1	1	1	2	1	1	1	1	1	1	1	1	1	1	1	1	1	0	1
GROUP516-37genes,36taxa.	Two-component_response_regulator||two-component_response_regulator||Two-component_system_response_regulator	|PC|PS	1	1	1	1	1	1	1	1	1	1	1	1	1	1	1	2	1	1	1	1	1	1	1	1	1	1	1	1	1	1	1	1	1	1	1	0	1	*
GROUP53-45genes,36taxa.	Methionine_ABC_transporter_ATP-binding_protein||Cell_division_transporter,_ATP-binding_protein_FtsE_(TC_3.A.5.1.1)||ABC_exporter_ATP-binding_subunit,_DevA_family	|PC|PS	1	1	1	1	1	1	1	1	1	1	1	1	1	1	1	2	2	1	1	1	1	1	1	1	1	1	1	1	1	1	1	4	0	3	2	2	1
GROUP54-45genes,36taxa.	hypothetical_protein||Heterocyst_specific_ABC_transporter_permease_protein||possible_ABC_transporter_component||heterocyst_specific_ABC-transporter,_membrane_fusion_protein_DevB_homolog	|PC|PS	1	1	1	1	1	1	1	1	1	2	1	1	1	1	1	2	1	1	1	1	1	1	1	1	1	1	1	1	1	1	1	4	0	3	2	2	1
GROUP576-37genes,36taxa.	hypothetical_protein||FIG00941629:_hypothetical_protein||FIG006231:_RNA-binding_protein||Protein_of_unknown_function_DUF55	|PC|PS	1	1	1	1	1	1	1	1	1	1	1	1	1	1	1	1	1	1	1	1	1	2	1	1	1	1	1	1	1	1	1	1	1	0	1	1	1
GROUP579-37genes,36taxa.	hypothetical_protein||FIG01152566:_hypothetical_protein||Slr0613_protein||FIG01150416:_hypothetical_protein||FIG01149607:_hypothetical_protein||FIG00940224:_hypothetical_protein	|PC|PS	1	1	1	1	1	1	1	1	1	1	1	1	1	1	1	1	1	1	1	1	1	1	1	1	1	1	1	1	1	1	1	1	1	1	2	0	1
GROUP628-37genes,36taxa.	Transmembrane_component_of_general_energizing_module_of_ECF_transporters||Transmembrane_component_of_energizing_module_of_ECF_transporters_in_Cyanobacteria	|PC|PS	1	1	1	1	1	1	1	1	1	1	1	1	1	1	1	1	1	1	1	1	1	2	1	1	1	1	1	1	1	0	1	1	1	1	1	1	1
GROUP64-42genes,36taxa.	Potassium_channel_protein||Probable_potassium_channel_protein||TrkA-N:Ion_transport_protein||putative_potassium_channel,_VIC_family	|PC|PS	1	1	1	1	1	1	1	1	1	1	1	1	1	1	1	1	1	1	1	1	1	2	1	1	1	1	1	1	1	1	2	2	2	2	0	1	2
GROUP665-37genes,36taxa.	Cobyrinic_acid_A,C-diamide_synthase	|PC|PS	1	1	1	1	1	1	1	1	1	1	1	1	1	1	1	1	1	1	1	1	1	2	1	1	1	1	1	1	1	1	1	1	0	1	1	1	1
GROUP683-37genes,36taxa.	hypothetical_protein||FIG00940800:_hypothetical_protein||FIG01150332:_hypothetical_protein	|PC|PS	1	1	1	1	1	1	1	1	1	1	1	1	1	1	1	1	1	1	1	1	1	1	1	1	1	1	1	1	1	1	1	2	1	1	1	0	1
GROUP697-37genes,36taxa.	tRNA:m(5)U-54_MTase_gid	|PC|PS	1	1	1	1	1	1	1	1	1	2	1	1	1	1	1	1	1	1	1	1	1	1	1	1	1	1	1	1	1	1	1	1	1	1	1	0	1
GROUP839-36genes,36taxa.	Cobalt-precorrin-6y_C5-methyltransferase_(EC_2.1.1.-)_/_Cobalt-precorrin-6y_C15-methyltransferase_[decarboxylating]_(EC_2.1.1.-)	|PC|PS	1	1	1	1	1	1	1	1	1	1	1	1	1	1	1	1	1	1	1	1	1	1	1	1	1	1	1	1	1	1	1	1	0	1	1	1	1
GROUP842-36genes,36taxa.	Adenosylcobinamide-phosphate_synthase_(EC_6.3.1.10)||Adenosylcobinamide-phosphate_synthase	|PC|PS	1	1	1	1	1	1	1	1	1	1	1	1	1	1	1	1	1	1	1	1	1	1	1	1	1	1	1	1	1	1	1	1	0	1	1	1	1
GROUP843-36genes,36taxa.	Protein_YidD	|PC|PS	1	1	1	1	1	1	1	1	1	1	1	1	1	1	1	1	1	1	1	1	1	1	1	1	1	1	1	1	1	1	1	0	1	1	1	1	1
GROUP845-36genes,36taxa.	tRNA(Ile)-lysidine_synthetase_(EC_6.3.4.19)||tRNA(Ile)-lysidine_synthetase	|PC|PS	1	1	1	1	1	1	1	1	1	1	1	1	1	1	1	1	1	1	1	1	1	1	1	1	1	1	1	1	1	1	1	1	1	0	1	1	1
GROUP846-36genes,36taxa.	Sepiapterin_reductase_(EC_1.1.1.153)	|PC|PS	1	1	1	1	1	1	1	1	1	1	1	1	1	1	1	1	1	1	1	1	1	1	1	1	1	1	1	1	1	1	1	1	0	1	1	1	1
GROUP847-36genes,36taxa.	Acyl-ACP_reductase||Acetylornithine_aminotransferase_(EC_2.6.1.11)||Acyl-ACP_reductase;_Acetylornithine_aminotransferase_(EC_2.6.1.11)	|PC|PS	1	1	1	1	1	1	1	1	1	1	1	1	1	1	1	1	1	1	1	1	1	1	1	1	1	1	1	1	1	1	1	1	0	1	1	1	1
GROUP848-36genes,36taxa.	Aldehyde_decarbonylase||Aldehyde_decarbonylase_(EC_4.1.99.5)	|PC|PS	1	1	1	1	1	1	1	1	1	1	1	1	1	1	1	1	1	1	1	1	1	1	1	1	1	1	1	1	1	1	1	1	0	1	1	1	1
GROUP849-36genes,36taxa.	SSU_ribosomal_protein_S1p	|PC|PS	1	1	1	1	1	1	1	1	1	1	1	1	1	1	1	1	1	1	1	1	1	1	1	1	1	1	1	1	1	1	1	0	1	1	1	1	1
GROUP853-36genes,36taxa.	Geranylgeranyl_diphosphate_reductase_(EC_1.3.1.83)||Electron_transfer_flavoprotein-ubiquinone_oxidoreductase_(EC_1.5.5.1)||Geranylgeranyl_reductase_(EC_1.3.1.83)	|PC|PS	1	1	1	1	1	1	1	1	1	1	1	1	1	1	1	1	1	1	1	1	1	1	1	1	1	1	1	1	1	1	1	1	0	1	1	1	1
GROUP858-36genes,36taxa.	Cobalt-precorrin-4_C11-methyltransferase_(EC_2.1.1.133)	|PC|PS	1	1	1	1	1	1	1	1	1	1	1	1	1	1	1	1	1	1	1	1	1	1	1	1	1	1	1	1	1	1	1	1	0	1	1	1	1
GROUP859-36genes,36taxa.	ABC-2_type_transporter||ABC-2_type_transport_system_permease_protein||putative_multidrug_efflux_ABC_transporter	|PC|PS	1	1	1	1	1	1	1	1	1	1	1	1	1	1	1	1	1	1	1	1	1	1	1	1	1	1	1	1	1	1	1	1	1	1	0	1	1
GROUP862-36genes,36taxa.	Amidase_enhancer||amidase_enhancer||SpoIID/LytB_domain_protein||possible_amidase_enhancer	|PC|PS	1	1	1	1	1	1	1	1	1	1	1	1	1	1	1	1	1	1	1	1	1	1	1	1	1	1	1	1	1	1	1	0	1	1	1	1	1
GROUP863-36genes,36taxa.	3'(2'),5'-bisphosphate_nucleotidase_(EC_3.1.3.7)	|PC|PS	1	1	1	1	1	1	1	1	1	1	1	1	1	1	1	1	1	1	1	1	1	1	1	1	1	1	1	1	1	1	1	1	1	0	1	1	1
GROUP865-36genes,36taxa.	hypothetical_protein||Deoxyguanosinetriphosphate_triphosphohydrolase_(EC_3.1.5.1)||HD_domain_protein||Putative_dNTP_triphosphohydrolase,_Archaeal_subgroup||dNTP_triphosphohydrolase,_putative	|PC|PS	1	1	1	1	1	1	1	1	1	1	1	1	1	1	1	1	1	1	1	1	1	1	1	1	1	1	1	1	1	1	1	1	0	1	1	1	1
GROUP867-36genes,36taxa.	Cobalt-precorrin-6_synthase,_anaerobic	|PC|PS	1	1	1	1	1	1	1	1	1	1	1	1	1	1	1	1	1	1	1	1	1	1	1	1	1	1	1	1	1	1	1	1	0	1	1	1	1
GROUP868-36genes,36taxa.	Cob(I)alamin_adenosyltransferase_(EC_2.5.1.17)	|PC|PS	1	1	1	1	1	1	1	1	1	1	1	1	1	1	1	1	1	1	1	1	1	1	1	1	1	1	1	1	1	1	1	1	0	1	1	1	1
GROUP869-36genes,36taxa.	hypothetical_protein||FIG01152172:_hypothetical_protein||FIG01149320:_hypothetical_protein||FIG01154589:_hypothetical_protein||FIG00940883:_hypothetical_protein	|PC|PS	1	1	1	1	1	1	1	1	1	1	1	1	1	1	1	1	1	1	1	1	1	1	1	1	1	1	1	1	1	1	1	1	1	1	1	0	1
GROUP871-36genes,36taxa.	SAM_radical_protein,_elongator_protein||FIG01150271:_hypothetical_protein	|PC|PS	1	1	1	1	1	1	1	1	1	1	1	1	1	1	1	1	1	1	1	1	1	1	1	1	1	1	1	1	1	0	1	1	1	1	1	1	1
GROUP877-36genes,36taxa.	hypothetical_protein||FIG01150502:_hypothetical_protein||L-lactate_permease||FIG00940131:_hypothetical_protein	|PC|PS	1	1	1	1	1	1	1	1	1	1	1	1	1	1	1	1	1	1	1	1	1	1	1	1	1	1	1	1	1	1	1	1	1	1	0	1	1
GROUP879-36genes,36taxa.	Cob(I)alamin_adenosyltransferase_(EC_2.5.1.17)||Cob(I)alamin_adenosyltransferase||cob(I)alamin_adenosyltransferase	|PC|PS	1	1	1	1	1	1	1	1	1	1	1	1	1	1	1	1	1	1	1	1	1	1	1	1	1	1	1	1	1	1	1	1	0	1	1	1	1
GROUP880-36genes,36taxa.	L-threonine_3-O-phosphate_decarboxylase_(EC_4.1.1.81)	|PC|PS	1	1	1	1	1	1	1	1	1	1	1	1	1	1	1	1	1	1	1	1	1	1	1	1	1	1	1	1	1	1	1	1	0	1	1	1	1
GROUP883-36genes,36taxa.	hypothetical_protein||Asl4395_protein||FIG01150017:_hypothetical_protein||FIG00940419:_hypothetical_protein||FIG00870929:_hypothetical_protein	|PC|PS	1	1	1	1	1	1	1	1	1	1	1	1	1	1	1	1	1	1	1	1	1	1	1	1	1	1	1	1	1	1	1	1	1	1	1	0	1
GROUP884-36genes,36taxa.	hypothetical_protein||Gll4149_protein||Rhodanese_domain_protein||Rhodanese-related_sulfurtransferase	|PC|PS	1	1	1	1	1	1	1	1	1	1	1	1	1	1	1	1	1	1	1	1	1	1	1	1	1	1	1	1	1	0	1	1	1	1	1	1	1
GROUP887-36genes,36taxa.	Conserved_NnrU/NnuR_ortholog_membrane_enzyme||15-cis-zeta-carotene_isomerase_(EC_5.2.1.12)	|PC|PS	1	1	1	1	1	1	1	1	1	1	1	1	1	1	1	1	1	1	1	1	1	1	1	1	1	1	1	1	1	1	1	1	1	0	1	1	1
GROUP888-36genes,36taxa.	Phytoene_desaturase,_pro-zeta-carotene_producing_(EC_1.-.-.-)	|PC|PS	1	1	1	1	1	1	1	1	1	1	1	1	1	1	1	1	1	1	1	1	1	1	1	1	1	1	1	1	1	1	1	1	1	0	1	1	1
GROUP889-36genes,36taxa.	Thymidylate_kinase_(EC_2.7.4.9)	|PC|PS	1	1	1	1	1	1	1	1	1	1	1	1	1	1	1	1	1	1	1	1	1	1	1	1	1	1	1	1	1	1	1	1	1	1	1	0	1
GROUP890-36genes,36taxa.	TPR-repeat_protein,_specific_for_cyanobacteria	|PC|PS	1	1	1	1	1	1	1	1	1	1	1	1	1	1	1	1	1	1	1	1	1	1	1	1	1	1	1	1	1	1	1	1	1	1	0	1	1
GROUP891-36genes,36taxa.	Pro-zeta-carotene_desaturase,_prolycopene_producing_(EC_1.-.-.-)	|PC|PS	1	1	1	1	1	1	1	1	1	1	1	1	1	1	1	1	1	1	1	1	1	1	1	1	1	1	1	1	1	1	1	1	1	0	1	1	1
GROUP892-36genes,36taxa.	Uroporphyrinogen-III_methyltransferase_(EC_2.1.1.107)_/_Uroporphyrinogen-III_synthase_(EC_4.2.1.75)||Uroporphyrinogen-III_synthase_(EC_4.2.1.75)	|PC|PS	1	1	1	1	1	1	1	1	1	1	1	1	1	1	1	1	1	1	1	1	1	1	1	1	1	1	1	1	1	1	1	0	1	1	1	1	1
GROUP893-36genes,36taxa.	6-pyruvoyl_tetrahydrobiopterin_synthase_(EC_4.2.3.12)	|PC|PS	1	1	1	1	1	1	1	1	1	1	1	1	1	1	1	1	1	1	1	1	1	1	1	1	1	1	1	1	1	1	1	1	0	1	1	1	1
GROUP894-36genes,36taxa.	5-amino-6-(5-phosphoribosylamino)uracil_reductase_(EC_1.1.1.193)	|PC|PS	1	1	1	1	1	1	1	1	1	1	1	1	1	1	1	1	1	1	1	1	1	1	1	1	1	1	1	1	1	1	1	1	1	1	0	1	1
GROUP896-36genes,36taxa.	hypothetical_protein||Alr1215_protein||Permeases_of_the_major_facilitator_superfamily	|PC|PS	1	1	1	1	1	1	1	1	1	1	1	1	1	1	1	1	1	1	1	1	1	1	1	1	1	1	1	1	1	1	1	1	0	1	1	1	1
GROUP898-36genes,36taxa.	hypothetical_protein||All1211_protein||Possible_Fe-S_oxidoreductase	|PC|PS	1	1	1	1	1	1	1	1	1	1	1	1	1	1	1	1	1	1	1	1	1	1	1	1	1	1	1	1	1	1	1	1	1	1	1	0	1
GROUP899-36genes,36taxa.	Histidinol-phosphatase_[alternative_form]_(EC_3.1.3.15)	|PC|PS	1	1	1	1	1	1	1	1	1	1	1	1	1	1	1	1	1	1	1	1	1	1	1	1	1	1	1	1	1	1	1	1	1	1	1	0	1
GROUP900-36genes,36taxa.	ATP-binding_protein_of_ABC_transporter||ABC_transporter,_ATP_binding_component	|PC|PS	1	1	1	1	1	1	1	1	1	1	1	1	1	1	1	1	1	1	1	1	1	1	1	1	1	1	1	1	1	0	1	1	1	1	1	1	1
GROUP901-36genes,36taxa.	Pantothenate_kinase_type_III,_CoaX-like_(EC_2.7.1.33)	|PC|PS	1	1	1	1	1	1	1	1	1	1	1	1	1	1	1	1	1	1	1	1	1	1	1	1	1	1	1	1	1	1	1	1	1	1	0	1	1
GROUP903-36genes,36taxa.	prolyl_oligopeptidase_family_protein||Esterase/lipase/thioesterase_family_active_site	|PC|PS	1	1	1	1	1	1	1	1	1	1	1	1	1	1	1	1	1	1	1	1	1	1	1	1	1	1	1	1	1	1	1	1	1	1	1	0	1
GROUP904-36genes,36taxa.	Sugar/maltose_fermentation_stimulation_protein_homolog	|PC|PS	1	1	1	1	1	1	1	1	1	1	1	1	1	1	1	1	1	1	1	1	1	1	1	1	1	1	1	1	1	1	1	1	1	0	1	1	1
GROUP905-36genes,36taxa.	hypothetical_protein||FIG01152934:_hypothetical_protein||FIG00940178:_hypothetical_protein||Ribonucleases_G_and_E||FIG01151133:_hypothetical_protein	|PC|PS	1	1	1	1	1	1	1	1	1	1	1	1	1	1	1	1	1	1	1	1	1	1	1	1	1	1	1	1	1	1	1	1	1	0	1	1	1
GROUP906-36genes,36taxa.	Cytochrome_c-type_biogenesis_protein_Ccs1/ResB	|PC|PS	1	1	1	1	1	1	1	1	1	1	1	1	1	1	1	1	1	1	1	1	1	1	1	1	1	1	1	1	1	1	1	0	1	1	1	1	1
GROUP908-36genes,36taxa.	FIG00873547:_hypothetical_protein||hypothetical_protein||FIG00940511:_hypothetical_protein||FIG01151185:_hypothetical_protein	|PC|PS	1	1	1	1	1	1	1	1	1	1	1	1	1	1	1	1	1	1	1	1	1	1	1	1	1	1	1	1	1	0	1	1	1	1	1	1	1
GROUP911-36genes,36taxa.	Ycf65-like_protein||Probable_30S_ribosomal_protein_PSRP-3	|PC|PS	1	1	1	1	1	1	1	1	1	1	1	1	1	1	1	1	1	1	1	1	1	1	1	1	1	1	1	1	1	1	1	1	1	0	1	1	1
GROUP912-36genes,36taxa.	hypothetical_protein||possible_sporulation_protein_SpoIID||SpoIID_protein_homolog	|PC|PS	1	1	1	1	1	1	1	1	1	1	1	1	1	1	1	1	1	1	1	1	1	1	1	1	1	1	1	1	1	1	1	1	1	1	1	0	1
GROUP913-36genes,36taxa.	LSU_ribosomal_protein_L27p	|PC|PS	1	1	1	1	1	1	1	1	1	1	1	1	1	1	1	1	1	1	1	1	1	1	1	1	1	1	1	1	1	1	1	1	1	0	1	1	1
GROUP917-36genes,36taxa.	Cobalt-precorrin-2_C20-methyltransferase_(EC_2.1.1.130)	|PC|PS	1	1	1	1	1	1	1	1	1	1	1	1	1	1	1	1	1	1	1	1	1	1	1	1	1	1	1	1	1	1	1	1	0	1	1	1	1
GROUP921-36genes,36taxa.	FIG00940256:_hypothetical_protein||FIG00941825:_hypothetical_protein||Membrane_protein_containing_HD_superfamily_hydrolase_domain,_YQFF_ortholog||FIG01150653:_hypothetical_protein	|PC|PS	1	1	1	1	1	1	1	1	1	1	1	1	1	1	1	1	1	1	1	1	1	1	1	1	1	1	1	1	1	1	1	0	1	1	1	1	1
GROUP922-36genes,36taxa.	CDP-diacylglycerol-glycerol-3-phosphate_3-phosphatidyltransferase||CDP-diacylglycerol--glycerol-3-phosphate_3-phosphatidyltransferase_(EC_2.7.8.5)	|PC|PS	1	1	1	1	1	1	1	1	1	1	1	1	1	1	1	1	1	1	1	1	1	1	1	1	1	1	1	1	1	1	1	1	0	1	1	1	1
GROUP923-36genes,36taxa.	ABC-type_sugar_transport_system,_periplasmic_component	|PC|PS	1	1	1	1	1	1	1	1	1	1	1	1	1	1	1	1	1	1	1	1	1	1	1	1	1	1	1	1	1	1	1	1	0	1	1	1	1
GROUP925-36genes,36taxa.	Acetyl-coenzyme_A_carboxyl_transferase_beta_chain_(EC_6.4.1.2)	|PC|PS	1	1	1	1	1	1	1	1	1	1	1	1	1	1	1	1	1	1	1	1	1	1	1	1	1	1	1	1	1	1	1	1	1	1	1	0	1
GROUP926-36genes,36taxa.	hypothetical_protein||FIG01149718:_hypothetical_protein||FIG00940478:_hypothetical_protein	|PC|PS	1	1	1	1	1	1	1	1	1	1	1	1	1	1	1	1	1	1	1	1	1	1	1	1	1	1	1	1	1	1	1	1	1	0	1	1	1
GROUP928-36genes,36taxa.	Phytoene_dehydrogenase_and_related_proteins||Carotenoid_cis-trans_isomerase_(EC_5.2.-.-)	|PC|PS	1	1	1	1	1	1	1	1	1	1	1	1	1	1	1	1	1	1	1	1	1	1	1	1	1	1	1	1	1	1	1	0	1	1	1	1	1
GROUP929-36genes,36taxa.	Two-component_response_regulator||Nitrogen-responsive_response_regulator_NrrA||Two-component_system_response_regulator	|PC|PS	1	1	1	1	1	1	1	1	1	1	1	1	1	1	1	1	1	1	1	1	1	1	1	1	1	1	1	1	1	1	1	1	1	1	1	0	1	*
GROUP930-36genes,36taxa.	hypothetical_protein||Ssr2047_protein||FIG01154228:_hypothetical_protein||FIG00940583:_hypothetical_protein||FIG01151368:_hypothetical_protein	|PC|PS	1	1	1	1	1	1	1	1	1	1	1	1	1	1	1	1	1	1	1	1	1	1	1	1	1	1	1	1	1	1	1	0	1	1	1	1	1
GROUP932-36genes,36taxa.	Biotin_synthase_(EC_2.8.1.6)	|PC|PS	1	1	1	1	1	1	1	1	1	1	1	1	1	1	1	1	1	1	1	1	1	1	1	1	1	1	1	1	0	1	1	1	1	1	1	1	1
GROUP937-36genes,36taxa.	Peptide_methionine_sulfoxide_reductase_MsrB_(EC_1.8.4.12)	|PC|PS	1	1	1	1	1	1	1	1	1	1	1	1	1	1	1	1	1	1	1	1	1	1	1	1	1	1	1	1	1	1	1	1	0	1	1	1	1
GROUP939-36genes,36taxa.	Alkyl_hydroperoxide_reductase_subunit_C-like_protein	|PC|PS	1	1	1	1	1	1	1	1	1	1	1	1	1	1	1	1	1	1	1	1	1	1	1	1	1	1	1	1	1	1	1	1	1	1	0	1	1
GROUP940-36genes,36taxa.	Peptidyl-prolyl_cis-trans_isomerase_(EC_5.2.1.8)	|PC|PS	1	1	1	1	1	1	1	1	1	1	1	1	1	1	1	1	1	1	1	1	1	1	1	1	1	1	1	1	1	1	1	0	1	1	1	1	1
GROUP943-36genes,36taxa.	Branched-chain_amino_acid_aminotransferase_(EC_2.6.1.42)	|PC|PS	1	1	1	1	1	1	1	1	1	1	1	1	1	1	1	1	1	1	1	1	1	1	1	1	1	1	1	1	1	1	1	1	1	0	1	1	1
GROUP944-36genes,36taxa.	Uracil-DNA_glycosylase,_family_4||Uracil-DNA_glycosylase,_family_1	|PC|PS	1	1	1	1	1	1	1	1	1	1	1	1	1	1	1	1	1	1	1	1	1	1	1	1	1	1	1	1	1	1	1	1	0	1	1	1	1
GROUP946-36genes,36taxa.	hypothetical_protein||Cyanobacteria-specific_chaperone_containing_DNAJ_domain_fused_to_a_membrane_domain||FIG01151910:_hypothetical_protein||ORF_ID:tlr2348_hypothetical_protein||Slr1918_protein||DnaJ-class_molecular_chaperone	|PC|PS	1	1	1	1	1	1	1	1	1	1	1	1	1	1	1	1	1	1	1	1	1	1	1	1	1	1	1	1	1	1	1	1	1	0	1	1	1
GROUP947-36genes,36taxa.	Ribonucleotide_reductase_of_class_II_(coenzyme_B12-dependent)_(EC_1.17.4.1)_@_intein-containing||Ribonucleotide_reductase_of_class_II_(coenzyme_B12-dependent)_(EC_1.17.4.1)	|PC|PS	1	1	1	1	1	1	1	1	1	1	1	1	1	1	1	1	1	1	1	1	1	1	1	1	1	1	1	1	1	1	1	1	0	1	1	1	1
GROUP951-36genes,36taxa.	Glutamine_synthetase_type_I_(EC_6.3.1.2)	|PC|PS	1	1	1	1	1	1	1	1	1	1	1	1	1	1	1	1	1	1	1	1	1	1	1	1	1	1	1	1	1	1	1	1	1	0	1	1	1
GROUP955-36genes,36taxa.	Lysyl-tRNA_synthetase_(class_II)_(EC_6.1.1.6)	|PC|PS	1	1	1	1	1	1	1	1	1	1	1	1	1	1	1	1	1	1	1	1	1	1	1	1	1	1	1	1	1	1	1	1	1	1	1	0	1
GROUP960-36genes,36taxa.	Fructokinase_(EC_2.7.1.4)||kinase,_PfkB_family	|PC|PS	1	1	1	1	1	1	1	1	1	1	1	1	1	1	1	1	1	1	1	1	1	1	1	1	1	1	1	1	1	1	1	1	1	0	1	1	1
GROUP10-74genes,37taxa.	DNA_gyrase_subunit_A_(EC_5.99.1.3)	|PC|PS|SY	2	2	2	2	2	2	2	2	2	2	2	2	2	2	2	2	2	2	2	2	2	2	2	2	2	2	2	2	2	2	2	2	2	2	2	2	2
GROUP101-39genes,37taxa.	Possible_alpha/beta_hydrolase_superfamily,_slr1917_homolog||hydrolase,_alpha/beta_fold_family	|PC|PS|SY	1	1	1	1	1	1	1	1	1	1	1	1	1	1	1	1	1	1	1	1	1	1	1	1	1	1	1	1	1	1	2	1	1	1	1	1	2
GROUP103-39genes,37taxa.	Zn-dependent_proteases||hypothetical_protein||Peptidase_M50||Metal_dependent_membrane_associated_protease,_S2P_family||FIG00562527:_hypothetical_protein||Tll1304_protein	|PC|PS|SY	1	1	1	1	1	1	1	1	1	1	1	1	1	1	1	1	1	1	1	1	1	1	1	1	1	1	1	1	1	1	1	1	2	1	2	1	1
GROUP104-39genes,37taxa.	ATPase_of_the_AAA+_family_protein_associated_with_FIG137771_hypothetical_protein	|PC|PS|SY	1	1	1	1	1	1	1	1	1	1	1	1	1	1	1	1	1	1	1	1	1	1	1	1	1	1	1	1	1	1	1	1	1	1	1	3	1
GROUP105-39genes,37taxa.	RecA_protein	|PC|PS|SY	1	1	1	1	1	1	1	1	1	1	1	1	1	1	1	1	1	1	1	1	1	2	1	1	1	1	1	1	1	1	1	1	1	1	2	1	1
GROUP106-39genes,37taxa.	Ferredoxin-dependent_glutamate_synthase_(EC_1.4.7.1)||Glutamate_synthase_[NADPH]_large_chain_(EC_1.4.1.13)	|PC|PS|SY	1	1	1	1	1	1	1	1	1	1	1	1	1	1	1	1	1	1	1	1	1	1	1	1	1	1	1	1	1	1	1	1	1	2	2	1	1
GROUP107-39genes,37taxa.	Polyphosphate_kinase_(EC_2.7.4.1)	|PC|PS|SY	1	1	1	1	1	1	1	1	1	1	1	1	1	1	1	1	1	1	1	1	1	1	1	2	2	1	1	1	1	1	1	1	1	1	1	1	1
GROUP108-39genes,37taxa.	Glutaredoxin_3_(Grx1)||Glutaredoxin_3	|PC|PS|SY	1	1	1	1	1	1	1	1	1	1	1	1	1	1	1	1	1	1	1	1	1	1	1	1	1	1	1	1	1	1	1	1	2	1	2	1	1
GROUP109-39genes,37taxa.	Phosphoadenylyl-sulfate_reductase_[thioredoxin]_(EC_1.8.4.8)||Phosphoadenylyl-sulfate_reductase_[thioredoxin]_(EC_1.8.4.8)_/_Adenylyl-sulfate_reductase_[thioredoxin]_(EC_1.8.4.10)	|PC|PS|SY	1	1	1	1	1	1	1	1	1	1	1	1	1	1	1	1	1	1	1	1	1	1	1	1	1	1	1	1	1	1	1	1	1	2	2	1	1
GROUP11-73genes,37taxa.	Phycocyanin_beta_chain;_R-phycocyanin_II_beta_chain||Phycoerythrin_beta_chain;_Phycobilisome_protein||phycobilisome_protein||Phycoerythrin_beta_chain;_C-phycoerythrin_class_II_beta_chain||Phycoerythrin_beta_chain||Phycoerythrin_beta_chain;_Phycoerythrin_class_III_beta_chain||Phycocyanin_beta_chain	|PC|PS|SY	1	1	1	1	1	1	1	1	1	1	1	1	1	3	3	3	3	2	3	3	3	4	3	1	3	3	3	3	2	2	2	1	1	3	3	1	2
GROUP110-39genes,37taxa.	hypothetical_protein||Rho_termination_factor,_N-terminal||Phosphate-binding_protein||FIG00940991:_hypothetical_protein||FIG01155539:_hypothetical_protein||FIG01149351:_hypothetical_protein	|PC|PS|SY	1	1	1	1	1	1	1	1	1	1	1	1	1	1	1	1	1	1	1	1	1	1	1	2	1	1	1	1	1	1	1	1	1	2	1	1	1
GROUP111-39genes,37taxa.	Ammonium_transporter||Ammonium_transporter_family	|PC|PS|SY	1	1	1	1	1	1	1	1	1	1	1	1	1	1	1	1	1	1	1	1	1	1	1	1	1	1	1	1	1	1	1	2	2	1	1	1	1
GROUP112-39genes,37taxa.	Heat_shock_protein_60_family_co-chaperone_GroES	|PC|PS|SY	1	1	1	1	1	1	1	1	1	1	1	1	1	1	1	1	1	1	1	1	1	1	1	1	1	1	1	1	1	1	1	1	1	1	2	2	1
GROUP113-39genes,37taxa.	hypothetical_protein||possible_membrane_fusion_protein||HlyD_family_secretion_protein||FIG01151429:_hypothetical_protein	|PC|PS|SY	1	1	1	1	1	1	1	1	1	1	1	1	1	1	1	1	1	1	1	1	1	1	1	1	1	1	1	1	1	1	1	1	1	1	2	2	1
GROUP117-39genes,37taxa.	Phycocyanobilin:ferredoxin_oxidoreductase_PcyA_(EC_1.3.7.5)	|PC|PS|SY	1	1	1	1	1	1	1	1	1	1	1	1	1	1	1	1	1	1	1	1	1	1	1	1	1	1	1	1	1	1	1	1	1	2	2	1	1
GROUP118-39genes,37taxa.	Mitochondrial_processing_peptidase-like_protein_(EC_3.4.24.64)||ZINC_PROTEASE_(EC_3.4.99.-)	|PC|PS|SY	1	1	1	1	1	1	1	1	1	1	1	1	1	1	1	1	1	1	1	1	1	1	1	1	1	1	1	1	1	1	1	1	2	1	2	1	1
GROUP119-39genes,37taxa.	hypothetical_protein||FIG00558946:_hypothetical_protein||FIG00872588:_hypothetical_protein||FIG01149793:_hypothetical_protein||FIG00942067:_hypothetical_protein||FIG01156737:_hypothetical_protein||Tll2024_protein	|PC|PS|SY	1	1	1	1	1	1	1	1	1	1	1	1	1	1	1	1	1	1	1	1	1	1	1	1	1	1	1	1	1	1	1	2	1	2	1	1	1
GROUP12-72genes,37taxa.	RNA-binding_protein||RNA-binding_protein_RbpD||RNA-binding_region_RNP-1_(RNA_recognition_motif)||RNA-binding_region_RNP-1	|PC|PS|SY	1	2	2	1	2	1	1	2	2	2	1	2	2	2	2	2	2	2	2	3	3	1	2	2	1	2	3	2	2	2	2	2	2	4	3	1	2
GROUP121-39genes,37taxa.	SSU_ribosomal_protein_S21p	|PC|PS|SY	1	1	1	1	2	1	1	1	1	1	1	1	1	1	1	1	1	1	1	1	1	1	1	1	1	1	1	1	1	1	1	1	1	1	1	2	1
GROUP123-39genes,37taxa.	hypothetical_protein||Protein_of_unknown_function_DUF490	|PC|PS|SY	1	1	1	1	1	1	1	1	1	1	1	1	1	1	1	1	1	1	1	1	1	1	1	1	1	1	1	1	1	1	1	1	1	2	2	1	1
GROUP126-38genes,37taxa.	Phenylalanyl-tRNA_synthetase_alpha_chain_(EC_6.1.1.20)	|PC|PS|SY	1	1	1	1	1	1	1	1	1	1	1	1	1	1	1	1	1	1	1	1	1	2	1	1	1	1	1	1	1	1	1	1	1	1	1	1	1
GROUP128-38genes,37taxa.	Serine_acetyltransferase_(EC_2.3.1.30)	|PC|PS|SY	1	1	1	1	1	1	1	1	1	1	1	1	1	1	1	1	1	1	1	1	1	1	1	1	1	1	1	1	1	1	1	1	1	1	1	2	1
GROUP129-38genes,37taxa.	DNA_mismatch_repair_protein_MutS	|PC|PS|SY	1	1	1	1	1	1	1	1	1	1	1	1	1	1	1	1	1	1	2	1	1	1	1	1	1	1	1	1	1	1	1	1	1	1	1	1	1
GROUP130-38genes,37taxa.	Septum_formation_protein_Maf	|PC|PS|SY	1	1	1	2	1	1	1	1	1	1	1	1	1	1	1	1	1	1	1	1	1	1	1	1	1	1	1	1	1	1	1	1	1	1	1	1	1
GROUP131-38genes,37taxa.	GTP_cyclohydrolase_I_(EC_3.5.4.16)_type_1	|PC|PS|SY	1	2	1	1	1	1	1	1	1	1	1	1	1	1	1	1	1	1	1	1	1	1	1	1	1	1	1	1	1	1	1	1	1	1	1	1	1
GROUP132-38genes,37taxa.	Ribosome_recycling_factor	|PC|PS|SY	1	1	1	1	1	1	1	1	1	1	1	1	1	1	1	1	1	1	1	1	1	1	1	1	1	1	1	1	1	2	1	1	1	1	1	1	1
GROUP133-38genes,37taxa.	hypothetical_protein||Possible_membrane_associated_protease||FIG01264378:_hypothetical_protein||FIG01152412:_hypothetical_protein||Abortive_infection_protein	|PC|PS|SY	1	1	1	1	1	1	1	1	1	1	1	1	1	1	1	1	1	1	1	1	1	2	1	1	1	1	1	1	1	1	1	1	1	1	1	1	1
GROUP134-38genes,37taxa.	Exodeoxyribonuclease_III_(EC_3.1.11.2)	|PC|PS|SY	1	1	1	1	1	1	1	1	1	1	1	1	1	1	1	1	1	1	1	1	1	2	1	1	1	1	1	1	1	1	1	1	1	1	1	1	1
GROUP135-38genes,37taxa.	FIG01154791:_hypothetical_protein||FIG01178238:_hypothetical_protein||Cyanobacteria-specific_protein	|PC|PS|SY	1	1	1	1	1	1	1	1	1	1	1	1	1	1	1	1	1	1	1	1	1	1	1	1	1	1	1	1	1	2	1	1	1	1	1	1	1
GROUP136-38genes,37taxa.	Methionine_aminopeptidase_(EC_3.4.11.18)	|PC|PS|SY	1	1	1	1	1	1	1	1	1	1	1	1	1	1	1	1	1	1	1	1	1	2	1	1	1	1	1	1	1	1	1	1	1	1	1	1	1
GROUP137-38genes,37taxa.	ATP-dependent_Clp_protease_proteolytic_subunit_(EC_3.4.21.92)	|PC|PS|SY	1	1	1	1	1	1	1	1	1	1	1	1	1	1	1	1	1	1	1	1	1	1	1	1	1	1	1	1	1	1	1	1	1	1	1	2	1
GROUP138-38genes,37taxa.	ABC_transporter_ATP-binding_protein||ABC-type_multidrug_transport_system,_ATPase_component||putative_multidrug_efflux_ABC_transporter	|PC|PS|SY	1	1	1	1	1	1	1	1	1	1	1	1	1	1	1	1	1	1	1	1	1	2	1	1	1	1	1	1	1	1	1	1	1	1	1	1	1
GROUP139-38genes,37taxa.	Heme_O_synthase,_protoheme_IX_farnesyltransferase_(EC_2.5.1.-)_COX10-CtaB	|PC|PS|SY	1	1	1	1	1	1	1	1	1	1	1	1	1	1	1	1	1	1	1	1	1	2	1	1	1	1	1	1	1	1	1	1	1	1	1	1	1
GROUP140-38genes,37taxa.	NADH_dehydrogenase_subunit_2	|PC|PS|SY	1	1	1	1	1	1	1	1	1	1	1	2	1	1	1	1	1	1	1	1	1	1	1	1	1	1	1	1	1	1	1	1	1	1	1	1	1
GROUP141-38genes,37taxa.	Permease_of_the_drug/metabolite_transporter_(DMT)_superfamily	|PC|PS|SY	1	1	1	1	1	1	1	1	1	1	1	1	1	1	1	1	1	1	1	1	1	1	1	1	1	1	1	1	1	1	1	1	1	1	1	2	1
GROUP143-38genes,37taxa.	Sulfolipid_(UDP-sulfoquinovose)_biosynthesis_protein||NAD-dependent_epimerase/dehydratase(_EC:3.13.1.1_)||putative_UDP-sulfoquinovose_synthase(_EC:3.13.1.1_)	|PC|PS|SY	1	1	1	1	1	1	1	1	1	1	1	1	1	2	1	1	1	1	1	1	1	1	1	1	1	1	1	1	1	1	1	1	1	1	1	1	1
GROUP144-38genes,37taxa.	Pantoate--beta-alanine_ligase_(EC_6.3.2.1)_/_Cytidylate_kinase_(EC_2.7.4.25)||Pantoate--beta-alanine_ligase_(EC_6.3.2.1)||Cytidylate_kinase_(EC_2.7.4.14)||Pantoate--beta-alanine_ligase_(EC_6.3.2.1)_/_Cytidylate_kinase_(EC_2.7.4.14)	|PC|PS|SY	1	1	1	1	1	1	1	1	1	1	1	1	1	1	1	1	1	1	1	1	1	1	1	1	1	1	1	1	1	1	1	1	1	1	1	2	1
GROUP145-38genes,37taxa.	SSU_ribosomal_protein_S17p_(S11e)	|PC|PS|SY	1	1	1	1	1	1	1	1	1	1	1	1	1	1	1	1	1	1	1	1	1	2	1	1	1	1	1	1	1	1	1	1	1	1	1	1	1
GROUP146-38genes,37taxa.	LSU_ribosomal_protein_L14p_(L23e)	|PC|PS|SY	1	1	1	1	1	1	1	1	1	1	1	1	1	1	1	1	1	1	1	1	1	2	1	1	1	1	1	1	1	1	1	1	1	1	1	1	1
GROUP147-38genes,37taxa.	LSU_ribosomal_protein_L24p_(L26e)	|PC|PS|SY	1	1	1	1	1	1	1	1	1	1	1	1	1	1	1	1	1	1	1	1	1	2	1	1	1	1	1	1	1	1	1	1	1	1	1	1	1
GROUP148-38genes,37taxa.	photosystem_I_P700_chlorophyll_a_apoprotein_subunit_Ib_(PsaB)	|PC|PS|SY	1	1	1	1	1	1	1	1	1	1	1	1	1	1	1	1	1	1	1	1	1	1	1	1	1	1	1	1	1	1	1	1	1	2	1	1	1
GROUP149-38genes,37taxa.	photosystem_I_P700_chlorophyll_a_apoprotein_subunit_Ia_(PsaA)	|PC|PS|SY	1	1	1	1	1	1	1	1	1	1	1	1	1	1	1	1	1	1	1	1	1	1	1	1	1	1	1	1	1	1	1	1	1	2	1	1	1
GROUP15-69genes,37taxa.	Signal_peptidase_I_(EC_3.4.21.89)	|PC|PS|SY	2	2	2	2	2	2	2	2	2	2	2	2	2	1	2	2	2	2	2	2	2	1	2	2	1	2	2	2	1	1	2	2	2	3	1	2	2
GROUP150-38genes,37taxa.	ATP-dependent_Clp_protease_adaptor_protein_ClpS	|PC|PS|SY	1	1	1	1	1	1	1	1	1	1	1	1	1	1	1	1	1	1	1	1	1	2	1	1	1	1	1	1	1	1	1	1	1	1	1	1	1
GROUP151-38genes,37taxa.	Shikimate_DH-like_protein_associated_with_RibB_/_Shikimate_5-dehydrogenase_I_alpha_(EC_1.1.1.25)_#_AroDI_alpha||Shikimate_5-dehydrogenase_I_alpha_(EC_1.1.1.25)	|PC|PS|SY	1	1	1	1	1	1	1	1	1	1	1	1	1	1	1	1	1	1	1	1	1	1	1	2	1	1	1	1	1	1	1	1	1	1	1	1	1
GROUP152-38genes,37taxa.	Nucleoside_triphosphate_pyrophosphohydrolase_MazG_(EC_3.6.1.8)	|PC|PS|SY	1	1	1	1	1	1	1	1	1	1	1	1	1	1	1	1	1	1	1	1	1	1	1	1	1	1	1	1	1	2	1	1	1	1	1	1	1
GROUP153-38genes,37taxa.	UDP-N-acetylmuramate--alanine_ligase_(EC_6.3.2.8)	|PC|PS|SY	1	1	1	1	1	1	1	1	1	1	1	1	1	1	1	1	1	1	1	1	1	2	1	1	1	1	1	1	1	1	1	1	1	1	1	1	1
GROUP154-38genes,37taxa.	Replicative_DNA_helicase_(EC_3.6.1.-)||Replicative_DNA_helicase_(EC_3.6.1.-)_@_intein-containing	|PC|PS|SY	1	1	1	1	1	1	1	1	1	1	1	1	1	1	2	1	1	1	1	1	1	1	1	1	1	1	1	1	1	1	1	1	1	1	1	1	1
GROUP155-38genes,37taxa.	NAD(P)H-quinone_oxidoreductase_chain_5_(EC_1.6.5.2)||Diflavin_flavoprotein_SYNW2368	|PC|PS|SY	1	1	1	1	1	1	1	1	1	1	1	1	1	1	1	1	1	1	1	1	1	1	1	1	1	1	1	1	1	1	1	1	1	2	1	1	1
GROUP156-38genes,37taxa.	Diflavin_flavoprotein_Sll0217||Diflavin_flavoprotein_SYNW2367||Diflavin_flavoprotein_Sll0550||flavoprotein	|PC|PS|SY	1	1	1	1	1	1	1	1	1	1	1	1	1	1	1	1	1	1	1	1	1	1	1	1	1	1	1	1	1	1	1	1	1	2	1	1	1
GROUP157-38genes,37taxa.	LSU_ribosomal_protein_L7/L12_(P1/P2)	|PC|PS|SY	1	1	1	1	1	1	1	1	1	1	1	1	1	1	1	1	1	1	1	1	1	2	1	1	1	1	1	1	1	1	1	1	1	1	1	1	1
GROUP158-38genes,37taxa.	Biosynthetic_Aromatic_amino_acid_aminotransferase_beta_(EC_2.6.1.57)_@_Histidinol-phosphate_aminotransferase_(EC_2.6.1.9)||L-threonine_3-O-phosphate_decarboxylase_(EC_4.1.1.81)||Histidinol-phosphate_aminotransferase_(EC_2.6.1.9)	|PC|PS|SY	1	1	1	1	1	1	1	1	1	1	1	1	1	1	1	1	1	1	1	1	1	1	1	1	1	1	1	1	1	1	1	1	1	2	1	1	1
GROUP159-38genes,37taxa.	1,4-dihydroxy-2-naphthoate_octaprenyltransferase_(EC_2.5.1.74)||1,4-dihydroxy-2-naphthoate_polyprenyltransferase_(EC_2.5.1.74)	|PC|PS|SY	1	1	1	1	1	1	1	1	1	1	1	1	1	1	1	1	1	1	1	1	1	2	1	1	1	1	1	1	1	1	1	1	1	1	1	1	1
GROUP16-67genes,37taxa.	FIG00556291:_hypothetical_protein||Uncharacterized_protein||FIG01153083:_hypothetical_protein||FIG00940582:_hypothetical_protein||hypothetical_protein||Tsr0373_protein||FIG01151570:_hypothetical_protein||FIG00942612:_hypothetical_protein||FIG00941803:_hypothetical_protein||FIG01150706:_hypothetical_protein	|PC|PS|SY	2	3	2	2	2	2	2	2	2	2	2	2	2	2	2	2	2	2	2	2	2	2	2	2	2	2	2	2	1	1	1	1	1	2	1	1	1
GROUP160-38genes,37taxa.	Long-chain-fatty-acid--CoA_ligase_(EC_6.2.1.3)||O-succinylbenzoic_acid--CoA_ligase_(EC_6.2.1.26)	|PC|PS|SY	1	1	1	1	1	1	1	1	1	1	1	1	1	1	2	1	1	1	1	1	1	1	1	1	1	1	1	1	1	1	1	1	1	1	1	1	1
GROUP161-38genes,37taxa.	NADH_dehydrogenase_I_subunit_4,_Involved_in_photosystem-1_cyclic_electron_flow||NAD(P)H-quinone_oxidoreductase_subunit_4||NADH_dehydrogenase_subunit_4,_Involved_in_CO2_fixation	|PC|PS|SY	1	1	1	1	1	1	1	1	1	1	1	1	1	1	1	1	1	1	1	1	1	1	1	1	1	1	1	1	1	1	1	2	1	1	1	1	1
GROUP162-38genes,37taxa.	hypothetical_protein||putative_Ycf34	|PC|PS|SY	1	1	1	1	1	1	1	1	1	1	2	1	1	1	1	1	1	1	1	1	1	1	1	1	1	1	1	1	1	1	1	1	1	1	1	1	1
GROUP163-38genes,37taxa.	Two-component_response_regulator||Two_component_Transcriptional_regulator,_Winged_helix_family_(EC_3.1.1.61)||two-component_response_regulator	|PC|PS|SY	1	1	1	1	1	1	1	1	1	1	1	1	1	1	1	1	1	1	1	1	1	2	1	1	1	1	1	1	1	1	1	1	1	1	1	1	1	*
GROUP164-38genes,37taxa.	photosystem_I_assembly_related_protein_Ycf3	|PC|PS|SY	1	1	1	1	1	1	1	1	1	1	1	1	1	1	1	1	1	1	1	1	1	2	1	1	1	1	1	1	1	1	1	1	1	1	1	1	1
GROUP165-38genes,37taxa.	possible_heat_shock_protein_DnaJ||Possible_heat_shock_protein_DnaJ_precursor||heat_shock_protein	|PC|PS|SY	1	1	1	1	1	1	1	1	1	1	1	1	1	1	1	1	1	1	1	1	1	2	1	1	1	1	1	1	1	1	1	1	1	1	1	1	1
GROUP166-38genes,37taxa.	3-isopropylmalate_dehydratase_large_subunit_(EC_4.2.1.33)	|PC|PS|SY	1	1	1	1	1	1	1	1	1	1	1	1	1	1	1	1	1	1	1	1	1	1	1	1	1	1	1	1	1	1	1	1	1	2	1	1	1
GROUP167-38genes,37taxa.	hypothetical_protein||virulence_factor_MviN_homolog.||Proposed_peptidoglycan_lipid_II_flippase_MurJ||Virulence_factor_mviN	|PC|PS|SY	1	1	1	1	1	1	1	1	1	1	1	1	1	1	1	1	1	1	1	1	1	1	1	1	1	1	1	1	1	1	1	1	1	2	1	1	1
GROUP168-38genes,37taxa.	ATP_synthase_gamma_chain_(EC_3.6.3.14)	|PC|PS|SY	1	1	1	1	1	1	1	1	1	1	1	1	1	1	1	1	1	1	1	1	1	1	1	1	1	1	1	1	1	1	1	1	1	2	1	1	1
GROUP17-67genes,37taxa.	hypothetical_protein||Sll0359_protein||Transcriptional_regulator_AbrB||Sll0822_protein||transcriptional_regulator,_AbrB_family||AbrB_family_transciptional_regulator	|PC|PS|SY	1	2	1	1	1	1	1	1	1	1	1	1	1	2	4	2	1	1	2	2	2	2	3	4	3	2	2	3	2	1	2	1	2	2	4	2	2	*
GROUP170-38genes,37taxa.	hypothetical_protein||Chaperone_protein_DnaK||DnaK-type_molecular_chaperone||DnaK_family_protein	|PC|PS|SY	1	1	1	1	1	1	1	1	1	1	1	1	1	1	1	1	1	1	1	1	1	1	1	1	1	1	1	1	1	1	1	1	1	1	1	2	1
GROUP171-38genes,37taxa.	soluble_[2Fe-2S]_ferredoxin	|PC|PS|SY	1	1	1	1	1	1	1	1	1	1	1	1	1	1	1	1	1	1	1	1	1	1	1	1	1	1	1	1	1	1	1	1	2	1	1	1	1
GROUP172-38genes,37taxa.	FIG019731:_Sugar_transporter||Sodium:galactoside_symporter||FIG097052:_Sugar_transporter||melibiose_carrier_protein	|PC|PS|SY	1	1	1	1	1	1	1	1	1	1	1	1	1	1	1	1	1	1	1	1	1	1	1	1	1	1	1	1	1	1	1	1	2	1	1	1	1
GROUP173-38genes,37taxa.	hypothetical_protein||FIG00872126:_hypothetical_protein||FIG01149778:_hypothetical_protein||FIG00941423:_hypothetical_protein	|PC|PS|SY	1	1	1	1	1	1	1	1	1	1	1	1	1	1	1	1	1	1	1	1	1	1	1	1	1	1	1	1	1	1	1	1	1	1	1	2	1
GROUP174-38genes,37taxa.	Hypothetical_protein_YggS,_proline_synthase_co-transcribed_bacterial_homolog_PROSC	|PC|PS|SY	1	1	1	1	1	1	1	1	1	1	1	1	1	1	1	1	1	1	1	1	1	2	1	1	1	1	1	1	1	1	1	1	1	1	1	1	1
GROUP175-38genes,37taxa.	DNA_recombination_and_repair_protein_RecO	|PC|PS|SY	1	1	1	1	1	1	1	1	1	1	1	1	1	1	1	1	1	1	1	1	1	1	1	1	2	1	1	1	1	1	1	1	1	1	1	1	1
GROUP176-38genes,37taxa.	Long-chain-fatty-acid--CoA_ligase_(EC_6.2.1.3)	|PC|PS|SY	1	1	1	1	1	1	1	1	1	1	1	1	1	1	1	1	1	1	1	1	1	1	1	1	1	1	1	1	1	1	1	1	1	1	2	1	1
GROUP178-38genes,37taxa.	Pleiotropic_regulatory_protein_homolog||putative_pleiotropic_regulatory_protein||Pleiotropic_regulatory_protein||pleiotropic_regulatory_protein||DegT/DnrJ/EryC1/StrS_aminotransferase_family_protein	|PC|PS|SY	1	1	1	1	1	1	1	1	1	1	1	1	1	1	1	1	1	1	1	1	1	1	1	1	1	1	1	1	2	1	1	1	1	1	1	1	1
GROUP179-38genes,37taxa.	Protoporphyrin_IX_Mg-chelatase_subunit_D_(EC_6.6.1.1)	|PC|PS|SY	1	1	1	1	1	1	1	1	1	1	1	1	1	1	1	1	1	1	1	1	1	2	1	1	1	1	1	1	1	1	1	1	1	1	1	1	1
GROUP18-66genes,37taxa.	carboxysome_shell_protein_CsoS1||Possible_carbon_dioxide_concentrating_mechanism_protein_CcmK	|PC|PS|SY	1	2	1	1	2	1	1	2	1	2	1	2	2	2	2	2	2	2	2	2	2	3	2	2	2	2	2	2	2	2	1	2	2	2	2	2	1
GROUP180-38genes,37taxa.	Putative_Holliday_junction_resolvase_YqgF||Putative_Holliday_junction_resolvase_YggF||Putative_Holliday_junction_resolvase_(EC_3.1.-.-)	|PC|PS|SY	1	1	1	1	1	1	1	1	1	1	1	1	1	1	1	1	1	1	1	1	1	2	1	1	1	1	1	1	1	1	1	1	1	1	1	1	1
GROUP181-38genes,37taxa.	Glutamate_5-kinase_(EC_2.7.2.11)_/_RNA-binding_C-terminal_domain_PUA||Glutamate_5-kinase_(EC_2.7.2.11)	|PC|PS|SY	1	1	1	1	1	1	1	1	1	1	1	1	1	1	1	1	1	1	1	1	1	2	1	1	1	1	1	1	1	1	1	1	1	1	1	1	1
GROUP182-38genes,37taxa.	UDP-3-O-[3-hydroxymyristoyl]_glucosamine_N-acyltransferase_(EC_2.3.1.191)||UDP-3-O-[3-hydroxymyristoyl]_glucosamine_N-acyltransferase_(EC_2.3.1.-)	|PC|PS|SY	1	1	1	1	1	1	1	1	1	1	1	1	1	1	1	1	1	1	1	1	1	1	1	1	1	1	1	1	1	1	1	1	1	1	1	2	1
GROUP183-38genes,37taxa.	Phosphoribosylformylglycinamidine_synthase,_PurS_subunit_(EC_6.3.5.3)	|PC|PS|SY	1	1	1	1	1	1	1	1	1	1	1	1	1	1	1	1	1	1	1	1	1	2	1	1	1	1	1	1	1	1	1	1	1	1	1	1	1
GROUP184-38genes,37taxa.	Adenine_phosphoribosyltransferase_(EC_2.4.2.7)||Oligopeptide_transport_system_permease_protein_OppB_(TC_3.A.1.5.1)	|PC|PS|SY	1	1	1	1	1	2	1	1	1	1	1	1	1	1	1	1	1	1	1	1	1	1	1	1	1	1	1	1	1	1	1	1	1	1	1	1	1
GROUP185-38genes,37taxa.	2-octaprenyl-6-methoxyphenol_hydroxylase_(EC_1.14.13.-)	|PC|PS|SY	1	1	1	1	1	1	1	1	1	1	1	1	1	1	1	1	1	1	1	1	1	1	1	1	1	1	1	1	2	1	1	1	1	1	1	1	1
GROUP186-38genes,37taxa.	hypothetical_protein||FIG00942212:_hypothetical_protein||FIG00563571:_hypothetical_protein||FIG01151075:_hypothetical_protein||FIG00941705:_hypothetical_protein||FIG00940613:_hypothetical_protein||FIG00942605:_hypothetical_protein	|PC|PS|SY	1	1	1	1	1	1	1	1	1	1	1	1	1	1	1	1	1	1	1	1	1	2	1	1	1	1	1	1	1	1	1	1	1	1	1	1	1
GROUP187-38genes,37taxa.	tRNA_nucleotidyltransferase,_A-adding_(EC_2.7.7.25)	|PC|PS|SY	1	1	1	1	1	1	1	1	1	1	1	1	1	1	1	1	1	1	1	1	1	1	1	1	1	1	1	1	1	2	1	1	1	1	1	1	1
GROUP188-38genes,37taxa.	Lipoate_synthase,_cyanobacterial_paralog	|PC|PS|SY	1	1	1	1	1	1	1	1	1	1	1	1	1	1	1	1	1	1	1	1	1	1	1	1	1	1	1	1	1	2	1	1	1	1	1	1	1
GROUP189-38genes,37taxa.	putative_Na+/H+_antiporter,_CPA2_family||Na+/H+_antiporter	|PC|PS|SY	1	1	1	1	1	1	1	1	1	1	1	1	1	1	1	1	1	1	1	1	1	1	1	2	1	1	1	1	1	1	1	1	1	1	1	1	1
GROUP190-38genes,37taxa.	ABC_transporter_permease_protein||Cell_division_protein_FtsX	|PC|PS|SY	1	1	1	1	1	1	1	1	1	1	1	1	1	1	1	1	1	1	1	1	1	1	1	1	1	1	1	1	1	1	1	1	1	1	2	1	1
GROUP191-38genes,37taxa.	ATP_phosphoribosyltransferase_regulatory_subunit_(EC_2.4.2.17)	|PC|PS|SY	1	1	1	1	1	1	1	1	1	1	1	1	1	1	1	1	1	1	1	1	1	2	1	1	1	1	1	1	1	1	1	1	1	1	1	1	1
GROUP192-38genes,37taxa.	N-acetyl-gamma-glutamyl-phosphate_reductase_(EC_1.2.1.38)	|PC|PS|SY	1	1	1	1	1	1	1	1	1	1	1	1	1	1	1	1	1	1	1	1	1	1	1	1	1	1	1	1	1	1	1	1	1	1	2	1	1
GROUP194-38genes,37taxa.	hypothetical_protein||FIG00940821:_hypothetical_protein||protein_of_unknown_function_UPF0016||FIG01150342:_hypothetical_protein||Slr1170_protein||FIG01149797:_hypothetical_protein||FIG01150204:_hypothetical_protein	|PC|PS|SY	1	1	1	1	1	1	1	1	1	1	1	1	1	1	1	1	1	1	1	1	1	1	1	1	1	1	1	1	1	1	1	1	1	1	2	1	1
GROUP195-38genes,37taxa.	carboxyl-terminal_protease||Carboxyl-terminal_protease_(EC_3.4.21.102)	|PC|PS|SY	1	1	1	1	1	1	1	1	1	1	1	1	1	1	1	1	1	1	1	1	1	1	1	1	1	1	1	1	1	1	1	1	1	1	2	1	1
GROUP196-38genes,37taxa.	Ribulose-phosphate_3-epimerase_(EC_5.1.3.1)	|PC|PS|SY	1	1	1	1	1	1	1	1	1	1	1	1	1	1	1	1	1	1	1	1	1	1	1	1	1	2	1	1	1	1	1	1	1	1	1	1	1
GROUP197-38genes,37taxa.	D-alanyl-D-alanine_carboxypeptidase_(EC_3.4.16.4)	|PC|PS|SY	1	1	1	1	1	1	1	1	1	1	1	1	1	1	1	1	1	1	1	1	1	1	1	1	1	1	1	1	1	1	1	1	1	2	1	1	1
GROUP2-118genes,37taxa.	possible_porin||putative_porin;_major_outer_membrane_protein||Zinc-regulated_outer_membrane_porin||hypothetical_protein||Possible_porin_precursor||Outer_membrane_protein||FIG01156634:_hypothetical_protein||Porin_homolog_precursor	|PC|PS|SY	1	1	1	1	2	1	1	4	3	4	2	3	4	2	4	5	3	4	3	5	4	3	5	2	4	6	5	4	1	2	4	5	3	1	5	6	4
GROUP200-38genes,37taxa.	hypothetical_protein||Hypothetical_protein,_Slr0957_homolog||FIG01149845:_hypothetical_protein	|PC|PS|SY	1	1	1	1	1	1	1	1	1	1	1	1	1	1	1	1	1	1	1	1	1	1	1	1	1	1	1	1	1	1	1	1	1	2	1	1	1
GROUP201-38genes,37taxa.	Holliday_junction_DNA_helicase_RuvB	|PC|PS|SY	1	1	1	1	1	1	1	1	1	1	1	1	1	1	1	1	1	1	1	1	1	1	1	1	1	1	1	1	1	2	1	1	1	1	1	1	1
GROUP202-38genes,37taxa.	Serine_phosphatase_RsbU,_regulator_of_sigma_subunit_/_Serine-protein_kinase_RsbW_(EC_2.7.11.1)||Serine_phosphatase_RsbU,_regulator_of_sigma_subunit	|PC|PS|SY	1	1	1	1	2	1	1	1	1	1	1	1	1	1	1	1	1	1	1	1	1	1	1	1	1	1	1	1	1	1	1	1	1	1	1	1	1
GROUP203-38genes,37taxa.	Dihydroneopterin_aldolase_(EC_4.1.2.25)	|PC|PS|SY	1	1	1	1	1	1	1	1	1	1	1	1	1	1	1	1	1	1	1	1	1	1	1	1	1	1	1	1	2	1	1	1	1	1	1	1	1
GROUP204-38genes,37taxa.	Tryptophan_synthase_alpha_chain_(EC_4.2.1.20)	|PC|PS|SY	1	1	1	1	1	1	1	1	1	1	1	1	1	1	1	1	1	1	1	1	1	1	1	1	1	1	1	1	1	2	1	1	1	1	1	1	1
GROUP21-64genes,37taxa.	serine_proteinase||Protease||Serine_proteinase||peptidase,_S1C_(protease_Do)_family(_EC:3.4.21.-_)||serine_protease||Serine_proteases,_trypsin_family:Chymotrypsin_serine_protease...||FIG00871635:_hypothetical_protein||periplasmic_serine_proteinase||HtrA_protease/chaperone_protein	|PC|PS|SY	1	1	1	1	1	1	1	2	1	2	1	1	2	2	2	2	2	2	2	2	2	2	2	2	2	2	2	2	1	1	2	3	2	3	3	1	2
GROUP22-63genes,37taxa.	hypothetical_protein||Sulfate_transporter||Sulfate_permease	|PC|PS|SY	1	1	1	1	1	1	1	1	1	1	1	1	1	3	2	2	3	3	2	2	2	3	2	1	2	2	2	2	2	2	1	1	2	3	3	2	1
GROUP26-58genes,37taxa.	tRNA_(guanine-N1)-methyltransferase_(EC_2.1.1.31)_/_2-C-methyl-D-erythritol_2,4-cyclodiphosphate_synthase_(EC_4.6.1.12)||tRNA_(Guanine37-N1)_-methyltransferase_(EC_2.1.1.31)||2-C-methyl-D-erythritol_2,4-cyclodiphosphate_synthase_(EC_4.6.1.12)	|PC|PS|SY	1	1	1	1	2	2	1	1	2	1	1	1	1	2	2	2	2	2	2	1	1	1	1	2	2	2	1	1	2	2	2	2	2	2	2	2	2
GROUP27-58genes,37taxa.	Fatty_acid_desaturase_(EC_1.14.19.1);_Delta-9_fatty_acid_desaturase_(EC_1.14.19.1)	|PC|PS|SY	1	1	1	1	1	1	1	2	1	2	1	1	2	2	2	2	2	2	2	1	1	2	2	3	2	2	1	2	1	1	1	2	2	3	2	1	1
GROUP29-55genes,37taxa.	hypothetical_protein||Possible_high_light_inducible_protein||CAB/ELIP/HLIP_superfamily||possible_high_light_inducible_polypeptide_HliC||CAB/ELIP/HLIP_superfamily_protein||CAB/ELIP/HLIP_family_protein	|PC|PS|SY	1	1	1	1	1	1	1	1	1	1	1	1	1	1	1	1	1	1	2	1	1	5	3	3	1	5	2	2	1	1	1	1	1	1	2	3	1
GROUP3-110genes,37taxa.	ATP-dependent_Clp_protease,_ATP-binding_subunit_ClpC_/_Negative_regulator_of_genetic_competence_clcC/mecB||ClpB_protein||putative_ATP-dependent_Clp_protease,_Hsp_100,_ATP-binding_subunit_ClpB	|PC|PS|SY	3	3	3	3	3	3	3	3	3	3	3	3	3	3	3	3	3	3	3	3	3	3	3	3	3	3	3	3	2	2	3	3	3	4	3	3	3
GROUP31-54genes,37taxa.	Cytochrome_c_oxidase_polypeptide_I_(EC_1.9.3.1)	|PC|PS|SY	1	1	1	2	1	2	1	1	1	1	2	1	1	2	2	2	2	2	2	2	1	2	1	2	2	2	2	1	1	1	1	1	2	2	1	1	1
GROUP38-50genes,37taxa.	Lead,_cadmium,_zinc_and_mercury_transporting_ATPase_(EC_3.6.3.3)_(EC_3.6.3.5);_Copper-translocating_P-type_ATPase_(EC_3.6.3.4)||Probable_copper-transporting_ATPase_synA_(EC_3.6.3.4)||putative_P-type_ATPase_transporter_for_copper||Copper-translocating_P-type_ATPase_(EC_3.6.3.4)	|PC|PS|SY	1	1	1	1	1	1	1	1	1	1	1	1	1	1	1	1	1	1	1	1	1	2	1	1	1	1	1	1	2	2	2	2	2	3	3	3	2
GROUP39-50genes,37taxa.	glutamyl-Q-tRNA_synthetase||Glutamyl-tRNA_synthetase_(EC_6.1.1.17);_Glutamyl-tRNA(Gln)_synthetase_(EC_6.1.1.24)||Glutamyl-tRNA_synthetase_(EC_6.1.1.17)_@_Glutamyl-tRNA(Gln)_synthetase_(EC_6.1.1.24)	|PC|PS|SY	1	2	1	1	2	1	1	1	1	1	1	1	1	1	1	1	2	2	2	2	2	2	2	2	1	2	2	2	1	1	1	1	1	1	1	1	1
GROUP4-97genes,37taxa.	photosystem_II_protein_D1_(PsbA)	|PC|PS|SY	2	1	1	2	1	1	1	2	2	2	2	3	2	4	4	3	4	6	2	4	3	4	5	1	1	4	3	4	2	3	3	2	3	3	2	2	3
GROUP42-49genes,37taxa.	Glycogen_phosphorylase_(EC_2.4.1.1)	|PC|PS|SY	1	1	1	1	1	1	1	1	1	1	1	1	1	1	1	1	1	1	1	1	1	2	1	3	2	1	1	1	2	2	1	2	2	3	3	1	1
GROUP44-48genes,37taxa.	Aldehyde_dehydrogenase_(EC_1.2.1.3)||4-aminobutyraldehyde_dehydrogenase_(EC_1.2.1.19)||Succinate-semialdehyde_dehydrogenase_[NAD]_(EC_1.2.1.24);_Succinate-semialdehyde_dehydrogenase_[NADP+]_(EC_1.2.1.16)||Methylmalonate-semialdehyde_dehydrogenase_(EC_1.2.1.27)||Aldehyde_dehydrogenase_A_(EC_1.2.1.22)	|PC|PS|SY	1	1	1	1	1	1	1	1	1	1	1	1	1	2	1	1	1	1	2	1	1	1	1	1	1	3	1	1	2	1	1	2	1	4	2	2	1
GROUP46-47genes,37taxa.	FIG01149810:_hypothetical_protein||FIG00940133:_hypothetical_protein||FIG00566765:_hypothetical_protein||Asl4482_protein||FIG00943527:_hypothetical_protein||hypothetical_protein||FIG00941183:_hypothetical_protein||FIG00942926:_hypothetical_protein	|PC|PS|SY	2	2	2	2	2	2	2	1	2	1	2	2	1	1	1	1	1	1	1	1	1	1	1	1	1	1	1	1	1	1	1	1	1	1	1	1	1
GROUP5-82genes,37taxa.	Potassium_efflux_system_KefA_protein_/_Small-conductance_mechanosensitive_channel||cAMP-binding_proteins_-_catabolite_gene_activator_and_regulatory_subunit_of_cAMP-dependent_protein_kinases||small_mechanosensitive_ion_channel,_MscS_family_protein||hypothetical_protein||Small_mechanosensitive_ion_channel,_MscS_family||FIG00942663:_hypothetical_protein||MscS_Mechanosensitive_ion_channel||Small-cond…	|PC|PS|SY	1	1	1	1	1	1	1	3	1	3	1	1	3	1	4	4	4	5	3	1	1	5	2	3	1	2	2	3	1	3	1	2	2	5	5	2	1
GROUP55-44genes,37taxa.	Dipeptide_transport_ATP-binding_protein_DppD_(TC_3.A.1.5.2)||ABC_transporter_ATP-binding_protein||Oligopeptide_transport_ATP-binding_protein_OppF_(TC_3.A.1.5.1)||ABC_transporter,_ATP_binding_component,_possibly_for_oligopeptides||Cell_division_transporter,_ATP-binding_protein_FtsE_(TC_3.A.5.1.1)	|PC|PS|SY	1	1	1	1	1	1	1	1	1	1	1	1	1	1	1	1	1	1	1	1	1	1	1	1	1	1	1	1	1	1	2	2	2	3	1	2	2
GROUP58-44genes,37taxa.	UDP-glucose_4-epimerase_(EC_5.1.3.2)	|PC|PS|SY	1	1	1	1	1	1	2	1	1	1	1	1	1	1	1	1	2	1	1	2	1	1	1	2	2	1	1	1	1	1	1	1	1	2	2	1	1
GROUP6-82genes,37taxa.	Chaperone_protein_DnaK	|PC|PS|SY	2	2	2	2	2	2	2	2	2	2	2	2	2	2	2	2	2	2	3	2	2	3	2	2	2	3	2	2	2	2	3	2	3	3	2	3	3
GROUP63-43genes,37taxa.	Ferric_iron_ABC_transporter,_iron-binding_protein	|PC|PS|SY	1	1	1	1	1	1	1	1	1	1	1	1	1	2	2	2	1	2	1	1	1	1	1	1	1	1	1	1	1	1	2	1	1	1	1	1	2
GROUP65-42genes,37taxa.	Nudix-related_transcriptional_regulator_NrtR||Hypothetical_Nudix-like_regulator||Nicotinate-nucleotide_adenylyltransferase_(EC_2.7.7.18)	|PC|PS|SY	1	1	1	1	1	1	1	1	1	1	1	1	1	1	1	1	1	1	1	1	1	1	1	1	1	1	1	1	2	1	1	1	2	2	1	3	1	*
GROUP66-42genes,37taxa.	Protoporphyrin_IX_Mg-chelatase_subunit_H_(EC_6.6.1.1)	|PC|PS|SY	1	1	1	1	1	1	1	1	1	1	1	1	1	1	1	1	1	1	1	1	1	2	1	1	2	1	1	1	1	1	1	1	2	2	2	1	1
GROUP67-42genes,37taxa.	Cytochrome_b559_beta_chain_(PsbF)	|PC|PS|SY	1	2	1	1	2	2	1	1	1	1	2	1	1	1	1	1	1	1	1	1	1	1	1	1	1	1	1	1	1	1	1	1	1	2	1	1	1
GROUP68-42genes,37taxa.	Putative_metal_chaperone,_involved_in_Zn_homeostasis,_GTPase_of_COG0523_family	|PC|PS|SY	1	2	1	1	1	1	1	1	1	1	1	1	1	1	1	1	1	1	1	1	2	1	1	1	1	2	2	1	1	1	1	1	1	2	1	1	1
GROUP69-42genes,37taxa.	Phosphate_transport_system_permease_protein_PstA_(TC_3.A.1.7.1)	|PC|PS|SY	1	1	1	1	1	1	1	1	1	1	1	1	1	1	1	1	1	1	1	1	1	1	1	2	2	1	1	1	2	2	1	2	1	1	1	1	1
GROUP7-77genes,37taxa.	Cell_division_protein_FtsH_(EC_3.4.24.-)	|PC|PS|SY	2	2	2	2	2	2	2	2	2	2	2	2	2	2	2	2	2	2	2	2	2	2	2	2	2	2	2	2	2	2	2	3	3	2	2	3	2
GROUP70-42genes,37taxa.	Phosphate_transport_system_permease_protein_PstC_(TC_3.A.1.7.1)	|PC|PS|SY	1	1	1	1	1	1	1	1	1	1	1	1	1	1	1	1	1	1	1	1	1	1	1	2	2	1	1	1	2	2	1	2	1	1	1	1	1
GROUP71-42genes,37taxa.	Mg_protoporphyrin_IX_monomethyl_ester_oxidative_cyclase_(aerobic)_(EC_1.14.13.81)	|PC|PS|SY	1	1	1	1	1	1	1	1	1	1	1	1	1	1	1	2	1	1	1	1	1	1	1	2	1	1	1	1	1	1	1	1	2	1	2	2	1
GROUP72-42genes,37taxa.	N-acetyl-L,L-diaminopimelate_deacetylase_homolog_(EC_3.5.1.18)||N-acyl-L-amino_acid_amidohydrolase	|PC|PS|SY	1	1	1	1	1	1	1	1	1	1	1	1	1	1	1	1	1	1	1	1	1	1	1	1	1	1	1	1	1	1	2	2	2	2	1	1	2
GROUP77-41genes,37taxa.	gamma-tocopherol_methyltransferase_(EC_2.1.1.95)_@_delta-tocopherol_methyltransferase_(EC_2.1.1.95)||Gamma-tocopherol_C-methyltransferase_(EC_2.1.1.95)||Cyclopropane-fatty-acyl-phospholipid_synthase(_EC:2.1.1.95_)||2-methyl-6-phytyl-1,4-benzoquinone_methyltransferase_/_2-methyl-6-solanyl-1,4-benzoquinone_methyltransferase	|PC|PS|SY	1	1	1	1	1	1	1	1	1	1	1	1	1	1	1	1	1	1	1	1	1	1	1	1	1	1	1	1	2	2	1	1	2	2	1	1	1
GROUP79-41genes,37taxa.	Outer_membrane_efflux_protein||hypothetical_protein||Outer_membrane_protein||Probable_outer_membrane_protein||COG1538:_Outer_membrane_protein||outer_membrane_efflux_family_protein||Outer_membrane_efflux_protein_precursor	|PC|PS|SY	1	1	1	1	1	1	1	1	2	1	1	1	1	1	1	1	1	1	1	1	1	1	1	1	1	1	1	1	1	1	1	2	1	2	2	1	1
GROUP8-75genes,37taxa.	Cysteine_desulfurase_(EC_2.8.1.7)||Cysteine_desulfurase_(EC_2.8.1.7),_NifS_subfamily	|PC|PS|SY	2	2	2	2	2	2	2	2	2	2	2	2	2	2	2	2	2	2	2	2	2	2	2	2	2	2	2	2	2	2	2	2	2	3	2	2	2
GROUP81-41genes,37taxa.	DNA-binding_protein_HU||DNA-binding_protein_HU-beta	|PC|PS|SY	1	1	1	1	1	1	1	1	1	1	1	1	1	1	1	1	1	1	1	1	1	1	1	1	1	1	1	1	1	1	2	1	1	2	2	1	2
GROUP82-41genes,37taxa.	Uridine_kinase_(EC_2.7.1.48)||Phosphoribulokinase_(EC_2.7.1.19)	|PC|PS|SY	1	1	1	1	1	1	1	1	1	1	1	1	1	1	1	1	1	1	1	1	1	1	1	1	1	1	1	1	2	1	1	1	2	2	2	1	1
GROUP84-41genes,37taxa.	Heme_oxygenase_(EC_1.14.99.3)	|PC|PS|SY	1	1	1	1	1	1	1	1	1	1	1	1	1	1	1	1	1	1	1	1	1	1	1	1	1	1	1	1	1	1	1	1	2	2	2	2	1
GROUP86-41genes,37taxa.	Phosphate_transport_ATP-binding_protein_PstB_(TC_3.A.1.7.1)	|PC|PS|SY	1	1	1	1	1	1	1	1	1	1	1	1	1	1	1	1	1	1	1	1	1	1	1	2	2	1	1	1	2	2	1	1	1	1	1	1	1
GROUP87-41genes,37taxa.	Mannose-1-phosphate_guanylyltransferase_(GDP)_(EC_2.7.7.22)||Mannose-1-phosphate_guanylyltransferase_(GDP)_(EC_2.7.7.22)_/_Mannose-6-phosphate_isomerase_(EC_5.3.1.8)||Mannose-6-phosphate_isomerase_(EC_5.3.1.8)	|PC|PS|SY	1	1	1	1	1	1	1	1	1	1	1	1	1	1	1	1	1	1	1	1	1	1	1	1	1	1	1	1	2	2	1	1	2	2	1	1	1
GROUP88-41genes,37taxa.	N-acetylmuramoyl-L-alanine_amidase_(EC_3.5.1.28)	|PC|PS|SY	1	1	1	1	1	1	1	1	1	1	1	1	1	1	1	1	1	1	1	1	1	1	1	1	1	1	1	1	1	1	2	2	1	2	1	1	2
GROUP9-74genes,37taxa.	Heat_shock_protein_60_family_chaperone_GroEL	|PC|PS|SY	2	2	2	2	2	2	2	2	2	2	2	2	2	1	2	2	2	2	2	2	2	2	2	2	2	2	2	2	2	2	2	2	2	3	2	2	2
GROUP92-40genes,37taxa.	photosystem_I_subunit_XI_(PsaL)	|PC|PS|SY	1	1	1	1	1	1	1	1	1	1	1	1	1	1	1	1	1	1	1	1	1	1	1	1	1	1	1	1	2	2	1	1	1	2	1	1	1
GROUP93-40genes,37taxa.	Translation_elongation_factor_G||Translation_elongation_factor_G_paralog	|PC|PS|SY	1	1	1	1	1	1	1	1	1	1	1	1	1	1	1	1	1	1	1	1	1	1	1	1	1	1	1	1	1	1	1	1	2	2	2	1	1
GROUP94-40genes,37taxa.	hypothetical_protein||Dephospho-CoA_kinase_(EC_2.7.1.24)	|PC|PS|SY	1	1	1	1	1	1	1	1	1	1	1	1	1	1	1	1	1	1	1	1	1	1	1	1	1	2	1	1	1	1	1	1	1	2	2	1	1
GROUP95-40genes,37taxa.	Twin-arginine_translocation_protein_TatB||Twin-arginine_translocation_protein_TatA	|PC|PS|SY	1	2	2	1	1	1	1	1	2	1	1	1	1	1	1	1	1	1	1	1	1	1	1	1	1	1	1	1	1	1	1	1	1	1	1	1	1
GROUP99-40genes,37taxa.	hypothetical_protein||FIG01153943:_hypothetical_protein||possible_permease||Unclassified_ABC-type_transport_system_permease	|PC|PS|SY	1	1	1	1	1	1	1	1	1	1	1	1	1	1	1	1	1	1	1	1	1	1	1	1	1	1	1	1	1	1	1	2	2	1	2	1	1
GROUP206-37genes,37taxa.	Ornithine_carbamoyltransferase_(EC_2.1.3.3)	|PC|PS|SY	1	1	1	1	1	1	1	1	1	1	1	1	1	1	1	1	1	1	1	1	1	1	1	1	1	1	1	1	1	1	1	1	1	1	1	1	1
GROUP208-37genes,37taxa.	Diaminohydroxyphosphoribosylaminopyrimidine_deaminase_(EC_3.5.4.26)_/_5-amino-6-(5-phosphoribosylamino)uracil_reductase_(EC_1.1.1.193)	|PC|PS|SY	1	1	1	1	1	1	1	1	1	1	1	1	1	1	1	1	1	1	1	1	1	1	1	1	1	1	1	1	1	1	1	1	1	1	1	1	1
GROUP209-37genes,37taxa.	NAD_kinase_(EC_2.7.1.23)	|PC|PS|SY	1	1	1	1	1	1	1	1	1	1	1	1	1	1	1	1	1	1	1	1	1	1	1	1	1	1	1	1	1	1	1	1	1	1	1	1	1
GROUP210-37genes,37taxa.	5-nucleotidase_SurE_(EC_3.1.3.5)	|PC|PS|SY	1	1	1	1	1	1	1	1	1	1	1	1	1	1	1	1	1	1	1	1	1	1	1	1	1	1	1	1	1	1	1	1	1	1	1	1	1
GROUP211-37genes,37taxa.	Riboflavin_kinase_(EC_2.7.1.26)_/_FMN_adenylyltransferase_(EC_2.7.7.2)	|PC|PS|SY	1	1	1	1	1	1	1	1	1	1	1	1	1	1	1	1	1	1	1	1	1	1	1	1	1	1	1	1	1	1	1	1	1	1	1	1	1
GROUP212-37genes,37taxa.	Hypothetical_alternative_hydroxymethylpyrimidine_phosphate_kinase_ThiD_(EC_2.7.4.7)_/_Thiamin-phosphate_pyrophosphorylase_(EC_2.5.1.3)||Thiamin-phosphate_pyrophosphorylase_(EC_2.5.1.3)	|PC|PS|SY	1	1	1	1	1	1	1	1	1	1	1	1	1	1	1	1	1	1	1	1	1	1	1	1	1	1	1	1	1	1	1	1	1	1	1	1	1
GROUP213-37genes,37taxa.	Circadian_phase_modifier	|PC|PS|SY	1	1	1	1	1	1	1	1	1	1	1	1	1	1	1	1	1	1	1	1	1	1	1	1	1	1	1	1	1	1	1	1	1	1	1	1	1
GROUP214-37genes,37taxa.	GTP-binding_protein_Era	|PC|PS|SY	1	1	1	1	1	1	1	1	1	1	1	1	1	1	1	1	1	1	1	1	1	1	1	1	1	1	1	1	1	1	1	1	1	1	1	1	1
GROUP215-37genes,37taxa.	Phosphate_starvation-inducible_protein_PhoH,_predicted_ATPase	|PC|PS|SY	1	1	1	1	1	1	1	1	1	1	1	1	1	1	1	1	1	1	1	1	1	1	1	1	1	1	1	1	1	1	1	1	1	1	1	1	1
GROUP216-37genes,37taxa.	SSU_ribosomal_protein_S16p	|PC|PS|SY	1	1	1	1	1	1	1	1	1	1	1	1	1	1	1	1	1	1	1	1	1	1	1	1	1	1	1	1	1	1	1	1	1	1	1	1	1
GROUP217-37genes,37taxa.	Signal_recognition_particle,_subunit_Ffh_SRP54_(TC_3.A.5.1.1)	|PC|PS|SY	1	1	1	1	1	1	1	1	1	1	1	1	1	1	1	1	1	1	1	1	1	1	1	1	1	1	1	1	1	1	1	1	1	1	1	1	1
GROUP218-37genes,37taxa.	FIG01155556:_hypothetical_protein||Cell_division_protein_ZipN/Ftn2/Arc6,_specific_for_cyanobacteria_and_chloroplast	|PC|PS|SY	1	1	1	1	1	1	1	1	1	1	1	1	1	1	1	1	1	1	1	1	1	1	1	1	1	1	1	1	1	1	1	1	1	1	1	1	1
GROUP219-37genes,37taxa.	Pyruvate_dehydrogenase_E1_component_alpha_subunit_(EC_1.2.4.1)	|PC|PS|SY	1	1	1	1	1	1	1	1	1	1	1	1	1	1	1	1	1	1	1	1	1	1	1	1	1	1	1	1	1	1	1	1	1	1	1	1	1
GROUP220-37genes,37taxa.	FKBP-type_peptidyl-prolyl_cis-trans_isomerase||FKBP-type_peptidyl-prolyl_cis-trans_isomerase_(PPIase)_precursor_(EC_5.2.1.8)	|PC|PS|SY	1	1	1	1	1	1	1	1	1	1	1	1	1	1	1	1	1	1	1	1	1	1	1	1	1	1	1	1	1	1	1	1	1	1	1	1	1
GROUP221-37genes,37taxa.	Indole-3-glycerol_phosphate_synthase_(EC_4.1.1.48)	|PC|PS|SY	1	1	1	1	1	1	1	1	1	1	1	1	1	1	1	1	1	1	1	1	1	1	1	1	1	1	1	1	1	1	1	1	1	1	1	1	1
GROUP222-37genes,37taxa.	Dihydrolipoamide_dehydrogenase_of_pyruvate_dehydrogenase_complex_(EC_1.8.1.4)_/_Dihydrolipoamide_dehydrogenase_(EC_1.8.1.4)	|PC|PS|SY	1	1	1	1	1	1	1	1	1	1	1	1	1	1	1	1	1	1	1	1	1	1	1	1	1	1	1	1	1	1	1	1	1	1	1	1	1
GROUP223-37genes,37taxa.	23S_rRNA_(guanosine-2'-O-)_-methyltransferase_rlmB_(EC_2.1.1.-)||probable_tRNA/rRNA_methyltransferase||23S_rRNA_methyltransferase_(EC_2.1.1.-)||TRNA/rRNA_methyltransferase_(SpoU)_(EC_2.1.1.-)||RNA_methyltransferase,_TrmH_family	|PC|PS|SY	1	1	1	1	1	1	1	1	1	1	1	1	1	1	1	1	1	1	1	1	1	1	1	1	1	1	1	1	1	1	1	1	1	1	1	1	1
GROUP224-37genes,37taxa.	UDP-N-acetylglucosamine_1-carboxyvinyltransferase_(EC_2.5.1.7)	|PC|PS|SY	1	1	1	1	1	1	1	1	1	1	1	1	1	1	1	1	1	1	1	1	1	1	1	1	1	1	1	1	1	1	1	1	1	1	1	1	1
GROUP225-37genes,37taxa.	Dihydrofolate_synthase_(EC_6.3.2.12)_/_Folylpolyglutamate_synthase_(EC_6.3.2.17)||Dihydrofolate_synthase_(EC_6.3.2.12)_@_Folylpolyglutamate_synthase_(EC_6.3.2.17)	|PC|PS|SY	1	1	1	1	1	1	1	1	1	1	1	1	1	1	1	1	1	1	1	1	1	1	1	1	1	1	1	1	1	1	1	1	1	1	1	1	1
GROUP226-37genes,37taxa.	DNA_gyrase_subunit_B_(EC_5.99.1.3)	|PC|PS|SY	1	1	1	1	1	1	1	1	1	1	1	1	1	1	1	1	1	1	1	1	1	1	1	1	1	1	1	1	1	1	1	1	1	1	1	1	1
GROUP227-37genes,37taxa.	D-alanine--D-alanine_ligase_(EC_6.3.2.4)||D-alanine--D-alanine_ligase_A_(EC_6.3.2.4)	|PC|PS|SY	1	1	1	1	1	1	1	1	1	1	1	1	1	1	1	1	1	1	1	1	1	1	1	1	1	1	1	1	1	1	1	1	1	1	1	1	1
GROUP228-37genes,37taxa.	hypothetical_protein||Cell_division_protein_FtsQ	|PC|PS|SY	1	1	1	1	1	1	1	1	1	1	1	1	1	1	1	1	1	1	1	1	1	1	1	1	1	1	1	1	1	1	1	1	1	1	1	1	1
GROUP229-37genes,37taxa.	Cell_division_protein_FtsZ_(EC_3.4.24.-)	|PC|PS|SY	1	1	1	1	1	1	1	1	1	1	1	1	1	1	1	1	1	1	1	1	1	1	1	1	1	1	1	1	1	1	1	1	1	1	1	1	1
GROUP230-37genes,37taxa.	FIG01153385:_hypothetical_protein||Transporter	|PC|PS|SY	1	1	1	1	1	1	1	1	1	1	1	1	1	1	1	1	1	1	1	1	1	1	1	1	1	1	1	1	1	1	1	1	1	1	1	1	1
GROUP231-37genes,37taxa.	Similar_to_coproporphyrinogen_III_oxidase,_oxygen-independent_(EC_1.3.99.22)||Putative_coproporphyrinogen_III_oxidase_of_BS_HemN-type,_oxygen-independent_(EC_1.3.99.22),_in_heat_shock_gene_cluster||Hypothetical_radical_SAM_family_enzyme_in_heat_shock_gene_cluster,_similarity_with_CPO_of_BS_HemN-type||Coproporphyrinogen_III_oxidase,_oxygen-independent_(EC_1.3.99.22)	|PC|PS|SY	1	1	1	1	1	1	1	1	1	1	1	1	1	1	1	1	1	1	1	1	1	1	1	1	1	1	1	1	1	1	1	1	1	1	1	1	1
GROUP232-37genes,37taxa.	Membrane-associated_protein_containing_RNA-binding_TRAM_domain_and_ribonuclease_PIN-domain,_YacL_B.subtilis_ortholog||Pili_retraction_protein_pilT	|PC|PS|SY	1	1	1	1	1	1	1	1	1	1	1	1	1	1	1	1	1	1	1	1	1	1	1	1	1	1	1	1	1	1	1	1	1	1	1	1	1
GROUP233-37genes,37taxa.	ATP-dependent_Clp_protease_proteolytic_subunit_(EC_3.4.21.92)	|PC|PS|SY	1	1	1	1	1	1	1	1	1	1	1	1	1	1	1	1	1	1	1	1	1	1	1	1	1	1	1	1	1	1	1	1	1	1	1	1	1
GROUP234-37genes,37taxa.	ATP-dependent_Clp_protease_proteolytic_subunit_(EC_3.4.21.92)	|PC|PS|SY	1	1	1	1	1	1	1	1	1	1	1	1	1	1	1	1	1	1	1	1	1	1	1	1	1	1	1	1	1	1	1	1	1	1	1	1	1
GROUP235-37genes,37taxa.	Ketol-acid_reductoisomerase_(EC_1.1.1.86)	|PC|PS|SY	1	1	1	1	1	1	1	1	1	1	1	1	1	1	1	1	1	1	1	1	1	1	1	1	1	1	1	1	1	1	1	1	1	1	1	1	1
GROUP236-37genes,37taxa.	Translation_initiation_factor_3	|PC|PS|SY	1	1	1	1	1	1	1	1	1	1	1	1	1	1	1	1	1	1	1	1	1	1	1	1	1	1	1	1	1	1	1	1	1	1	1	1	1
GROUP237-37genes,37taxa.	Glycyl-tRNA_synthetase_alpha_chain_(EC_6.1.1.14)	|PC|PS|SY	1	1	1	1	1	1	1	1	1	1	1	1	1	1	1	1	1	1	1	1	1	1	1	1	1	1	1	1	1	1	1	1	1	1	1	1	1
GROUP238-37genes,37taxa.	2-heptaprenyl-1,4-naphthoquinone_methyltransferase_(EC_2.1.1.163)||2-heptaprenyl-1,4-naphthoquinone_methyltransferase_MenG_of_phylloquinone_biosynthesis_(EC_2.1.1.-)	|PC|PS|SY	1	1	1	1	1	1	1	1	1	1	1	1	1	1	1	1	1	1	1	1	1	1	1	1	1	1	1	1	1	1	1	1	1	1	1	1	1
GROUP239-37genes,37taxa.	Transcriptional_regulator,_GntR_family||transcriptional_regulator,_GntR_family	|PC|PS|SY	1	1	1	1	1	1	1	1	1	1	1	1	1	1	1	1	1	1	1	1	1	1	1	1	1	1	1	1	1	1	1	1	1	1	1	1	1	*
GROUP240-37genes,37taxa.	Imidazole_glycerol_phosphate_synthase_cyclase_subunit_(EC_4.1.3.-)	|PC|PS|SY	1	1	1	1	1	1	1	1	1	1	1	1	1	1	1	1	1	1	1	1	1	1	1	1	1	1	1	1	1	1	1	1	1	1	1	1	1
GROUP241-37genes,37taxa.	Chlorophyll_a_synthase_ChlG_(EC_2.5.1.62)	|PC|PS|SY	1	1	1	1	1	1	1	1	1	1	1	1	1	1	1	1	1	1	1	1	1	1	1	1	1	1	1	1	1	1	1	1	1	1	1	1	1
GROUP242-37genes,37taxa.	16S_rRNA_(cytosine(967)-C(5))-methyltransferase_(EC_2.1.1.176)||Ribosomal_RNA_small_subunit_methyltransferase_B_(EC_2.1.1.-)	|PC|PS|SY	1	1	1	1	1	1	1	1	1	1	1	1	1	1	1	1	1	1	1	1	1	1	1	1	1	1	1	1	1	1	1	1	1	1	1	1	1
GROUP244-37genes,37taxa.	Translation_elongation_factor_LepA	|PC|PS|SY	1	1	1	1	1	1	1	1	1	1	1	1	1	1	1	1	1	1	1	1	1	1	1	1	1	1	1	1	1	1	1	1	1	1	1	1	1
GROUP245-37genes,37taxa.	NifU-like_protein||NifU-like_domain_protein	|PC|PS|SY	1	1	1	1	1	1	1	1	1	1	1	1	1	1	1	1	1	1	1	1	1	1	1	1	1	1	1	1	1	1	1	1	1	1	1	1	1
GROUP246-37genes,37taxa.	Protein_export_cytoplasm_protein_SecA_ATPase_RNA_helicase_(TC_3.A.5.1.1)	|PC|PS|SY	1	1	1	1	1	1	1	1	1	1	1	1	1	1	1	1	1	1	1	1	1	1	1	1	1	1	1	1	1	1	1	1	1	1	1	1	1
GROUP247-37genes,37taxa.	UDP-N-acetylmuramoylalanyl-D-glutamate--2,6-diaminopimelate_ligase_(EC_6.3.2.13)	|PC|PS|SY	1	1	1	1	1	1	1	1	1	1	1	1	1	1	1	1	1	1	1	1	1	1	1	1	1	1	1	1	1	1	1	1	1	1	1	1	1
GROUP248-37genes,37taxa.	Glutaredoxin_2||hypothetical_protein||FIG01152199:_hypothetical_protein||Asl1664_protein||Thiol-disulfide_isomerase_and_thioredoxins||Thioredoxin_family_protein	|PC|PS|SY	1	1	1	1	1	1	1	1	1	1	1	1	1	1	1	1	1	1	1	1	1	1	1	1	1	1	1	1	1	1	1	1	1	1	1	1	1
GROUP249-37genes,37taxa.	SSU_ribosomal_protein_S4p_(S9e)	|PC|PS|SY	1	1	1	1	1	1	1	1	1	1	1	1	1	1	1	1	1	1	1	1	1	1	1	1	1	1	1	1	1	1	1	1	1	1	1	1	1
GROUP250-37genes,37taxa.	Excinuclease_ABC_subunit_B	|PC|PS|SY	1	1	1	1	1	1	1	1	1	1	1	1	1	1	1	1	1	1	1	1	1	1	1	1	1	1	1	1	1	1	1	1	1	1	1	1	1
GROUP251-37genes,37taxa.	Cobyric_acid_synthase||Cobyric_acid_synthase_(EC_6.3.5.10)	|PC|PS|SY	1	1	1	1	1	1	1	1	1	1	1	1	1	1	1	1	1	1	1	1	1	1	1	1	1	1	1	1	1	1	1	1	1	1	1	1	1
GROUP252-37genes,37taxa.	6,7-dimethyl-8-ribityllumazine_synthase_(EC_2.5.1.78)	|PC|PS|SY	1	1	1	1	1	1	1	1	1	1	1	1	1	1	1	1	1	1	1	1	1	1	1	1	1	1	1	1	1	1	1	1	1	1	1	1	1
GROUP253-37genes,37taxa.	Ribulose_bisphosphate_carboxylase_small_chain_(EC_4.1.1.39)	|PC|PS|SY	1	1	1	1	1	1	1	1	1	1	1	1	1	1	1	1	1	1	1	1	1	1	1	1	1	1	1	1	1	1	1	1	1	1	1	1	1
GROUP254-37genes,37taxa.	Ribulose_bisphosphate_carboxylase_large_chain_(EC_4.1.1.39)	|PC|PS|SY	1	1	1	1	1	1	1	1	1	1	1	1	1	1	1	1	1	1	1	1	1	1	1	1	1	1	1	1	1	1	1	1	1	1	1	1	1
GROUP255-37genes,37taxa.	hypothetical_protein||FIG01152493:_hypothetical_protein||CsoS1D||FIG00876088:_hypothetical_protein||FIG01150874:_hypothetical_protein	|PC|PS|SY	1	1	1	1	1	1	1	1	1	1	1	1	1	1	1	1	1	1	1	1	1	1	1	1	1	1	1	1	1	1	1	1	1	1	1	1	1
GROUP256-37genes,37taxa.	Light-independent_protochlorophyllide_reductase_subunit_N_(EC_1.18.-.-)	|PC|PS|SY	1	1	1	1	1	1	1	1	1	1	1	1	1	1	1	1	1	1	1	1	1	1	1	1	1	1	1	1	1	1	1	1	1	1	1	1	1
GROUP257-37genes,37taxa.	Light-independent_protochlorophyllide_reductase_subunit_B_(EC_1.18.-.-)	|PC|PS|SY	1	1	1	1	1	1	1	1	1	1	1	1	1	1	1	1	1	1	1	1	1	1	1	1	1	1	1	1	1	1	1	1	1	1	1	1	1
GROUP258-37genes,37taxa.	IMP_dehydrogenase/GMP_reductase	|PC|PS|SY	1	1	1	1	1	1	1	1	1	1	1	1	1	1	1	1	1	1	1	1	1	1	1	1	1	1	1	1	1	1	1	1	1	1	1	1	1
GROUP259-37genes,37taxa.	Light-independent_protochlorophyllide_reductase_iron-sulfur_ATP-binding_protein_ChlL_(EC_1.18.-.-)	|PC|PS|SY	1	1	1	1	1	1	1	1	1	1	1	1	1	1	1	1	1	1	1	1	1	1	1	1	1	1	1	1	1	1	1	1	1	1	1	1	1
GROUP260-37genes,37taxa.	Light-dependent_protochlorophyllide_reductase_(EC_1.3.1.33)	|PC|PS|SY	1	1	1	1	1	1	1	1	1	1	1	1	1	1	1	1	1	1	1	1	1	1	1	1	1	1	1	1	1	1	1	1	1	1	1	1	1
GROUP261-37genes,37taxa.	Phosphoribosylanthranilate_isomerase_(EC_5.3.1.24)	|PC|PS|SY	1	1	1	1	1	1	1	1	1	1	1	1	1	1	1	1	1	1	1	1	1	1	1	1	1	1	1	1	1	1	1	1	1	1	1	1	1
GROUP262-37genes,37taxa.	Acetyl-coenzyme_A_carboxyl_transferase_alpha_chain_(EC_6.4.1.2)	|PC|PS|SY	1	1	1	1	1	1	1	1	1	1	1	1	1	1	1	1	1	1	1	1	1	1	1	1	1	1	1	1	1	1	1	1	1	1	1	1	1
GROUP263-37genes,37taxa.	hypothetical_protein||FIG01156230:_hypothetical_protein||FIG01149819:_hypothetical_protein||FIG00940617:_hypothetical_protein||FIG00563544:_hypothetical_protein	|PC|PS|SY	1	1	1	1	1	1	1	1	1	1	1	1	1	1	1	1	1	1	1	1	1	1	1	1	1	1	1	1	1	1	1	1	1	1	1	1	1
GROUP264-37genes,37taxa.	DNA_polymerase_II_(EC_2.7.7.7)||DNA_polymerase_III_delta_subunit_(EC_2.7.7.7)	|PC|PS|SY	1	1	1	1	1	1	1	1	1	1	1	1	1	1	1	1	1	1	1	1	1	1	1	1	1	1	1	1	1	1	1	1	1	1	1	1	1
GROUP266-37genes,37taxa.	Uridylate_kinase_(EC_2.7.4.-)||Uridine_monophosphate_kinase_(EC_2.7.4.22)	|PC|PS|SY	1	1	1	1	1	1	1	1	1	1	1	1	1	1	1	1	1	1	1	1	1	1	1	1	1	1	1	1	1	1	1	1	1	1	1	1	1
GROUP267-37genes,37taxa.	Transaldolase_(EC_2.2.1.2)	|PC|PS|SY	1	1	1	1	1	1	1	1	1	1	1	1	1	1	1	1	1	1	1	1	1	1	1	1	1	1	1	1	1	1	1	1	1	1	1	1	1
GROUP268-37genes,37taxa.	Cell_division_protein_FtsI_[Peptidoglycan_synthetase]_(EC_2.4.1.129)	|PC|PS|SY	1	1	1	1	1	1	1	1	1	1	1	1	1	1	1	1	1	1	1	1	1	1	1	1	1	1	1	1	1	1	1	1	1	1	1	1	1
GROUP269-37genes,37taxa.	Phosphoglycerate_mutase_(EC_5.4.2.1)	|PC|PS|SY	1	1	1	1	1	1	1	1	1	1	1	1	1	1	1	1	1	1	1	1	1	1	1	1	1	1	1	1	1	1	1	1	1	1	1	1	1
GROUP270-37genes,37taxa.	Aspartokinase_(EC_2.7.2.4)	|PC|PS|SY	1	1	1	1	1	1	1	1	1	1	1	1	1	1	1	1	1	1	1	1	1	1	1	1	1	1	1	1	1	1	1	1	1	1	1	1	1
GROUP271-37genes,37taxa.	Prolyl-tRNA_synthetase_(EC_6.1.1.15)||Prolyl-tRNA_synthetase_(EC_6.1.1.15),_bacterial_type	|PC|PS|SY	1	1	1	1	1	1	1	1	1	1	1	1	1	1	1	1	1	1	1	1	1	1	1	1	1	1	1	1	1	1	1	1	1	1	1	1	1
GROUP272-37genes,37taxa.	Photosystem_II_protein_Psb27	|PC|PS|SY	1	1	1	1	1	1	1	1	1	1	1	1	1	1	1	1	1	1	1	1	1	1	1	1	1	1	1	1	1	1	1	1	1	1	1	1	1
GROUP273-37genes,37taxa.	Adenylosuccinate_synthetase_(EC_6.3.4.4)	|PC|PS|SY	1	1	1	1	1	1	1	1	1	1	1	1	1	1	1	1	1	1	1	1	1	1	1	1	1	1	1	1	1	1	1	1	1	1	1	1	1
GROUP275-37genes,37taxa.	Cyanobacterial_protein_slr0575	|PC|PS|SY	1	1	1	1	1	1	1	1	1	1	1	1	1	1	1	1	1	1	1	1	1	1	1	1	1	1	1	1	1	1	1	1	1	1	1	1	1
GROUP276-37genes,37taxa.	Acetylglutamate_kinase_(EC_2.7.2.8)	|PC|PS|SY	1	1	1	1	1	1	1	1	1	1	1	1	1	1	1	1	1	1	1	1	1	1	1	1	1	1	1	1	1	1	1	1	1	1	1	1	1
GROUP277-37genes,37taxa.	hypothetical_protein||Zn-dependent_protease_with_chaperone_function||FIG00940831:_hypothetical_protein||FIG01154202:_hypothetical_protein||FOG:_TPR_repeat||FIG01149279:_hypothetical_protein	|PC|PS|SY	1	1	1	1	1	1	1	1	1	1	1	1	1	1	1	1	1	1	1	1	1	1	1	1	1	1	1	1	1	1	1	1	1	1	1	1	1
GROUP278-37genes,37taxa.	Helicase_PriA_essential_for_oriC/DnaA-independent_DNA_replication	|PC|PS|SY	1	1	1	1	1	1	1	1	1	1	1	1	1	1	1	1	1	1	1	1	1	1	1	1	1	1	1	1	1	1	1	1	1	1	1	1	1
GROUP279-37genes,37taxa.	Group_2_RNA_polymerase_sigma_factor;_RNA_polymerase_sigma_factor_RpoD||Group_2_RNA_polymerase_sigma_factor_@_RNA_polymerase_sigma_factor_RpoD	|PC|PS|SY	1	1	1	1	1	1	1	1	1	1	1	1	1	1	1	1	1	1	1	1	1	1	1	1	1	1	1	1	1	1	1	1	1	1	1	1	1
GROUP280-37genes,37taxa.	Porphobilinogen_deaminase_(EC_2.5.1.61)	|PC|PS|SY	1	1	1	1	1	1	1	1	1	1	1	1	1	1	1	1	1	1	1	1	1	1	1	1	1	1	1	1	1	1	1	1	1	1	1	1	1
GROUP281-37genes,37taxa.	Zn-dependent_hydrolase,_RNA-metabolising	|PC|PS|SY	1	1	1	1	1	1	1	1	1	1	1	1	1	1	1	1	1	1	1	1	1	1	1	1	1	1	1	1	1	1	1	1	1	1	1	1	1
GROUP282-37genes,37taxa.	Dihydrodipicolinate_synthase_(EC_4.2.1.52)||4-hydroxy-tetrahydrodipicolinate_synthase_(EC_4.3.3.7)	|PC|PS|SY	1	1	1	1	1	1	1	1	1	1	1	1	1	1	1	1	1	1	1	1	1	1	1	1	1	1	1	1	1	1	1	1	1	1	1	1	1
GROUP283-37genes,37taxa.	Ferric_iron_ABC_transporter,_permease_protein	|PC|PS|SY	1	1	1	1	1	1	1	1	1	1	1	1	1	1	1	1	1	1	1	1	1	1	1	1	1	1	1	1	1	1	1	1	1	1	1	1	1
GROUP284-37genes,37taxa.	hypothetical_protein||FIG00940789:_hypothetical_protein||UPF0272_protein_Slr1411||FIG01149323:_hypothetical_protein||FIG01152788:_hypothetical_protein	|PC|PS|SY	1	1	1	1	1	1	1	1	1	1	1	1	1	1	1	1	1	1	1	1	1	1	1	1	1	1	1	1	1	1	1	1	1	1	1	1	1
GROUP285-37genes,37taxa.	Aspartate-semialdehyde_dehydrogenase_(EC_1.2.1.11)	|PC|PS|SY	1	1	1	1	1	1	1	1	1	1	1	1	1	1	1	1	1	1	1	1	1	1	1	1	1	1	1	1	1	1	1	1	1	1	1	1	1
GROUP286-37genes,37taxa.	Iron-sulfur_cluster-binding_protein||Epoxyqueuosine_(oQ)_reductase_QueG	|PC|PS|SY	1	1	1	1	1	1	1	1	1	1	1	1	1	1	1	1	1	1	1	1	1	1	1	1	1	1	1	1	1	1	1	1	1	1	1	1	1
GROUP287-37genes,37taxa.	Glutamate-1-semialdehyde_aminotransferase_(EC_5.4.3.8)	|PC|PS|SY	1	1	1	1	1	1	1	1	1	1	1	1	1	1	1	1	1	1	1	1	1	1	1	1	1	1	1	1	1	1	1	1	1	1	1	1	1
GROUP288-37genes,37taxa.	FIG001943:_hypothetical_protein_YajQ||UPF0234_protein_YajQ||FIG01154031:_hypothetical_protein	|PC|PS|SY	1	1	1	1	1	1	1	1	1	1	1	1	1	1	1	1	1	1	1	1	1	1	1	1	1	1	1	1	1	1	1	1	1	1	1	1	1
GROUP289-37genes,37taxa.	Cell_division_trigger_factor_(EC_5.2.1.8)	|PC|PS|SY	1	1	1	1	1	1	1	1	1	1	1	1	1	1	1	1	1	1	1	1	1	1	1	1	1	1	1	1	1	1	1	1	1	1	1	1	1
GROUP290-37genes,37taxa.	hypothetical_protein||DRTGG_domain_protein||BioD-like_N-terminal_domain_of_phosphotransacetylase	|PC|PS|SY	1	1	1	1	1	1	1	1	1	1	1	1	1	1	1	1	1	1	1	1	1	1	1	1	1	1	1	1	1	1	1	1	1	1	1	1	1
GROUP292-37genes,37taxa.	LSU_ribosomal_protein_L19p	|PC|PS|SY	1	1	1	1	1	1	1	1	1	1	1	1	1	1	1	1	1	1	1	1	1	1	1	1	1	1	1	1	1	1	1	1	1	1	1	1	1
GROUP293-37genes,37taxa.	TsaD/Kae1/Qri7_protein,_required_for_threonylcarbamoyladenosine_t(6)A37_formation_in_tRNA||YgjD/Kae1/Qri7_family,_required_for_threonylcarbamoyladenosine_(t(6)A)_formation_in_tRNA	|PC|PS|SY	1	1	1	1	1	1	1	1	1	1	1	1	1	1	1	1	1	1	1	1	1	1	1	1	1	1	1	1	1	1	1	1	1	1	1	1	1
GROUP294-37genes,37taxa.	photosystem_I_subunit_III_precursor,_plastocyanin_(cyt_c553)_docking_protein_(PsaF)	|PC|PS|SY	1	1	1	1	1	1	1	1	1	1	1	1	1	1	1	1	1	1	1	1	1	1	1	1	1	1	1	1	1	1	1	1	1	1	1	1	1
GROUP295-37genes,37taxa.	Guanylate_kinase_(EC_2.7.4.8)	|PC|PS|SY	1	1	1	1	1	1	1	1	1	1	1	1	1	1	1	1	1	1	1	1	1	1	1	1	1	1	1	1	1	1	1	1	1	1	1	1	1
GROUP296-37genes,37taxa.	possible_secreted_protein_MPB70_precursor||Fibronectin/fibrinogen-binding_protein	|PC|PS|SY	1	1	1	1	1	1	1	1	1	1	1	1	1	1	1	1	1	1	1	1	1	1	1	1	1	1	1	1	1	1	1	1	1	1	1	1	1
GROUP297-37genes,37taxa.	ATP-dependent_Clp_protease_ATP-binding_subunit_ClpX	|PC|PS|SY	1	1	1	1	1	1	1	1	1	1	1	1	1	1	1	1	1	1	1	1	1	1	1	1	1	1	1	1	1	1	1	1	1	1	1	1	1
GROUP298-37genes,37taxa.	Twin-arginine_translocation_protein_TatC	|PC|PS|SY	1	1	1	1	1	1	1	1	1	1	1	1	1	1	1	1	1	1	1	1	1	1	1	1	1	1	1	1	1	1	1	1	1	1	1	1	1
GROUP299-37genes,37taxa.	Cytochrome_b6-f_complex_subunit,_apocytochrome_f	|PC|PS|SY	1	1	1	1	1	1	1	1	1	1	1	1	1	1	1	1	1	1	1	1	1	1	1	1	1	1	1	1	1	1	1	1	1	1	1	1	1
GROUP300-37genes,37taxa.	Prolipoprotein_diacylglyceryl_transferase_(EC_2.4.99.-)	|PC|PS|SY	1	1	1	1	1	1	1	1	1	1	1	1	1	1	1	1	1	1	1	1	1	1	1	1	1	1	1	1	1	1	1	1	1	1	1	1	1
GROUP302-37genes,37taxa.	Exopolyphosphatase_(EC_3.6.1.11)	|PC|PS|SY	1	1	1	1	1	1	1	1	1	1	1	1	1	1	1	1	1	1	1	1	1	1	1	1	1	1	1	1	1	1	1	1	1	1	1	1	1
GROUP303-37genes,37taxa.	Cyanobacterial_polyprenyltransferase_(UbiA_homolog)||4-hydroxybenzoate_polyprenyltransferase_(EC_2.5.1.39)	|PC|PS|SY	1	1	1	1	1	1	1	1	1	1	1	1	1	1	1	1	1	1	1	1	1	1	1	1	1	1	1	1	1	1	1	1	1	1	1	1	1
GROUP304-37genes,37taxa.	2-C-methyl-D-erythritol_4-phosphate_cytidylyltransferase_(EC_2.7.7.60)	|PC|PS|SY	1	1	1	1	1	1	1	1	1	1	1	1	1	1	1	1	1	1	1	1	1	1	1	1	1	1	1	1	1	1	1	1	1	1	1	1	1
GROUP305-37genes,37taxa.	3-oxoacyl-[acyl-carrier_protein]_reductase_(EC_1.1.1.100)	|PC|PS|SY	1	1	1	1	1	1	1	1	1	1	1	1	1	1	1	1	1	1	1	1	1	1	1	1	1	1	1	1	1	1	1	1	1	1	1	1	1
GROUP306-37genes,37taxa.	DNA_polymerase_III_subunits_gamma_and_tau_(EC_2.7.7.7)	|PC|PS|SY	1	1	1	1	1	1	1	1	1	1	1	1	1	1	1	1	1	1	1	1	1	1	1	1	1	1	1	1	1	1	1	1	1	1	1	1	1
GROUP307-37genes,37taxa.	Heme_A_synthase,_cytochrome_oxidase_biogenesis_protein_Cox15-CtaA	|PC|PS|SY	1	1	1	1	1	1	1	1	1	1	1	1	1	1	1	1	1	1	1	1	1	1	1	1	1	1	1	1	1	1	1	1	1	1	1	1	1
GROUP308-37genes,37taxa.	Cytochrome_c_oxidase_polypeptide_II_(EC_1.9.3.1)	|PC|PS|SY	1	1	1	1	1	1	1	1	1	1	1	1	1	1	1	1	1	1	1	1	1	1	1	1	1	1	1	1	1	1	1	1	1	1	1	1	1
GROUP309-37genes,37taxa.	Cytochrome_c_oxidase_polypeptide_III_(EC_1.9.3.1)	|PC|PS|SY	1	1	1	1	1	1	1	1	1	1	1	1	1	1	1	1	1	1	1	1	1	1	1	1	1	1	1	1	1	1	1	1	1	1	1	1	1
GROUP310-37genes,37taxa.	Riboflavin_synthase_eubacterial/eukaryotic_(EC_2.5.1.9)	|PC|PS|SY	1	1	1	1	1	1	1	1	1	1	1	1	1	1	1	1	1	1	1	1	1	1	1	1	1	1	1	1	1	1	1	1	1	1	1	1	1
GROUP311-37genes,37taxa.	hypothetical_protein||Spermidine/putrescine-binding_periplasmic_protein||ABC_transporter,_periplasmic_solute-binding_protein||Periplasmic_binding_protein-like_II_superfamily||ABC_transporter,_periplasmic_spermidine_putrescine-binding_protein_PotD_(TC_3.A.1.11.1)	|PC|PS|SY	1	1	1	1	1	1	1	1	1	1	1	1	1	1	1	1	1	1	1	1	1	1	1	1	1	1	1	1	1	1	1	1	1	1	1	1	1
GROUP312-37genes,37taxa.	Nicotinate-nucleotide--dimethylbenzimidazole_phosphoribosyltransferase_(EC_2.4.2.21)	|PC|PS|SY	1	1	1	1	1	1	1	1	1	1	1	1	1	1	1	1	1	1	1	1	1	1	1	1	1	1	1	1	1	1	1	1	1	1	1	1	1
GROUP313-37genes,37taxa.	hypothetical_protein||FIG01152348:_hypothetical_protein||expressed_protein||FIG01149617:_hypothetical_protein||FIG00940675:_hypothetical_protein	|PC|PS|SY	1	1	1	1	1	1	1	1	1	1	1	1	1	1	1	1	1	1	1	1	1	1	1	1	1	1	1	1	1	1	1	1	1	1	1	1	1
GROUP314-37genes,37taxa.	DNA_topoisomerase_I_(EC_5.99.1.2)	|PC|PS|SY	1	1	1	1	1	1	1	1	1	1	1	1	1	1	1	1	1	1	1	1	1	1	1	1	1	1	1	1	1	1	1	1	1	1	1	1	1
GROUP315-37genes,37taxa.	ABC_transporter_ATP-binding_protein||ATP-binding_protein_of_ABC_transporter||Possible_ABC_transporter,_ATP_binding_protein	|PC|PS|SY	1	1	1	1	1	1	1	1	1	1	1	1	1	1	1	1	1	1	1	1	1	1	1	1	1	1	1	1	1	1	1	1	1	1	1	1	1
GROUP316-37genes,37taxa.	Glycosyltransferase||Glycosyl_transferase,_family_2	|PC|PS|SY	1	1	1	1	1	1	1	1	1	1	1	1	1	1	1	1	1	1	1	1	1	1	1	1	1	1	1	1	1	1	1	1	1	1	1	1	1
GROUP317-37genes,37taxa.	Biotin--protein_ligase_(EC_6.3.4.9,_EC_6.3.4.10,_EC_6.3.4.11,_EC_6.3.4.15)||Biotin_operon_repressor_/_Biotin-protein_ligase_(EC_6.3.4.15)||Biotin-protein_ligase_(EC_6.3.4.15)	|PC|PS|SY	1	1	1	1	1	1	1	1	1	1	1	1	1	1	1	1	1	1	1	1	1	1	1	1	1	1	1	1	1	1	1	1	1	1	1	1	1
GROUP318-37genes,37taxa.	protease_IV||Signal_peptide_peptidase_SppA_(Protease_IV)_(EC_3.4.21.-)	|PC|PS|SY	1	1	1	1	1	1	1	1	1	1	1	1	1	1	1	1	1	1	1	1	1	1	1	1	1	1	1	1	1	1	1	1	1	1	1	1	1
GROUP319-37genes,37taxa.	Chorismate_mutase_II_(EC_5.4.99.5)	|PC|PS|SY	1	1	1	1	1	1	1	1	1	1	1	1	1	1	1	1	1	1	1	1	1	1	1	1	1	1	1	1	1	1	1	1	1	1	1	1	1
GROUP320-37genes,37taxa.	Ribonuclease_P_protein_component_(EC_3.1.26.5)||FIG137771:_hypothetical_protein	|PC|PS|SY	1	1	1	1	1	1	1	1	1	1	1	1	1	1	1	1	1	1	1	1	1	1	1	1	1	1	1	1	1	1	1	1	1	1	1	1	1
GROUP321-37genes,37taxa.	Inner_membrane_protein_translocase_component_YidC,_short_form_OxaI-like	|PC|PS|SY	1	1	1	1	1	1	1	1	1	1	1	1	1	1	1	1	1	1	1	1	1	1	1	1	1	1	1	1	1	1	1	1	1	1	1	1	1
GROUP322-37genes,37taxa.	Seryl-tRNA_synthetase_(EC_6.1.1.11)	|PC|PS|SY	1	1	1	1	1	1	1	1	1	1	1	1	1	1	1	1	1	1	1	1	1	1	1	1	1	1	1	1	1	1	1	1	1	1	1	1	1
GROUP323-37genes,37taxa.	Membrane-associated_zinc_metalloprotease||Intramembrane_protease_RasP/YluC,_implicated_in_cell_division_based_on_FtsL_cleavage	|PC|PS|SY	1	1	1	1	1	1	1	1	1	1	1	1	1	1	1	1	1	1	1	1	1	1	1	1	1	1	1	1	1	1	1	1	1	1	1	1	1
GROUP324-37genes,37taxa.	SSU_ribosomal_protein_S14p_(S29e)_@_SSU_ribosomal_protein_S14p_(S29e),_zinc-independent||SSU_ribosomal_protein_S14p_(S29e)	|PC|PS|SY	1	1	1	1	1	1	1	1	1	1	1	1	1	1	1	1	1	1	1	1	1	1	1	1	1	1	1	1	1	1	1	1	1	1	1	1	1
GROUP325-37genes,37taxa.	Polyribonucleotide_nucleotidyltransferase_(EC_2.7.7.8)	|PC|PS|SY	1	1	1	1	1	1	1	1	1	1	1	1	1	1	1	1	1	1	1	1	1	1	1	1	1	1	1	1	1	1	1	1	1	1	1	1	1
GROUP326-37genes,37taxa.	rRNA_small_subunit_methyltransferase_I	|PC|PS|SY	1	1	1	1	1	1	1	1	1	1	1	1	1	1	1	1	1	1	1	1	1	1	1	1	1	1	1	1	1	1	1	1	1	1	1	1	1
GROUP327-37genes,37taxa.	hypothetical_protein||Transposase_and_inactivated_derivatives||FIG00568510:_hypothetical_protein||FIG01155175:_hypothetical_protein	|PC|PS|SY	1	1	1	1	1	1	1	1	1	1	1	1	1	1	1	1	1	1	1	1	1	1	1	1	1	1	1	1	1	1	1	1	1	1	1	1	1
GROUP328-37genes,37taxa.	LSU_ribosomal_protein_L20p	|PC|PS|SY	1	1	1	1	1	1	1	1	1	1	1	1	1	1	1	1	1	1	1	1	1	1	1	1	1	1	1	1	1	1	1	1	1	1	1	1	1
GROUP329-37genes,37taxa.	hypothetical_protein||FIG01156760:_hypothetical_protein||FIG01150787:_hypothetical_protein||FIG00940173:_hypothetical_protein||FIG01153365:_hypothetical_protein||FIG00873388:_hypothetical_protein	|PC|PS|SY	1	1	1	1	1	1	1	1	1	1	1	1	1	1	1	1	1	1	1	1	1	1	1	1	1	1	1	1	1	1	1	1	1	1	1	1	1
GROUP330-37genes,37taxa.	photosystem_I_assembly_related_protein_Ycf37	|PC|PS|SY	1	1	1	1	1	1	1	1	1	1	1	1	1	1	1	1	1	1	1	1	1	1	1	1	1	1	1	1	1	1	1	1	1	1	1	1	1
GROUP331-37genes,37taxa.	Glycine_oxidase_ThiO_(EC_1.4.3.19)_/_Thiazole_biosynthesis_protein_ThiG||Thiazole_biosynthesis_protein_ThiG	|PC|PS|SY	1	1	1	1	1	1	1	1	1	1	1	1	1	1	1	1	1	1	1	1	1	1	1	1	1	1	1	1	1	1	1	1	1	1	1	1	1
GROUP332-37genes,37taxa.	FIG00940930:_hypothetical_protein||FIG01149553:_hypothetical_protein||FIG01149738:_hypothetical_protein||hypothetical_protein||Gsl3751_protein||FIG00941978:_hypothetical_protein||FIG01154474:_hypothetical_protein||FIG01149384:_hypothetical_protein	|PC|PS|SY	1	1	1	1	1	1	1	1	1	1	1	1	1	1	1	1	1	1	1	1	1	1	1	1	1	1	1	1	1	1	1	1	1	1	1	1	1
GROUP333-37genes,37taxa.	Cell_division_protein_FtsI_[Peptidoglycan_synthetase]_(EC_2.4.1.129)	|PC|PS|SY	1	1	1	1	1	1	1	1	1	1	1	1	1	1	1	1	1	1	1	1	1	1	1	1	1	1	1	1	1	1	1	1	1	1	1	1	1
GROUP334-37genes,37taxa.	COG0536:_GTP-binding_protein_Obg||GTP-binding_protein_Obg	|PC|PS|SY	1	1	1	1	1	1	1	1	1	1	1	1	1	1	1	1	1	1	1	1	1	1	1	1	1	1	1	1	1	1	1	1	1	1	1	1	1
GROUP335-37genes,37taxa.	Recombination_inhibitory_protein_MutS2	|PC|PS|SY	1	1	1	1	1	1	1	1	1	1	1	1	1	1	1	1	1	1	1	1	1	1	1	1	1	1	1	1	1	1	1	1	1	1	1	1	1
GROUP336-37genes,37taxa.	Porphobilinogen_synthase_(EC_4.2.1.24)	|PC|PS|SY	1	1	1	1	1	1	1	1	1	1	1	1	1	1	1	1	1	1	1	1	1	1	1	1	1	1	1	1	1	1	1	1	1	1	1	1	1
GROUP337-37genes,37taxa.	3-dehydroquinate_dehydratase_II_(EC_4.2.1.10)	|PC|PS|SY	1	1	1	1	1	1	1	1	1	1	1	1	1	1	1	1	1	1	1	1	1	1	1	1	1	1	1	1	1	1	1	1	1	1	1	1	1
GROUP338-37genes,37taxa.	photosystem_I_subunit_IV_(PsaE)	|PC|PS|SY	1	1	1	1	1	1	1	1	1	1	1	1	1	1	1	1	1	1	1	1	1	1	1	1	1	1	1	1	1	1	1	1	1	1	1	1	1
GROUP339-37genes,37taxa.	Formamidopyrimidine-DNA_glycosylase_(EC_3.2.2.23)	|PC|PS|SY	1	1	1	1	1	1	1	1	1	1	1	1	1	1	1	1	1	1	1	1	1	1	1	1	1	1	1	1	1	1	1	1	1	1	1	1	1
GROUP340-37genes,37taxa.	Cytochrome_b6-f_complex_subunit_IV_(PetD)	|PC|PS|SY	1	1	1	1	1	1	1	1	1	1	1	1	1	1	1	1	1	1	1	1	1	1	1	1	1	1	1	1	1	1	1	1	1	1	1	1	1
GROUP341-37genes,37taxa.	Cytochrome_b6-f_complex_subunit,_cytochrome_b6	|PC|PS|SY	1	1	1	1	1	1	1	1	1	1	1	1	1	1	1	1	1	1	1	1	1	1	1	1	1	1	1	1	1	1	1	1	1	1	1	1	1
GROUP342-37genes,37taxa.	Periplasmic_protease||carboxyl-terminal_processing_protease||carboxyl-terminal_protease	|PC|PS|SY	1	1	1	1	1	1	1	1	1	1	1	1	1	1	1	1	1	1	1	1	1	1	1	1	1	1	1	1	1	1	1	1	1	1	1	1	1
GROUP343-37genes,37taxa.	Septum_site-determining_protein_MinC	|PC|PS|SY	1	1	1	1	1	1	1	1	1	1	1	1	1	1	1	1	1	1	1	1	1	1	1	1	1	1	1	1	1	1	1	1	1	1	1	1	1
GROUP344-37genes,37taxa.	Septum_site-determining_protein_MinD	|PC|PS|SY	1	1	1	1	1	1	1	1	1	1	1	1	1	1	1	1	1	1	1	1	1	1	1	1	1	1	1	1	1	1	1	1	1	1	1	1	1
GROUP345-37genes,37taxa.	Cell_division_topological_specificity_factor_MinE	|PC|PS|SY	1	1	1	1	1	1	1	1	1	1	1	1	1	1	1	1	1	1	1	1	1	1	1	1	1	1	1	1	1	1	1	1	1	1	1	1	1
GROUP346-37genes,37taxa.	hypothetical_protein||YrdC/Sua5_family_protein,_required_for_threonylcarbamoyladenosine_(t(6)A)_formation_in_tRNA||Sua5_YciO_YrdC_YwlC_family_protein||TsaC_protein_(YrdC_domain)_required_for_threonylcarbamoyladenosine_t(6)A37_modification_in_tRNA	|PC|PS|SY	1	1	1	1	1	1	1	1	1	1	1	1	1	1	1	1	1	1	1	1	1	1	1	1	1	1	1	1	1	1	1	1	1	1	1	1	1
GROUP347-37genes,37taxa.	Methylase_of_polypeptide_chain_release_factors||Protein-N(5)-glutamine_methyltransferase_PrmC,_methylates_polypeptide_chain_release_factors_RF1_and_RF2	|PC|PS|SY	1	1	1	1	1	1	1	1	1	1	1	1	1	1	1	1	1	1	1	1	1	1	1	1	1	1	1	1	1	1	1	1	1	1	1	1	1
GROUP348-37genes,37taxa.	GMP_synthase_[glutamine-hydrolyzing]_(EC_6.3.5.2)||GMP_synthase_[glutamine-hydrolyzing],_amidotransferase_subunit_(EC_6.3.5.2)_/_GMP_synthase_[glutamine-hydrolyzing],_ATP_pyrophosphatase_subunit_(EC_6.3.5.2)	|PC|PS|SY	1	1	1	1	1	1	1	1	1	1	1	1	1	1	1	1	1	1	1	1	1	1	1	1	1	1	1	1	1	1	1	1	1	1	1	1	1
GROUP349-37genes,37taxa.	Photosystem_II_CP47_protein_(PsbB)	|PC|PS|SY	1	1	1	1	1	1	1	1	1	1	1	1	1	1	1	1	1	1	1	1	1	1	1	1	1	1	1	1	1	1	1	1	1	1	1	1	1
GROUP350-37genes,37taxa.	Ribonucleotide_reductase_transcriptional_regulator_NrdR	|PC|PS|SY	1	1	1	1	1	1	1	1	1	1	1	1	1	1	1	1	1	1	1	1	1	1	1	1	1	1	1	1	1	1	1	1	1	1	1	1	1	*
GROUP351-37genes,37taxa.	SSU_ribosomal_protein_S1p	|PC|PS|SY	1	1	1	1	1	1	1	1	1	1	1	1	1	1	1	1	1	1	1	1	1	1	1	1	1	1	1	1	1	1	1	1	1	1	1	1	1
GROUP352-37genes,37taxa.	S-adenosylmethionine_synthetase_(EC_2.5.1.6)	|PC|PS|SY	1	1	1	1	1	1	1	1	1	1	1	1	1	1	1	1	1	1	1	1	1	1	1	1	1	1	1	1	1	1	1	1	1	1	1	1	1
GROUP353-37genes,37taxa.	Serine--glyoxylate_aminotransferase_(EC_2.6.1.45)	|PC|PS|SY	1	1	1	1	1	1	1	1	1	1	1	1	1	1	1	1	1	1	1	1	1	1	1	1	1	1	1	1	1	1	1	1	1	1	1	1	1
GROUP354-37genes,37taxa.	Low_molecular_weight_protein_tyrosine_phosphatase_(EC_3.1.3.48)||Low_molecular_weight_phosphotyrosine_protein_phosphatase	|PC|PS|SY	1	1	1	1	1	1	1	1	1	1	1	1	1	1	1	1	1	1	1	1	1	1	1	1	1	1	1	1	1	1	1	1	1	1	1	1	1
GROUP355-37genes,37taxa.	Phosphoribosylformylglycinamidine_cyclo-ligase_(EC_6.3.3.1)	|PC|PS|SY	1	1	1	1	1	1	1	1	1	1	1	1	1	1	1	1	1	1	1	1	1	1	1	1	1	1	1	1	1	1	1	1	1	1	1	1	1
GROUP356-37genes,37taxa.	Ribonuclease_D_related_protein	|PC|PS|SY	1	1	1	1	1	1	1	1	1	1	1	1	1	1	1	1	1	1	1	1	1	1	1	1	1	1	1	1	1	1	1	1	1	1	1	1	1
GROUP357-37genes,37taxa.	hypothetical_protein||FIG00941210:_hypothetical_protein||FIG01150026:_hypothetical_protein||FIG01150535:_hypothetical_protein||FIG01154365:_hypothetical_protein	|PC|PS|SY	1	1	1	1	1	1	1	1	1	1	1	1	1	1	1	1	1	1	1	1	1	1	1	1	1	1	1	1	1	1	1	1	1	1	1	1	1
GROUP358-37genes,37taxa.	Scaffold_protein_for_[4Fe-4S]_cluster_assembly,_MRP-like,_similar_to_chloroplast-targeted_plant_protein_HCF101||Cytosolic_Fe-S_cluster_assembling_factor_NBP35_/_Chromosome_(plasmid)_partitioning_protein_ParA	|PC|PS|SY	1	1	1	1	1	1	1	1	1	1	1	1	1	1	1	1	1	1	1	1	1	1	1	1	1	1	1	1	1	1	1	1	1	1	1	1	1
GROUP359-37genes,37taxa.	Bacterial_cell_division_membrane_protein||Rod_shape-determining_protein_RodA	|PC|PS|SY	1	1	1	1	1	1	1	1	1	1	1	1	1	1	1	1	1	1	1	1	1	1	1	1	1	1	1	1	1	1	1	1	1	1	1	1	1
GROUP360-37genes,37taxa.	hypothetical_protein||Two-component_sensor_histidine_kinase||sensor_histidine_kinase||Histidine_kinase_A,_N-terminal||Signal_transduction_histidine_kinase	|PC|PS|SY	1	1	1	1	1	1	1	1	1	1	1	1	1	1	1	1	1	1	1	1	1	1	1	1	1	1	1	1	1	1	1	1	1	1	1	1	1	*
GROUP361-37genes,37taxa.	photosystem_I_subunit_II_(PsaD)	|PC|PS|SY	1	1	1	1	1	1	1	1	1	1	1	1	1	1	1	1	1	1	1	1	1	1	1	1	1	1	1	1	1	1	1	1	1	1	1	1	1
GROUP362-37genes,37taxa.	Anthranilate_synthase,_aminase_component_(EC_4.1.3.27)	|PC|PS|SY	1	1	1	1	1	1	1	1	1	1	1	1	1	1	1	1	1	1	1	1	1	1	1	1	1	1	1	1	1	1	1	1	1	1	1	1	1
GROUP363-37genes,37taxa.	FIG01149754:_hypothetical_protein||FIG01151624:_hypothetical_protein||glutamate--cysteine_ligase,_putative||putative_glutamate--cysteine_ligase||FIG00940683:_hypothetical_protein	|PC|PS|SY	1	1	1	1	1	1	1	1	1	1	1	1	1	1	1	1	1	1	1	1	1	1	1	1	1	1	1	1	1	1	1	1	1	1	1	1	1
GROUP364-37genes,37taxa.	Phosphoenolpyruvate_carboxylase_(EC_4.1.1.31)	|PC|PS|SY	1	1	1	1	1	1	1	1	1	1	1	1	1	1	1	1	1	1	1	1	1	1	1	1	1	1	1	1	1	1	1	1	1	1	1	1	1
GROUP365-37genes,37taxa.	DNA_recombination_and_repair_protein_RecF	|PC|PS|SY	1	1	1	1	1	1	1	1	1	1	1	1	1	1	1	1	1	1	1	1	1	1	1	1	1	1	1	1	1	1	1	1	1	1	1	1	1
GROUP367-37genes,37taxa.	Amidophosphoribosyltransferase_(EC_2.4.2.14)	|PC|PS|SY	1	1	1	1	1	1	1	1	1	1	1	1	1	1	1	1	1	1	1	1	1	1	1	1	1	1	1	1	1	1	1	1	1	1	1	1	1
GROUP368-37genes,37taxa.	hypothetical_protein||FIG01150898:_hypothetical_protein||ATP-utilizing_enzyme_of_the_PP-loop_superfamily||GMP_synthase_[glutamine-hydrolyzing]_(EC_6.3.5.2)	|PC|PS|SY	1	1	1	1	1	1	1	1	1	1	1	1	1	1	1	1	1	1	1	1	1	1	1	1	1	1	1	1	1	1	1	1	1	1	1	1	1
GROUP369-37genes,37taxa.	Sulfur_carrier_protein_adenylyltransferase_ThiF	|PC|PS|SY	1	1	1	1	1	1	1	1	1	1	1	1	1	1	1	1	1	1	1	1	1	1	1	1	1	1	1	1	1	1	1	1	1	1	1	1	1
GROUP370-37genes,37taxa.	Ribulosamine/erythrulosamine_3-kinase_potentially_involved_in_protein_deglycation	|PC|PS|SY	1	1	1	1	1	1	1	1	1	1	1	1	1	1	1	1	1	1	1	1	1	1	1	1	1	1	1	1	1	1	1	1	1	1	1	1	1
GROUP371-37genes,37taxa.	Arogenate_dehydrogenase_(EC_1.3.1.43)	|PC|PS|SY	1	1	1	1	1	1	1	1	1	1	1	1	1	1	1	1	1	1	1	1	1	1	1	1	1	1	1	1	1	1	1	1	1	1	1	1	1
GROUP372-37genes,37taxa.	hypothetical_protein||FIG00940150:_hypothetical_protein||FIG01149486:_hypothetical_protein||Asr4076_protein||FIG01151604:_hypothetical_protein	|PC|PS|SY	1	1	1	1	1	1	1	1	1	1	1	1	1	1	1	1	1	1	1	1	1	1	1	1	1	1	1	1	1	1	1	1	1	1	1	1	1
GROUP374-37genes,37taxa.	Light_dependent_period_modulator_LdpA	|PC|PS|SY	1	1	1	1	1	1	1	1	1	1	1	1	1	1	1	1	1	1	1	1	1	1	1	1	1	1	1	1	1	1	1	1	1	1	1	1	1
GROUP375-37genes,37taxa.	Putative_subunit_of_NAD(P)H:quinone_oxidoreductase	|PC|PS|SY	1	1	1	1	1	1	1	1	1	1	1	1	1	1	1	1	1	1	1	1	1	1	1	1	1	1	1	1	1	1	1	1	1	1	1	1	1
GROUP376-37genes,37taxa.	LSU_ribosomal_protein_L3p_(L3e)	|PC|PS|SY	1	1	1	1	1	1	1	1	1	1	1	1	1	1	1	1	1	1	1	1	1	1	1	1	1	1	1	1	1	1	1	1	1	1	1	1	1
GROUP377-37genes,37taxa.	LSU_ribosomal_protein_L4p_(L1e)	|PC|PS|SY	1	1	1	1	1	1	1	1	1	1	1	1	1	1	1	1	1	1	1	1	1	1	1	1	1	1	1	1	1	1	1	1	1	1	1	1	1
GROUP378-37genes,37taxa.	LSU_ribosomal_protein_L23p_(L23Ae)	|PC|PS|SY	1	1	1	1	1	1	1	1	1	1	1	1	1	1	1	1	1	1	1	1	1	1	1	1	1	1	1	1	1	1	1	1	1	1	1	1	1
GROUP379-37genes,37taxa.	LSU_ribosomal_protein_L2p_(L8e)	|PC|PS|SY	1	1	1	1	1	1	1	1	1	1	1	1	1	1	1	1	1	1	1	1	1	1	1	1	1	1	1	1	1	1	1	1	1	1	1	1	1
GROUP380-37genes,37taxa.	LSU_ribosomal_protein_L22p_(L17e)	|PC|PS|SY	1	1	1	1	1	1	1	1	1	1	1	1	1	1	1	1	1	1	1	1	1	1	1	1	1	1	1	1	1	1	1	1	1	1	1	1	1
GROUP381-37genes,37taxa.	SSU_ribosomal_protein_S3p_(S3e)	|PC|PS|SY	1	1	1	1	1	1	1	1	1	1	1	1	1	1	1	1	1	1	1	1	1	1	1	1	1	1	1	1	1	1	1	1	1	1	1	1	1
GROUP382-37genes,37taxa.	LSU_ribosomal_protein_L16p_(L10e)	|PC|PS|SY	1	1	1	1	1	1	1	1	1	1	1	1	1	1	1	1	1	1	1	1	1	1	1	1	1	1	1	1	1	1	1	1	1	1	1	1	1
GROUP383-37genes,37taxa.	LSU_ribosomal_protein_L29p_(L35e)	|PC|PS|SY	1	1	1	1	1	1	1	1	1	1	1	1	1	1	1	1	1	1	1	1	1	1	1	1	1	1	1	1	1	1	1	1	1	1	1	1	1
GROUP384-37genes,37taxa.	LSU_ribosomal_protein_L5p_(L11e)	|PC|PS|SY	1	1	1	1	1	1	1	1	1	1	1	1	1	1	1	1	1	1	1	1	1	1	1	1	1	1	1	1	1	1	1	1	1	1	1	1	1
GROUP385-37genes,37taxa.	SSU_ribosomal_protein_S8p_(S15Ae)	|PC|PS|SY	1	1	1	1	1	1	1	1	1	1	1	1	1	1	1	1	1	1	1	1	1	1	1	1	1	1	1	1	1	1	1	1	1	1	1	1	1
GROUP386-37genes,37taxa.	LSU_ribosomal_protein_L6p_(L9e)	|PC|PS|SY	1	1	1	1	1	1	1	1	1	1	1	1	1	1	1	1	1	1	1	1	1	1	1	1	1	1	1	1	1	1	1	1	1	1	1	1	1
GROUP387-37genes,37taxa.	LSU_ribosomal_protein_L18p_(L5e)	|PC|PS|SY	1	1	1	1	1	1	1	1	1	1	1	1	1	1	1	1	1	1	1	1	1	1	1	1	1	1	1	1	1	1	1	1	1	1	1	1	1
GROUP388-37genes,37taxa.	SSU_ribosomal_protein_S5p_(S2e)	|PC|PS|SY	1	1	1	1	1	1	1	1	1	1	1	1	1	1	1	1	1	1	1	1	1	1	1	1	1	1	1	1	1	1	1	1	1	1	1	1	1
GROUP389-37genes,37taxa.	LSU_ribosomal_protein_L15p_(L27Ae)	|PC|PS|SY	1	1	1	1	1	1	1	1	1	1	1	1	1	1	1	1	1	1	1	1	1	1	1	1	1	1	1	1	1	1	1	1	1	1	1	1	1
GROUP390-37genes,37taxa.	Preprotein_translocase_secY_subunit_(TC_3.A.5.1.1)	|PC|PS|SY	1	1	1	1	1	1	1	1	1	1	1	1	1	1	1	1	1	1	1	1	1	1	1	1	1	1	1	1	1	1	1	1	1	1	1	1	1
GROUP391-37genes,37taxa.	Adenylate_kinase_(EC_2.7.4.3)	|PC|PS|SY	1	1	1	1	1	1	1	1	1	1	1	1	1	1	1	1	1	1	1	1	1	1	1	1	1	1	1	1	1	1	1	1	1	1	1	1	1
GROUP392-37genes,37taxa.	SSU_ribosomal_protein_S13p_(S18e)	|PC|PS|SY	1	1	1	1	1	1	1	1	1	1	1	1	1	1	1	1	1	1	1	1	1	1	1	1	1	1	1	1	1	1	1	1	1	1	1	1	1
GROUP393-37genes,37taxa.	SSU_ribosomal_protein_S11p_(S14e)	|PC|PS|SY	1	1	1	1	1	1	1	1	1	1	1	1	1	1	1	1	1	1	1	1	1	1	1	1	1	1	1	1	1	1	1	1	1	1	1	1	1
GROUP394-37genes,37taxa.	DNA-directed_RNA_polymerase_alpha_subunit_(EC_2.7.7.6)	|PC|PS|SY	1	1	1	1	1	1	1	1	1	1	1	1	1	1	1	1	1	1	1	1	1	1	1	1	1	1	1	1	1	1	1	1	1	1	1	1	1
GROUP395-37genes,37taxa.	LSU_ribosomal_protein_L17p	|PC|PS|SY	1	1	1	1	1	1	1	1	1	1	1	1	1	1	1	1	1	1	1	1	1	1	1	1	1	1	1	1	1	1	1	1	1	1	1	1	1
GROUP396-37genes,37taxa.	tRNA_pseudouridine_synthase_A_(EC_4.2.1.70)	|PC|PS|SY	1	1	1	1	1	1	1	1	1	1	1	1	1	1	1	1	1	1	1	1	1	1	1	1	1	1	1	1	1	1	1	1	1	1	1	1	1
GROUP397-37genes,37taxa.	LSU_ribosomal_protein_L13p_(L13Ae)	|PC|PS|SY	1	1	1	1	1	1	1	1	1	1	1	1	1	1	1	1	1	1	1	1	1	1	1	1	1	1	1	1	1	1	1	1	1	1	1	1	1
GROUP398-37genes,37taxa.	SSU_ribosomal_protein_S9p_(S16e)	|PC|PS|SY	1	1	1	1	1	1	1	1	1	1	1	1	1	1	1	1	1	1	1	1	1	1	1	1	1	1	1	1	1	1	1	1	1	1	1	1	1
GROUP399-37genes,37taxa.	LSU_ribosomal_protein_L31p||LSU_ribosomal_protein_L31p_@_LSU_ribosomal_protein_L31p,_zinc-independent	|PC|PS|SY	1	1	1	1	1	1	1	1	1	1	1	1	1	1	1	1	1	1	1	1	1	1	1	1	1	1	1	1	1	1	1	1	1	1	1	1	1
GROUP400-37genes,37taxa.	Peptide_chain_release_factor_1	|PC|PS|SY	1	1	1	1	1	1	1	1	1	1	1	1	1	1	1	1	1	1	1	1	1	1	1	1	1	1	1	1	1	1	1	1	1	1	1	1	1
GROUP401-37genes,37taxa.	HNH_endonuclease_family_protein	|PC|PS|SY	1	1	1	1	1	1	1	1	1	1	1	1	1	1	1	1	1	1	1	1	1	1	1	1	1	1	1	1	1	1	1	1	1	1	1	1	1
GROUP402-37genes,37taxa.	Alanine_racemase_(EC_5.1.1.1)	|PC|PS|SY	1	1	1	1	1	1	1	1	1	1	1	1	1	1	1	1	1	1	1	1	1	1	1	1	1	1	1	1	1	1	1	1	1	1	1	1	1
GROUP403-37genes,37taxa.	4-hydroxythreonine-4-phosphate_dehydrogenase_(EC_1.1.1.262)	|PC|PS|SY	1	1	1	1	1	1	1	1	1	1	1	1	1	1	1	1	1	1	1	1	1	1	1	1	1	1	1	1	1	1	1	1	1	1	1	1	1
GROUP404-37genes,37taxa.	Biotin_carboxyl_carrier_protein_of_acetyl-CoA_carboxylase	|PC|PS|SY	1	1	1	1	1	1	1	1	1	1	1	1	1	1	1	1	1	1	1	1	1	1	1	1	1	1	1	1	1	1	1	1	1	1	1	1	1
GROUP406-37genes,37taxa.	Lipoate_synthase	|PC|PS|SY	1	1	1	1	1	1	1	1	1	1	1	1	1	1	1	1	1	1	1	1	1	1	1	1	1	1	1	1	1	1	1	1	1	1	1	1	1
GROUP407-37genes,37taxa.	Translation_elongation_factor_P	|PC|PS|SY	1	1	1	1	1	1	1	1	1	1	1	1	1	1	1	1	1	1	1	1	1	1	1	1	1	1	1	1	1	1	1	1	1	1	1	1	1
GROUP408-37genes,37taxa.	SSU_ribosomal_protein_S12p_(S23e)	|PC|PS|SY	1	1	1	1	1	1	1	1	1	1	1	1	1	1	1	1	1	1	1	1	1	1	1	1	1	1	1	1	1	1	1	1	1	1	1	1	1
GROUP409-37genes,37taxa.	SSU_ribosomal_protein_S7p_(S5e)	|PC|PS|SY	1	1	1	1	1	1	1	1	1	1	1	1	1	1	1	1	1	1	1	1	1	1	1	1	1	1	1	1	1	1	1	1	1	1	1	1	1
GROUP410-37genes,37taxa.	Translation_elongation_factor_Tu	|PC|PS|SY	1	1	1	1	1	1	1	1	1	1	1	1	1	1	1	1	1	1	1	1	1	1	1	1	1	1	1	1	1	1	1	1	1	1	1	1	1
GROUP411-37genes,37taxa.	SSU_ribosomal_protein_S10p_(S20e)	|PC|PS|SY	1	1	1	1	1	1	1	1	1	1	1	1	1	1	1	1	1	1	1	1	1	1	1	1	1	1	1	1	1	1	1	1	1	1	1	1	1
GROUP412-37genes,37taxa.	Uncharacterized_protein,_similar_to_the_N-terminal_domain_of_Lon_protease	|PC|PS|SY	1	1	1	1	1	1	1	1	1	1	1	1	1	1	1	1	1	1	1	1	1	1	1	1	1	1	1	1	1	1	1	1	1	1	1	1	1
GROUP413-37genes,37taxa.	Prephenate_dehydratase_(EC_4.2.1.51)	|PC|PS|SY	1	1	1	1	1	1	1	1	1	1	1	1	1	1	1	1	1	1	1	1	1	1	1	1	1	1	1	1	1	1	1	1	1	1	1	1	1
GROUP414-37genes,37taxa.	Cytoplasmic_axial_filament_protein_CafA_and_Ribonuclease_G_(EC_3.1.4.-)_@_Ribonuclease_E_(EC_3.1.26.12)||Ribonuclease_E_(EC_3.1.26.12)	|PC|PS|SY	1	1	1	1	1	1	1	1	1	1	1	1	1	1	1	1	1	1	1	1	1	1	1	1	1	1	1	1	1	1	1	1	1	1	1	1	1
GROUP415-37genes,37taxa.	Peptidyl-prolyl_cis-trans_isomerase	|PC|PS|SY	1	1	1	1	1	1	1	1	1	1	1	1	1	1	1	1	1	1	1	1	1	1	1	1	1	1	1	1	1	1	1	1	1	1	1	1	1
GROUP416-37genes,37taxa.	L,L-diaminopimelate_aminotransferase_(EC_2.6.1.83)	|PC|PS|SY	1	1	1	1	1	1	1	1	1	1	1	1	1	1	1	1	1	1	1	1	1	1	1	1	1	1	1	1	1	1	1	1	1	1	1	1	1
GROUP417-37genes,37taxa.	Chorismate_synthase_(EC_4.2.3.5)	|PC|PS|SY	1	1	1	1	1	1	1	1	1	1	1	1	1	1	1	1	1	1	1	1	1	1	1	1	1	1	1	1	1	1	1	1	1	1	1	1	1
GROUP418-37genes,37taxa.	Thiamine-monophosphate_kinase_(EC_2.7.4.16)	|PC|PS|SY	1	1	1	1	1	1	1	1	1	1	1	1	1	1	1	1	1	1	1	1	1	1	1	1	1	1	1	1	1	1	1	1	1	1	1	1	1
GROUP419-37genes,37taxa.	Sulfate_adenylyltransferase,_dissimilatory-type_(EC_2.7.7.4)||Sulfate_adenylyltransferase,_dissimilatory-type_(EC_2.7.7.4)_/_Adenylylsulfate_kinase_(EC_2.7.1.25)	|PC|PS|SY	1	1	1	1	1	1	1	1	1	1	1	1	1	1	1	1	1	1	1	1	1	1	1	1	1	1	1	1	1	1	1	1	1	1	1	1	1
GROUP420-37genes,37taxa.	Photosystem_II_manganese-stabilizing_protein_(PsbO)	|PC|PS|SY	1	1	1	1	1	1	1	1	1	1	1	1	1	1	1	1	1	1	1	1	1	1	1	1	1	1	1	1	1	1	1	1	1	1	1	1	1
GROUP421-37genes,37taxa.	Phosphopantothenoylcysteine_decarboxylase_(EC_4.1.1.36)_/_Phosphopantothenoylcysteine_synthetase_(EC_6.3.2.5)	|PC|PS|SY	1	1	1	1	1	1	1	1	1	1	1	1	1	1	1	1	1	1	1	1	1	1	1	1	1	1	1	1	1	1	1	1	1	1	1	1	1
GROUP422-37genes,37taxa.	Threonine_synthase_(EC_4.2.3.1)	|PC|PS|SY	1	1	1	1	1	1	1	1	1	1	1	1	1	1	1	1	1	1	1	1	1	1	1	1	1	1	1	1	1	1	1	1	1	1	1	1	1
GROUP423-37genes,37taxa.	Uncharacterized_protein_sll0005||Ubiquinone_biosynthesis_monooxygenase_UbiB||ABC1_family_protein	|PC|PS|SY	1	1	1	1	1	1	1	1	1	1	1	1	1	1	1	1	1	1	1	1	1	1	1	1	1	1	1	1	1	1	1	1	1	1	1	1	1
GROUP424-37genes,37taxa.	DNA_repair_protein_RecN	|PC|PS|SY	1	1	1	1	1	1	1	1	1	1	1	1	1	1	1	1	1	1	1	1	1	1	1	1	1	1	1	1	1	1	1	1	1	1	1	1	1
GROUP425-37genes,37taxa.	Excinuclease_ABC_subunit_A	|PC|PS|SY	1	1	1	1	1	1	1	1	1	1	1	1	1	1	1	1	1	1	1	1	1	1	1	1	1	1	1	1	1	1	1	1	1	1	1	1	1
GROUP427-37genes,37taxa.	Phospho-N-acetylmuramoyl-pentapeptide-transferase_(EC_2.7.8.13)	|PC|PS|SY	1	1	1	1	1	1	1	1	1	1	1	1	1	1	1	1	1	1	1	1	1	1	1	1	1	1	1	1	1	1	1	1	1	1	1	1	1
GROUP428-37genes,37taxa.	NADPH-dependent_glyceraldehyde-3-phosphate_dehydrogenase_(EC_1.2.1.13)||NAD-dependent_glyceraldehyde-3-phosphate_dehydrogenase_(EC_1.2.1.12)	|PC|PS|SY	1	1	1	1	1	1	1	1	1	1	1	1	1	1	1	1	1	1	1	1	1	1	1	1	1	1	1	1	1	1	1	1	1	1	1	1	1
GROUP429-37genes,37taxa.	Phosphoribosylformylglycinamidine_synthase,_synthetase_subunit_(EC_6.3.5.3)	|PC|PS|SY	1	1	1	1	1	1	1	1	1	1	1	1	1	1	1	1	1	1	1	1	1	1	1	1	1	1	1	1	1	1	1	1	1	1	1	1	1
GROUP430-37genes,37taxa.	Argininosuccinate_synthase_(EC_6.3.4.5)	|PC|PS|SY	1	1	1	1	1	1	1	1	1	1	1	1	1	1	1	1	1	1	1	1	1	1	1	1	1	1	1	1	1	1	1	1	1	1	1	1	1
GROUP431-37genes,37taxa.	SSU_ribosomal_protein_S6p_/_hypothetical_protein||SSU_ribosomal_protein_S6p	|PC|PS|SY	1	1	1	1	1	1	1	1	1	1	1	1	1	1	1	1	1	1	1	1	1	1	1	1	1	1	1	1	1	1	1	1	1	1	1	1	1
GROUP432-37genes,37taxa.	hypothetical_protein||FIG00874307:_hypothetical_protein||FIG00940192:_hypothetical_protein||FIG01150369:_hypothetical_protein||FIG01151785:_hypothetical_protein||Sll1737_protein||FIG00941755:_hypothetical_protein	|PC|PS|SY	1	1	1	1	1	1	1	1	1	1	1	1	1	1	1	1	1	1	1	1	1	1	1	1	1	1	1	1	1	1	1	1	1	1	1	1	1
GROUP433-37genes,37taxa.	Aconitate_hydratase_2_(EC_4.2.1.3)	|PC|PS|SY	1	1	1	1	1	1	1	1	1	1	1	1	1	1	1	1	1	1	1	1	1	1	1	1	1	1	1	1	1	1	1	1	1	1	1	1	1
GROUP434-37genes,37taxa.	phytol_kinase||Phytol_kinase_(2.7.1.-)	|PC|PS|SY	1	1	1	1	1	1	1	1	1	1	1	1	1	1	1	1	1	1	1	1	1	1	1	1	1	1	1	1	1	1	1	1	1	1	1	1	1
GROUP436-37genes,37taxa.	Uroporphyrinogen-III_methyltransferase_(EC_2.1.1.107)	|PC|PS|SY	1	1	1	1	1	1	1	1	1	1	1	1	1	1	1	1	1	1	1	1	1	1	1	1	1	1	1	1	1	1	1	1	1	1	1	1	1
GROUP437-37genes,37taxa.	Aspartyl-tRNA(Asn)_amidotransferase_subunit_C_(EC_6.3.5.6)_@_Glutamyl-tRNA(Gln)_amidotransferase_subunit_C_(EC_6.3.5.7)||Aspartyl-tRNA(Asn)_amidotransferase_subunit_C_(EC_6.3.5.6);_Glutamyl-tRNA(Gln)_amidotransferase_subunit_C_(EC_6.3.5.7)	|PC|PS|SY	1	1	1	1	1	1	1	1	1	1	1	1	1	1	1	1	1	1	1	1	1	1	1	1	1	1	1	1	1	1	1	1	1	1	1	1	1
GROUP438-37genes,37taxa.	Beta-carotene_hydroxylase	|PC|PS|SY	1	1	1	1	1	1	1	1	1	1	1	1	1	1	1	1	1	1	1	1	1	1	1	1	1	1	1	1	1	1	1	1	1	1	1	1	1
GROUP439-37genes,37taxa.	CTP_synthase_(EC_6.3.4.2)	|PC|PS|SY	1	1	1	1	1	1	1	1	1	1	1	1	1	1	1	1	1	1	1	1	1	1	1	1	1	1	1	1	1	1	1	1	1	1	1	1	1
GROUP440-37genes,37taxa.	Aspartyl-tRNA_synthetase_(EC_6.1.1.12)_@_Aspartyl-tRNA(Asn)_synthetase_(EC_6.1.1.23)	|PC|PS|SY	1	1	1	1	1	1	1	1	1	1	1	1	1	1	1	1	1	1	1	1	1	1	1	1	1	1	1	1	1	1	1	1	1	1	1	1	1
GROUP441-37genes,37taxa.	Isoleucyl-tRNA_synthetase_(EC_6.1.1.5)	|PC|PS|SY	1	1	1	1	1	1	1	1	1	1	1	1	1	1	1	1	1	1	1	1	1	1	1	1	1	1	1	1	1	1	1	1	1	1	1	1	1
GROUP442-37genes,37taxa.	Aminomethyltransferase_(glycine_cleavage_system_T_protein)_(EC_2.1.2.10)	|PC|PS|SY	1	1	1	1	1	1	1	1	1	1	1	1	1	1	1	1	1	1	1	1	1	1	1	1	1	1	1	1	1	1	1	1	1	1	1	1	1
GROUP443-37genes,37taxa.	FIG00940531:_hypothetical_protein||hypothetical_protein||FIG01153399:_hypothetical_protein||Inactivated_Zn-dependent_hydrolase_of_the_beta-lactamase_fold||FIG00943465:_hypothetical_protein||FIG01152319:_hypothetical_protein||FIG00940932:_hypothetical_protein	|PC|PS|SY	1	1	1	1	1	1	1	1	1	1	1	1	1	1	1	1	1	1	1	1	1	1	1	1	1	1	1	1	1	1	1	1	1	1	1	1	1
GROUP444-37genes,37taxa.	tRNA_(guanine46-N7-)-methyltransferase_(EC_2.1.1.33)	|PC|PS|SY	1	1	1	1	1	1	1	1	1	1	1	1	1	1	1	1	1	1	1	1	1	1	1	1	1	1	1	1	1	1	1	1	1	1	1	1	1
GROUP445-37genes,37taxa.	Valyl-tRNA_synthetase_(EC_6.1.1.9)	|PC|PS|SY	1	1	1	1	1	1	1	1	1	1	1	1	1	1	1	1	1	1	1	1	1	1	1	1	1	1	1	1	1	1	1	1	1	1	1	1	1
GROUP447-37genes,37taxa.	DNA_ligase_(EC_6.5.1.2)	|PC|PS|SY	1	1	1	1	1	1	1	1	1	1	1	1	1	1	1	1	1	1	1	1	1	1	1	1	1	1	1	1	1	1	1	1	1	1	1	1	1
GROUP448-37genes,37taxa.	FIG00874850:_hypothetical_protein||hypothetical_protein||Ycf21_protein||FIG01156990:_hypothetical_protein||FIG01150863:_hypothetical_protein	|PC|PS|SY	1	1	1	1	1	1	1	1	1	1	1	1	1	1	1	1	1	1	1	1	1	1	1	1	1	1	1	1	1	1	1	1	1	1	1	1	1
GROUP449-37genes,37taxa.	tRNA_uridine_5-carboxymethylaminomethyl_modification_enzyme_GidA	|PC|PS|SY	1	1	1	1	1	1	1	1	1	1	1	1	1	1	1	1	1	1	1	1	1	1	1	1	1	1	1	1	1	1	1	1	1	1	1	1	1
GROUP450-37genes,37taxa.	LSU_ribosomal_protein_L9p	|PC|PS|SY	1	1	1	1	1	1	1	1	1	1	1	1	1	1	1	1	1	1	1	1	1	1	1	1	1	1	1	1	1	1	1	1	1	1	1	1	1
GROUP451-37genes,37taxa.	Aluminum_resistance_protein_homolog||Aluminum_resistance_protein||aluminium_resistance_protein	|PC|PS|SY	1	1	1	1	1	1	1	1	1	1	1	1	1	1	1	1	1	1	1	1	1	1	1	1	1	1	1	1	1	1	1	1	1	1	1	1	1
GROUP452-37genes,37taxa.	Glycine_cleavage_system_H_protein	|PC|PS|SY	1	1	1	1	1	1	1	1	1	1	1	1	1	1	1	1	1	1	1	1	1	1	1	1	1	1	1	1	1	1	1	1	1	1	1	1	1
GROUP453-37genes,37taxa.	Glycine_dehydrogenase_[decarboxylating]_(glycine_cleavage_system_P_protein)_(EC_1.4.4.2)	|PC|PS|SY	1	1	1	1	1	1	1	1	1	1	1	1	1	1	1	1	1	1	1	1	1	1	1	1	1	1	1	1	1	1	1	1	1	1	1	1	1
GROUP454-37genes,37taxa.	Alanyl-tRNA_synthetase_(EC_6.1.1.7)	|PC|PS|SY	1	1	1	1	1	1	1	1	1	1	1	1	1	1	1	1	1	1	1	1	1	1	1	1	1	1	1	1	1	1	1	1	1	1	1	1	1
GROUP455-37genes,37taxa.	Biosynthetic_arginine_decarboxylase_(EC_4.1.1.19)	|PC|PS|SY	1	1	1	1	1	1	1	1	1	1	1	1	1	1	1	1	1	1	1	1	1	1	1	1	1	1	1	1	1	1	1	1	1	1	1	1	1
GROUP456-37genes,37taxa.	thiol:disulfide_interchange_protein;_TrxA||Thioredoxin-like_protein||Thioredoxin-related||Thioredoxin-like_protein_TxlA||thioredoxin	|PC|PS|SY	1	1	1	1	1	1	1	1	1	1	1	1	1	1	1	1	1	1	1	1	1	1	1	1	1	1	1	1	1	1	1	1	1	1	1	1	1
GROUP457-37genes,37taxa.	Aspartyl-tRNA(Asn)_amidotransferase_subunit_B_(EC_6.3.5.6)_@_Glutamyl-tRNA(Gln)_amidotransferase_subunit_B_(EC_6.3.5.7)	|PC|PS|SY	1	1	1	1	1	1	1	1	1	1	1	1	1	1	1	1	1	1	1	1	1	1	1	1	1	1	1	1	1	1	1	1	1	1	1	1	1
GROUP458-37genes,37taxa.	UDP-N-acetylenolpyruvoylglucosamine_reductase_(EC_1.1.1.158)	|PC|PS|SY	1	1	1	1	1	1	1	1	1	1	1	1	1	1	1	1	1	1	1	1	1	1	1	1	1	1	1	1	1	1	1	1	1	1	1	1	1
GROUP459-37genes,37taxa.	Glutamate_N-acetyltransferase_(EC_2.3.1.35)_/_N-acetylglutamate_synthase_(EC_2.3.1.1)	|PC|PS|SY	1	1	1	1	1	1	1	1	1	1	1	1	1	1	1	1	1	1	1	1	1	1	1	1	1	1	1	1	1	1	1	1	1	1	1	1	1
GROUP460-37genes,37taxa.	Deoxycytidine_triphosphate_deaminase_(EC_3.5.4.13)	|PC|PS|SY	1	1	1	1	1	1	1	1	1	1	1	1	1	1	1	1	1	1	1	1	1	1	1	1	1	1	1	1	1	1	1	1	1	1	1	1	1
GROUP461-37genes,37taxa.	ABC1_family_protein||Ubiquinone_biosynthesis_monooxygenase_UbiB||ABC1_family_protein_##_group_2a	|PC|PS|SY	1	1	1	1	1	1	1	1	1	1	1	1	1	1	1	1	1	1	1	1	1	1	1	1	1	1	1	1	1	1	1	1	1	1	1	1	1
GROUP462-37genes,37taxa.	Enolase_(EC_4.2.1.11)	|PC|PS|SY	1	1	1	1	1	1	1	1	1	1	1	1	1	1	1	1	1	1	1	1	1	1	1	1	1	1	1	1	1	1	1	1	1	1	1	1	1
GROUP463-37genes,37taxa.	Preprotein_translocase_subunit_SecE_(TC_3.A.5.1.1)	|PC|PS|SY	1	1	1	1	1	1	1	1	1	1	1	1	1	1	1	1	1	1	1	1	1	1	1	1	1	1	1	1	1	1	1	1	1	1	1	1	1
GROUP464-37genes,37taxa.	Transcription_antitermination_protein_NusG	|PC|PS|SY	1	1	1	1	1	1	1	1	1	1	1	1	1	1	1	1	1	1	1	1	1	1	1	1	1	1	1	1	1	1	1	1	1	1	1	1	1
GROUP465-37genes,37taxa.	LSU_ribosomal_protein_L11p_(L12e)	|PC|PS|SY	1	1	1	1	1	1	1	1	1	1	1	1	1	1	1	1	1	1	1	1	1	1	1	1	1	1	1	1	1	1	1	1	1	1	1	1	1
GROUP466-37genes,37taxa.	LSU_ribosomal_protein_L1p_(L10Ae)	|PC|PS|SY	1	1	1	1	1	1	1	1	1	1	1	1	1	1	1	1	1	1	1	1	1	1	1	1	1	1	1	1	1	1	1	1	1	1	1	1	1
GROUP467-37genes,37taxa.	LSU_ribosomal_protein_L10p_(P0)	|PC|PS|SY	1	1	1	1	1	1	1	1	1	1	1	1	1	1	1	1	1	1	1	1	1	1	1	1	1	1	1	1	1	1	1	1	1	1	1	1	1
GROUP468-37genes,37taxa.	hypothetical_protein||Ribonuclease_HI_(EC_3.1.26.4)_/_hypothetical_protein_ssl1918||Ribonuclease_HI_(EC_3.1.26.4)	|PC|PS|SY	1	1	1	1	1	1	1	1	1	1	1	1	1	1	1	1	1	1	1	1	1	1	1	1	1	1	1	1	1	1	1	1	1	1	1	1	1
GROUP469-37genes,37taxa.	Dihydroorotate_dehydrogenase_(EC_1.3.3.1)	|PC|PS|SY	1	1	1	1	1	1	1	1	1	1	1	1	1	1	1	1	1	1	1	1	1	1	1	1	1	1	1	1	1	1	1	1	1	1	1	1	1
GROUP470-37genes,37taxa.	UDP-N-acetylglucosamine--N-acetylmuramyl-(pentapeptide)_pyrophosphoryl-undecaprenol_N-acetylglucosamine_transferase_(EC_2.4.1.227)	|PC|PS|SY	1	1	1	1	1	1	1	1	1	1	1	1	1	1	1	1	1	1	1	1	1	1	1	1	1	1	1	1	1	1	1	1	1	1	1	1	1
GROUP471-37genes,37taxa.	hypothetical_protein||Aldehyde_decarbonylase||cyanobacterial_hypothetical_protein||FIG01151853:_hypothetical_protein	|PC|PS|SY	1	1	1	1	1	1	1	1	1	1	1	1	1	1	1	1	1	1	1	1	1	1	1	1	1	1	1	1	1	1	1	1	1	1	1	1	1
GROUP472-37genes,37taxa.	Phosphoglycerate_kinase_(EC_2.7.2.3)	|PC|PS|SY	1	1	1	1	1	1	1	1	1	1	1	1	1	1	1	1	1	1	1	1	1	1	1	1	1	1	1	1	1	1	1	1	1	1	1	1	1
GROUP473-37genes,37taxa.	Global_nitrogen_regulatory_protein,_CRP_family_of_transcriptional_regulators	|PC|PS|SY	1	1	1	1	1	1	1	1	1	1	1	1	1	1	1	1	1	1	1	1	1	1	1	1	1	1	1	1	1	1	1	1	1	1	1	1	1	*
GROUP474-37genes,37taxa.	50S_ribosomal_subunit_maturation_GTPase_RbgA_(B._subtilis_YlqF)	|PC|PS|SY	1	1	1	1	1	1	1	1	1	1	1	1	1	1	1	1	1	1	1	1	1	1	1	1	1	1	1	1	1	1	1	1	1	1	1	1	1
GROUP475-37genes,37taxa.	GTP_pyrophosphokinase_(EC_2.7.6.5),_(p)ppGpp_synthetase_II_/_Guanosine-3',5'-bis(diphosphate)_3'-pyrophosphohydrolase_(EC_3.1.7.2)	|PC|PS|SY	1	1	1	1	1	1	1	1	1	1	1	1	1	1	1	1	1	1	1	1	1	1	1	1	1	1	1	1	1	1	1	1	1	1	1	1	1
GROUP476-37genes,37taxa.	GTPase_and_tRNA-U34_5-formylation_enzyme_TrmE	|PC|PS|SY	1	1	1	1	1	1	1	1	1	1	1	1	1	1	1	1	1	1	1	1	1	1	1	1	1	1	1	1	1	1	1	1	1	1	1	1	1
GROUP477-37genes,37taxa.	Quinolinate_phosphoribosyltransferase_[decarboxylating]_(EC_2.4.2.19)	|PC|PS|SY	1	1	1	1	1	1	1	1	1	1	1	1	1	1	1	1	1	1	1	1	1	1	1	1	1	1	1	1	1	1	1	1	1	1	1	1	1
GROUP478-37genes,37taxa.	Arginyl-tRNA_synthetase_(EC_6.1.1.19)	|PC|PS|SY	1	1	1	1	1	1	1	1	1	1	1	1	1	1	1	1	1	1	1	1	1	1	1	1	1	1	1	1	1	1	1	1	1	1	1	1	1
GROUP479-37genes,37taxa.	Myosin_heavy_chain,_clone_203	|PC|PS|SY	1	1	1	1	1	1	1	1	1	1	1	1	1	1	1	1	1	1	1	1	1	1	1	1	1	1	1	1	1	1	1	1	1	1	1	1	1
GROUP480-37genes,37taxa.	Anthranilate_synthase,_amidotransferase_component_(EC_4.1.3.27)||anthranilate_synthase_component_II(_EC:4.1.3.27_)||Anthranilate_synthase,_amidotransferase_component_(EC_4.1.3.27)_@_Para-aminobenzoate_synthase,_amidotransferase_component_(EC_2.6.1.85)||Anthranilate_synthase,_amidotransferase_component_(EC_4.1.3.27)_@_Para-aminobenzoate_synthase,_amidotransferase_component_(EC_2.6.1.85)_#_TrpAb@Pa…	|PC|PS|SY	1	1	1	1	1	1	1	1	1	1	1	1	1	1	1	1	1	1	1	1	1	1	1	1	1	1	1	1	1	1	1	1	1	1	1	1	1
GROUP481-37genes,37taxa.	Diacylglycerol_kinase_(EC_2.7.1.107)	|PC|PS|SY	1	1	1	1	1	1	1	1	1	1	1	1	1	1	1	1	1	1	1	1	1	1	1	1	1	1	1	1	1	1	1	1	1	1	1	1	1
GROUP482-37genes,37taxa.	Metal-dependent_hydrolase_YbeY,_involved_in_rRNA_and/or_ribosome_maturation_and_assembly||FIG000233:_metal-dependent_hydrolase	|PC|PS|SY	1	1	1	1	1	1	1	1	1	1	1	1	1	1	1	1	1	1	1	1	1	1	1	1	1	1	1	1	1	1	1	1	1	1	1	1	1
GROUP483-37genes,37taxa.	Peptide_chain_release_factor_2;_programmed_frameshift-containing	|PC|PS|SY	1	1	1	1	1	1	1	1	1	1	1	1	1	1	1	1	1	1	1	1	1	1	1	1	1	1	1	1	1	1	1	1	1	1	1	1	1
GROUP484-37genes,37taxa.	Glutathione_synthetase_(EC_6.3.2.3)	|PC|PS|SY	1	1	1	1	1	1	1	1	1	1	1	1	1	1	1	1	1	1	1	1	1	1	1	1	1	1	1	1	1	1	1	1	1	1	1	1	1
GROUP485-37genes,37taxa.	hypothetical_protein||Isochorismate_synthase_(EC_5.4.4.2)_@_Menaquinone-specific_isochorismate_synthase_(EC_5.4.4.2)||Isochorismate_synthase_(EC_5.4.4.2)_of_siderophore_biosynthesis||isochorismate_synthases||Isochorismate_synthase_(EC_5.4.4.2)_@_Phylloquinone-specific_isochorismate_synthase_(EC_5.4.4.2)	|PC|PS|SY	1	1	1	1	1	1	1	1	1	1	1	1	1	1	1	1	1	1	1	1	1	1	1	1	1	1	1	1	1	1	1	1	1	1	1	1	1
GROUP487-37genes,37taxa.	NAD(P)H-quinone_oxidoreductase_chain_H_(EC_1.6.5.2)	|PC|PS|SY	1	1	1	1	1	1	1	1	1	1	1	1	1	1	1	1	1	1	1	1	1	1	1	1	1	1	1	1	1	1	1	1	1	1	1	1	1
GROUP488-37genes,37taxa.	rRNA_small_subunit_methyltransferase_H	|PC|PS|SY	1	1	1	1	1	1	1	1	1	1	1	1	1	1	1	1	1	1	1	1	1	1	1	1	1	1	1	1	1	1	1	1	1	1	1	1	1
GROUP489-37genes,37taxa.	Two-component_response_regulator||two-component_response_regulator	|PC|PS|SY	1	1	1	1	1	1	1	1	1	1	1	1	1	1	1	1	1	1	1	1	1	1	1	1	1	1	1	1	1	1	1	1	1	1	1	1	1	*
GROUP490-37genes,37taxa.	Mg-protoporphyrin_O-methyltransferase_(EC_2.1.1.11)	|PC|PS|SY	1	1	1	1	1	1	1	1	1	1	1	1	1	1	1	1	1	1	1	1	1	1	1	1	1	1	1	1	1	1	1	1	1	1	1	1	1
GROUP491-37genes,37taxa.	Phosphoribosylaminoimidazole_carboxylase_catalytic_subunit_(EC_4.1.1.21)	|PC|PS|SY	1	1	1	1	1	1	1	1	1	1	1	1	1	1	1	1	1	1	1	1	1	1	1	1	1	1	1	1	1	1	1	1	1	1	1	1	1
GROUP492-37genes,37taxa.	Peptidyl-tRNA_hydrolase_(EC_3.1.1.29)	|PC|PS|SY	1	1	1	1	1	1	1	1	1	1	1	1	1	1	1	1	1	1	1	1	1	1	1	1	1	1	1	1	1	1	1	1	1	1	1	1	1
GROUP493-37genes,37taxa.	Tryptophan_synthase_beta_chain_(EC_4.2.1.20)	|PC|PS|SY	1	1	1	1	1	1	1	1	1	1	1	1	1	1	1	1	1	1	1	1	1	1	1	1	1	1	1	1	1	1	1	1	1	1	1	1	1
GROUP494-37genes,37taxa.	Citrate_synthase_(si)_(EC_2.3.3.1)	|PC|PS|SY	1	1	1	1	1	1	1	1	1	1	1	1	1	1	1	1	1	1	1	1	1	1	1	1	1	1	1	1	1	1	1	1	1	1	1	1	1
GROUP495-37genes,37taxa.	NAD(P)H-quinone_oxidoreductase_chain_1	|PC|PS|SY	1	1	1	1	1	1	1	1	1	1	1	1	1	1	1	1	1	1	1	1	1	1	1	1	1	1	1	1	1	1	1	1	1	1	1	1	1
GROUP496-37genes,37taxa.	NAD(P)H-quinone_oxidoreductase_chain_I_(EC_1.6.5.2)	|PC|PS|SY	1	1	1	1	1	1	1	1	1	1	1	1	1	1	1	1	1	1	1	1	1	1	1	1	1	1	1	1	1	1	1	1	1	1	1	1	1
GROUP497-37genes,37taxa.	NAD(P)H-quinone_oxidoreductase_chain_J_(EC_1.6.5.2)	|PC|PS|SY	1	1	1	1	1	1	1	1	1	1	1	1	1	1	1	1	1	1	1	1	1	1	1	1	1	1	1	1	1	1	1	1	1	1	1	1	1
GROUP498-37genes,37taxa.	NADH_dehydrogenase_subunit_4L	|PC|PS|SY	1	1	1	1	1	1	1	1	1	1	1	1	1	1	1	1	1	1	1	1	1	1	1	1	1	1	1	1	1	1	1	1	1	1	1	1	1
GROUP499-37genes,37taxa.	NAD_kinase_(EC_2.7.1.23)	|PC|PS|SY	1	1	1	1	1	1	1	1	1	1	1	1	1	1	1	1	1	1	1	1	1	1	1	1	1	1	1	1	1	1	1	1	1	1	1	1	1
GROUP500-37genes,37taxa.	5,10-methylenetetrahydrofolate_reductase_(EC_1.5.1.20)	|PC|PS|SY	1	1	1	1	1	1	1	1	1	1	1	1	1	1	1	1	1	1	1	1	1	1	1	1	1	1	1	1	1	1	1	1	1	1	1	1	1
GROUP501-37genes,37taxa.	putative_sugar-phosphate_nucleotidyl_transferase||Mannose-1-phosphate_guanylyltransferase_(EC_2.7.7.13_)	|PC|PS|SY	1	1	1	1	1	1	1	1	1	1	1	1	1	1	1	1	1	1	1	1	1	1	1	1	1	1	1	1	1	1	1	1	1	1	1	1	1
GROUP502-37genes,37taxa.	hypothetical_protein||FIG01154194:_hypothetical_protein||Segregation_and_condensation_protein_A	|PC|PS|SY	1	1	1	1	1	1	1	1	1	1	1	1	1	1	1	1	1	1	1	1	1	1	1	1	1	1	1	1	1	1	1	1	1	1	1	1	1
GROUP503-37genes,37taxa.	NADH_dehydrogenase_subunit_5||NAD(P)H-plastoquinone_oxidoreductase_(EC_1.6.5.-)_chain_5,_NDHF||NADH_dehydrogenase_subunit_5,_Involved_in_CO2_fixation	|PC|PS|SY	1	1	1	1	1	1	1	1	1	1	1	1	1	1	1	1	1	1	1	1	1	1	1	1	1	1	1	1	1	1	1	1	1	1	1	1	1
GROUP504-37genes,37taxa.	hypothetical_protein||FIG01150147:_hypothetical_protein||FIG01150078:_hypothetical_protein||FIG000557:_hypothetical_protein_co-occurring_with_RecR||FIG00873634:_hypothetical_protein	|PC|PS|SY	1	1	1	1	1	1	1	1	1	1	1	1	1	1	1	1	1	1	1	1	1	1	1	1	1	1	1	1	1	1	1	1	1	1	1	1	1
GROUP505-37genes,37taxa.	RuBisCO_operon_transcriptional_regulator	|PC|PS|SY	1	1	1	1	1	1	1	1	1	1	1	1	1	1	1	1	1	1	1	1	1	1	1	1	1	1	1	1	1	1	1	1	1	1	1	1	1	*
GROUP506-37genes,37taxa.	Putative_subunit_of_NAD(P)H:quinone_oxidoreductase	|PC|PS|SY	1	1	1	1	1	1	1	1	1	1	1	1	1	1	1	1	1	1	1	1	1	1	1	1	1	1	1	1	1	1	1	1	1	1	1	1	1
GROUP507-37genes,37taxa.	Phytoene_synthase_(EC_2.5.1.32)	|PC|PS|SY	1	1	1	1	1	1	1	1	1	1	1	1	1	1	1	1	1	1	1	1	1	1	1	1	1	1	1	1	1	1	1	1	1	1	1	1	1
GROUP508-37genes,37taxa.	RNA-binding_protein||RNA-binding_region_RNP-1	|PC|PS|SY	1	1	1	1	1	1	1	1	1	1	1	1	1	1	1	1	1	1	1	1	1	1	1	1	1	1	1	1	1	1	1	1	1	1	1	1	1
GROUP509-37genes,37taxa.	tRNA_nucleotidyltransferase,_CC-adding_(EC_2.7.7.21)	|PC|PS|SY	1	1	1	1	1	1	1	1	1	1	1	1	1	1	1	1	1	1	1	1	1	1	1	1	1	1	1	1	1	1	1	1	1	1	1	1	1
GROUP510-37genes,37taxa.	Inactive_homolog_of_metal-dependent_proteases,_putative_molecular_chaperone||TsaB_protein,_required_for_threonylcarbamoyladenosine_(t(6)A)_formation_in_tRNA	|PC|PS|SY	1	1	1	1	1	1	1	1	1	1	1	1	1	1	1	1	1	1	1	1	1	1	1	1	1	1	1	1	1	1	1	1	1	1	1	1	1
GROUP511-37genes,37taxa.	Malonyl_CoA-acyl_carrier_protein_transacylase_(EC_2.3.1.39)	|PC|PS|SY	1	1	1	1	1	1	1	1	1	1	1	1	1	1	1	1	1	1	1	1	1	1	1	1	1	1	1	1	1	1	1	1	1	1	1	1	1
GROUP512-37genes,37taxa.	hypothetical_protein||3-oxoacyl-[acyl-carrier-protein]_synthase,_KASIII_(EC_2.3.1.41)||3-oxoacyl-[acyl-carrier-protein]_synthase,_KASIII_(EC_2.3.1.180)	|PC|PS|SY	1	1	1	1	1	1	1	1	1	1	1	1	1	1	1	1	1	1	1	1	1	1	1	1	1	1	1	1	1	1	1	1	1	1	1	1	1
GROUP513-37genes,37taxa.	Phosphate:acyl-ACP_acyltransferase_PlsX	|PC|PS|SY	1	1	1	1	1	1	1	1	1	1	1	1	1	1	1	1	1	1	1	1	1	1	1	1	1	1	1	1	1	1	1	1	1	1	1	1	1
GROUP514-37genes,37taxa.	DNA_repair_protein_RadA	|PC|PS|SY	1	1	1	1	1	1	1	1	1	1	1	1	1	1	1	1	1	1	1	1	1	1	1	1	1	1	1	1	1	1	1	1	1	1	1	1	1
GROUP515-37genes,37taxa.	DNA_polymerase_III_delta_prime_subunit_(EC_2.7.7.7)	|PC|PS|SY	1	1	1	1	1	1	1	1	1	1	1	1	1	1	1	1	1	1	1	1	1	1	1	1	1	1	1	1	1	1	1	1	1	1	1	1	1
GROUP517-37genes,37taxa.	ABC_transporter_ATP-binding_protein||Possible_ABC_transporter,_ATP-binding_component	|PC|PS|SY	1	1	1	1	1	1	1	1	1	1	1	1	1	1	1	1	1	1	1	1	1	1	1	1	1	1	1	1	1	1	1	1	1	1	1	1	1
GROUP518-37genes,37taxa.	hypothetical_protein||conserved_hypothetical_protein_in_cyanobacteria||FIG01153632:_hypothetical_protein||FIG01156025:_hypothetical_protein	|PC|PS|SY	1	1	1	1	1	1	1	1	1	1	1	1	1	1	1	1	1	1	1	1	1	1	1	1	1	1	1	1	1	1	1	1	1	1	1	1	1
GROUP519-37genes,37taxa.	hypothetical_protein||Asr4321_protein||Pyruvate/2-oxoglutarate_dehydrogenase_complex,_dihydrolipoamide_dehydrogenase_(E3)_component,_and_related_enzymes||FIG01149736:_hypothetical_protein||FIG00940444:_hypothetical_protein||FIG01150252:_hypothetical_protein	|PC|PS|SY	1	1	1	1	1	1	1	1	1	1	1	1	1	1	1	1	1	1	1	1	1	1	1	1	1	1	1	1	1	1	1	1	1	1	1	1	1
GROUP520-37genes,37taxa.	hypothetical_protein||Repeats_containing_protein||Sll0350_protein||FIG01156502:_hypothetical_protein	|PC|PS|SY	1	1	1	1	1	1	1	1	1	1	1	1	1	1	1	1	1	1	1	1	1	1	1	1	1	1	1	1	1	1	1	1	1	1	1	1	1
GROUP521-37genes,37taxa.	Cell_division_inhibitor_Slr1223_(YfcH_in_EC),_contains_epimerase/dehydratase_and_DUF1731_domains||Cell_division_inhibitor	|PC|PS|SY	1	1	1	1	1	1	1	1	1	1	1	1	1	1	1	1	1	1	1	1	1	1	1	1	1	1	1	1	1	1	1	1	1	1	1	1	1
GROUP522-37genes,37taxa.	probable_iron_binding_protein_from_the_HesB_IscA_SufA_family	|PC|PS|SY	1	1	1	1	1	1	1	1	1	1	1	1	1	1	1	1	1	1	1	1	1	1	1	1	1	1	1	1	1	1	1	1	1	1	1	1	1
GROUP523-37genes,37taxa.	Oligoketide_cyclase/lipid_transport_protein_homolog	|PC|PS|SY	1	1	1	1	1	1	1	1	1	1	1	1	1	1	1	1	1	1	1	1	1	1	1	1	1	1	1	1	1	1	1	1	1	1	1	1	1
GROUP524-37genes,37taxa.	Ribosome-binding_factor_A	|PC|PS|SY	1	1	1	1	1	1	1	1	1	1	1	1	1	1	1	1	1	1	1	1	1	1	1	1	1	1	1	1	1	1	1	1	1	1	1	1	1
GROUP525-37genes,37taxa.	hypothetical_protein||FIG01149671:_hypothetical_protein||FIG00940875:_hypothetical_protein||FIG01152970:_hypothetical_protein||FIG00940724:_hypothetical_protein	|PC|PS|SY	1	1	1	1	1	1	1	1	1	1	1	1	1	1	1	1	1	1	1	1	1	1	1	1	1	1	1	1	1	1	1	1	1	1	1	1	1
GROUP526-37genes,37taxa.	Shikimate_kinase_I_(EC_2.7.1.71)	|PC|PS|SY	1	1	1	1	1	1	1	1	1	1	1	1	1	1	1	1	1	1	1	1	1	1	1	1	1	1	1	1	1	1	1	1	1	1	1	1	1
GROUP527-37genes,37taxa.	COGs_COG3146	|PC|PS|SY	1	1	1	1	1	1	1	1	1	1	1	1	1	1	1	1	1	1	1	1	1	1	1	1	1	1	1	1	1	1	1	1	1	1	1	1	1
GROUP528-37genes,37taxa.	3-isopropylmalate_dehydratase_small_subunit_(EC_4.2.1.33)	|PC|PS|SY	1	1	1	1	1	1	1	1	1	1	1	1	1	1	1	1	1	1	1	1	1	1	1	1	1	1	1	1	1	1	1	1	1	1	1	1	1
GROUP529-37genes,37taxa.	Pterin-binding_family	|PC|PS|SY	1	1	1	1	1	1	1	1	1	1	1	1	1	1	1	1	1	1	1	1	1	1	1	1	1	1	1	1	1	1	1	1	1	1	1	1	1
GROUP530-37genes,37taxa.	hypothetical_protein||FIG01151202:_hypothetical_protein||FIG00566423:_hypothetical_protein	|PC|PS|SY	1	1	1	1	1	1	1	1	1	1	1	1	1	1	1	1	1	1	1	1	1	1	1	1	1	1	1	1	1	1	1	1	1	1	1	1	1
GROUP531-37genes,37taxa.	L-aspartate_oxidase_(EC_1.4.3.16)	|PC|PS|SY	1	1	1	1	1	1	1	1	1	1	1	1	1	1	1	1	1	1	1	1	1	1	1	1	1	1	1	1	1	1	1	1	1	1	1	1	1
GROUP532-37genes,37taxa.	Molybdopterin_binding_motif,_CinA_N-terminal_domain_/_C-terminal_domain_of_CinA_type_S	|PC|PS|SY	1	1	1	1	1	1	1	1	1	1	1	1	1	1	1	1	1	1	1	1	1	1	1	1	1	1	1	1	1	1	1	1	1	1	1	1	1
GROUP533-37genes,37taxa.	Potassium_uptake_protein,_integral_membrane_component,_KtrA||Trk_system_potassium_uptake_protein_TrkA	|PC|PS|SY	1	1	1	1	1	1	1	1	1	1	1	1	1	1	1	1	1	1	1	1	1	1	1	1	1	1	1	1	1	1	1	1	1	1	1	1	1
GROUP534-37genes,37taxa.	Potassium_uptake_protein,_integral_membrane_component,_KtrB||Potassium_uptake_protein_TrkH	|PC|PS|SY	1	1	1	1	1	1	1	1	1	1	1	1	1	1	1	1	1	1	1	1	1	1	1	1	1	1	1	1	1	1	1	1	1	1	1	1	1
GROUP535-37genes,37taxa.	NADH_dehydrogenase_(EC_1.6.99.3)	|PC|PS|SY	1	1	1	1	1	1	1	1	1	1	1	1	1	1	1	1	1	1	1	1	1	1	1	1	1	1	1	1	1	1	1	1	1	1	1	1	1
GROUP536-37genes,37taxa.	Ribosome_small_subunit-stimulated_GTPase_EngC	|PC|PS|SY	1	1	1	1	1	1	1	1	1	1	1	1	1	1	1	1	1	1	1	1	1	1	1	1	1	1	1	1	1	1	1	1	1	1	1	1	1
GROUP537-37genes,37taxa.	FIG00871221:_hypothetical_protein||Slr0729_protein||FIG01151034:_hypothetical_protein||FIG01151894:_hypothetical_protein||FIG00941574:_hypothetical_protein||Alr3388_protein	|PC|PS|SY	1	1	1	1	1	1	1	1	1	1	1	1	1	1	1	1	1	1	1	1	1	1	1	1	1	1	1	1	1	1	1	1	1	1	1	1	1
GROUP538-37genes,37taxa.	Iron-sulfur_cluster_assembly_protein_SufB	|PC|PS|SY	1	1	1	1	1	1	1	1	1	1	1	1	1	1	1	1	1	1	1	1	1	1	1	1	1	1	1	1	1	1	1	1	1	1	1	1	1
GROUP539-37genes,37taxa.	Iron-sulfur_cluster_assembly_ATPase_protein_SufC	|PC|PS|SY	1	1	1	1	1	1	1	1	1	1	1	1	1	1	1	1	1	1	1	1	1	1	1	1	1	1	1	1	1	1	1	1	1	1	1	1	1
GROUP540-37genes,37taxa.	Iron-sulfur_cluster_assembly_protein_SufD	|PC|PS|SY	1	1	1	1	1	1	1	1	1	1	1	1	1	1	1	1	1	1	1	1	1	1	1	1	1	1	1	1	1	1	1	1	1	1	1	1	1
GROUP541-37genes,37taxa.	Cysteine_desulfurase_(EC_2.8.1.7)||Cysteine_desulfurase_(EC_2.8.1.7),_SufS_subfamily	|PC|PS|SY	1	1	1	1	1	1	1	1	1	1	1	1	1	1	1	1	1	1	1	1	1	1	1	1	1	1	1	1	1	1	1	1	1	1	1	1	1
GROUP542-37genes,37taxa.	Peptide_deformylase_(EC_3.5.1.88)	|PC|PS|SY	1	1	1	1	1	1	1	1	1	1	1	1	1	1	1	1	1	1	1	1	1	1	1	1	1	1	1	1	1	1	1	1	1	1	1	1	1
GROUP543-37genes,37taxa.	Bis(5'-nucleosyl)-tetraphosphatase_(asymmetrical)_(EC_3.6.1.17)||Histidine_triad_(HIT)_nucleotide-binding_protein,_cyanobacterial_subgroup	|PC|PS|SY	1	1	1	1	1	1	1	1	1	1	1	1	1	1	1	1	1	1	1	1	1	1	1	1	1	1	1	1	1	1	1	1	1	1	1	1	1
GROUP544-37genes,37taxa.	YggT_family_protein_YlmG/ssl0353,_required_for_proper_distribution_of_nucleoids_in_chloroplast_and_cyanobacteria	|PC|PS|SY	1	1	1	1	1	1	1	1	1	1	1	1	1	1	1	1	1	1	1	1	1	1	1	1	1	1	1	1	1	1	1	1	1	1	1	1	1
GROUP545-37genes,37taxa.	Biotin_carboxylase_of_acetyl-CoA_carboxylase_(EC_6.3.4.14)	|PC|PS|SY	1	1	1	1	1	1	1	1	1	1	1	1	1	1	1	1	1	1	1	1	1	1	1	1	1	1	1	1	1	1	1	1	1	1	1	1	1
GROUP546-37genes,37taxa.	hypothetical_protein||FIG00567575:_hypothetical_protein||Protein_implicated_in_RNA_metabolism_(PRC-barrel_domain)||PRC-barrel_domain_protein	|PC|PS|SY	1	1	1	1	1	1	1	1	1	1	1	1	1	1	1	1	1	1	1	1	1	1	1	1	1	1	1	1	1	1	1	1	1	1	1	1	1
GROUP547-37genes,37taxa.	Chromosome_partition_protein_smc	|PC|PS|SY	1	1	1	1	1	1	1	1	1	1	1	1	1	1	1	1	1	1	1	1	1	1	1	1	1	1	1	1	1	1	1	1	1	1	1	1	1
GROUP548-37genes,37taxa.	4-hydroxy-3-methylbut-2-enyl_diphosphate_reductase_(EC_1.17.1.2)	|PC|PS|SY	1	1	1	1	1	1	1	1	1	1	1	1	1	1	1	1	1	1	1	1	1	1	1	1	1	1	1	1	1	1	1	1	1	1	1	1	1
GROUP550-37genes,37taxa.	hypothetical_protein||expressed_protein||Divinyl_protochlorophyllide_a_8-vinyl-reductase_(EC_1.3.1.75)||NAD_dependent_epimerase/dehydratase	|PC|PS|SY	1	1	1	1	1	1	1	1	1	1	1	1	1	1	1	1	1	1	1	1	1	1	1	1	1	1	1	1	1	1	1	1	1	1	1	1	1
GROUP551-37genes,37taxa.	IMP_cyclohydrolase_(EC_3.5.4.10)_/_Phosphoribosylaminoimidazolecarboxamide_formyltransferase_(EC_2.1.2.3)	|PC|PS|SY	1	1	1	1	1	1	1	1	1	1	1	1	1	1	1	1	1	1	1	1	1	1	1	1	1	1	1	1	1	1	1	1	1	1	1	1	1
GROUP552-37genes,37taxa.	hypothetical_protein||FIG00871020:_hypothetical_protein||FIG00940904:_hypothetical_protein||FIG01150739:_hypothetical_protein	|PC|PS|SY	1	1	1	1	1	1	1	1	1	1	1	1	1	1	1	1	1	1	1	1	1	1	1	1	1	1	1	1	1	1	1	1	1	1	1	1	1
GROUP553-37genes,37taxa.	Phospholipase/carboxylesterase_family_protein,_sll1284_homolog||phospholipase/Carboxylesterase	|PC|PS|SY	1	1	1	1	1	1	1	1	1	1	1	1	1	1	1	1	1	1	1	1	1	1	1	1	1	1	1	1	1	1	1	1	1	1	1	1	1
GROUP554-37genes,37taxa.	Adenylosuccinate_lyase_(EC_4.3.2.2)	|PC|PS|SY	1	1	1	1	1	1	1	1	1	1	1	1	1	1	1	1	1	1	1	1	1	1	1	1	1	1	1	1	1	1	1	1	1	1	1	1	1
GROUP555-37genes,37taxa.	Nitrogen_regulatory_protein_P-II	|PC|PS|SY	1	1	1	1	1	1	1	1	1	1	1	1	1	1	1	1	1	1	1	1	1	1	1	1	1	1	1	1	1	1	1	1	1	1	1	1	1
GROUP556-37genes,37taxa.	Cell_division_protein_FtsW	|PC|PS|SY	1	1	1	1	1	1	1	1	1	1	1	1	1	1	1	1	1	1	1	1	1	1	1	1	1	1	1	1	1	1	1	1	1	1	1	1	1
GROUP557-37genes,37taxa.	RNA_binding_methyltransferase_FtsJ_like	|PC|PS|SY	1	1	1	1	1	1	1	1	1	1	1	1	1	1	1	1	1	1	1	1	1	1	1	1	1	1	1	1	1	1	1	1	1	1	1	1	1
GROUP558-37genes,37taxa.	ATP_synthase_A_chain_(EC_3.6.3.14)||ATP_synthase_F0_sector_subunit_a_(EC_3.6.3.14)	|PC|PS|SY	1	1	1	1	1	1	1	1	1	1	1	1	1	1	1	1	1	1	1	1	1	1	1	1	1	1	1	1	1	1	1	1	1	1	1	1	1
GROUP559-37genes,37taxa.	ATP_synthase_F0_sector_subunit_c_(EC_3.6.3.14)||ATP_synthase_C_chain_(EC_3.6.3.14)	|PC|PS|SY	1	1	1	1	1	1	1	1	1	1	1	1	1	1	1	1	1	1	1	1	1	1	1	1	1	1	1	1	1	1	1	1	1	1	1	1	1
GROUP560-37genes,37taxa.	ATP_synthase_F0_sector_subunit_b'_(EC_3.6.3.14)||ATP_synthase_B'_chain_(EC_3.6.3.14)	|PC|PS|SY	1	1	1	1	1	1	1	1	1	1	1	1	1	1	1	1	1	1	1	1	1	1	1	1	1	1	1	1	1	1	1	1	1	1	1	1	1
GROUP561-37genes,37taxa.	ATP_synthase_F0_sector_subunit_b_(EC_3.6.3.14)||ATP_synthase_B_chain_(EC_3.6.3.14)	|PC|PS|SY	1	1	1	1	1	1	1	1	1	1	1	1	1	1	1	1	1	1	1	1	1	1	1	1	1	1	1	1	1	1	1	1	1	1	1	1	1
GROUP562-37genes,37taxa.	ATP_synthase_delta_chain_(EC_3.6.3.14)	|PC|PS|SY	1	1	1	1	1	1	1	1	1	1	1	1	1	1	1	1	1	1	1	1	1	1	1	1	1	1	1	1	1	1	1	1	1	1	1	1	1
GROUP563-37genes,37taxa.	ATP_synthase_alpha_chain_(EC_3.6.3.14)	|PC|PS|SY	1	1	1	1	1	1	1	1	1	1	1	1	1	1	1	1	1	1	1	1	1	1	1	1	1	1	1	1	1	1	1	1	1	1	1	1	1
GROUP564-37genes,37taxa.	hypothetical_protein||two-component_sensor_histidine_kinase||sensor_histidine_kinase	|PC|PS|SY	1	1	1	1	1	1	1	1	1	1	1	1	1	1	1	1	1	1	1	1	1	1	1	1	1	1	1	1	1	1	1	1	1	1	1	1	1	*
GROUP565-37genes,37taxa.	NAD_synthetase_(EC_6.3.1.5)_/_Glutamine_amidotransferase_chain_of_NAD_synthetase	|PC|PS|SY	1	1	1	1	1	1	1	1	1	1	1	1	1	1	1	1	1	1	1	1	1	1	1	1	1	1	1	1	1	1	1	1	1	1	1	1	1
GROUP566-37genes,37taxa.	CBS:Protein_of_unknown_function_DUF21||Hemolysins_and_related_proteins_containing_CBS_domains||Membrane_associated_SBC_domains	|PC|PS|SY	1	1	1	1	1	1	1	1	1	1	1	1	1	1	1	1	1	1	1	1	1	1	1	1	1	1	1	1	1	1	1	1	1	1	1	1	1
GROUP567-37genes,37taxa.	Xaa-Pro_aminopeptidase_(EC_3.4.11.9)	|PC|PS|SY	1	1	1	1	1	1	1	1	1	1	1	1	1	1	1	1	1	1	1	1	1	1	1	1	1	1	1	1	1	1	1	1	1	1	1	1	1
GROUP568-37genes,37taxa.	ATP_synthase_epsilon_chain_(EC_3.6.3.14)	|PC|PS|SY	1	1	1	1	1	1	1	1	1	1	1	1	1	1	1	1	1	1	1	1	1	1	1	1	1	1	1	1	1	1	1	1	1	1	1	1	1
GROUP569-37genes,37taxa.	ATP_synthase_beta_chain_(EC_3.6.3.14)	|PC|PS|SY	1	1	1	1	1	1	1	1	1	1	1	1	1	1	1	1	1	1	1	1	1	1	1	1	1	1	1	1	1	1	1	1	1	1	1	1	1
GROUP570-37genes,37taxa.	Preprotein_translocase_subunit_SecG_(TC_3.A.5.1.1)	|PC|PS|SY	1	1	1	1	1	1	1	1	1	1	1	1	1	1	1	1	1	1	1	1	1	1	1	1	1	1	1	1	1	1	1	1	1	1	1	1	1
GROUP571-37genes,37taxa.	2,3-bisphosphoglycerate-independent_phosphoglycerate_mutase_(EC_5.4.2.1)	|PC|PS|SY	1	1	1	1	1	1	1	1	1	1	1	1	1	1	1	1	1	1	1	1	1	1	1	1	1	1	1	1	1	1	1	1	1	1	1	1	1
GROUP572-37genes,37taxa.	Uracil_phosphoribosyltransferase_(EC_2.4.2.9)_/_Pyrimidine_operon_regulatory_protein_PyrR||hypothetical_protein||phosphoribosyltransferase||pyrimidine_regulatory_protein_PyrR	|PC|PS|SY	1	1	1	1	1	1	1	1	1	1	1	1	1	1	1	1	1	1	1	1	1	1	1	1	1	1	1	1	1	1	1	1	1	1	1	1	1
GROUP573-37genes,37taxa.	tRNA-guanine_transglycosylase_(EC_2.4.2.29)	|PC|PS|SY	1	1	1	1	1	1	1	1	1	1	1	1	1	1	1	1	1	1	1	1	1	1	1	1	1	1	1	1	1	1	1	1	1	1	1	1	1
GROUP574-37genes,37taxa.	DNA-directed_RNA_polymerase_omega_subunit_(EC_2.7.7.6)	|PC|PS|SY	1	1	1	1	1	1	1	1	1	1	1	1	1	1	1	1	1	1	1	1	1	1	1	1	1	1	1	1	1	1	1	1	1	1	1	1	1
GROUP575-37genes,37taxa.	hypothetical_protein||FIG01150812:_hypothetical_protein||FIG00940322:_hypothetical_protein	|PC|PS|SY	1	1	1	1	1	1	1	1	1	1	1	1	1	1	1	1	1	1	1	1	1	1	1	1	1	1	1	1	1	1	1	1	1	1	1	1	1
GROUP577-37genes,37taxa.	UDP-N-acetylmuramoylalanine--D-glutamate_ligase_(EC_6.3.2.9)	|PC|PS|SY	1	1	1	1	1	1	1	1	1	1	1	1	1	1	1	1	1	1	1	1	1	1	1	1	1	1	1	1	1	1	1	1	1	1	1	1	1
GROUP578-37genes,37taxa.	FIG001583:_hypothetical_protein,_contains_S4-like_RNA_binding_domain	|PC|PS|SY	1	1	1	1	1	1	1	1	1	1	1	1	1	1	1	1	1	1	1	1	1	1	1	1	1	1	1	1	1	1	1	1	1	1	1	1	1
GROUP580-37genes,37taxa.	D-3-phosphoglycerate_dehydrogenase_(EC_1.1.1.95)	|PC|PS|SY	1	1	1	1	1	1	1	1	1	1	1	1	1	1	1	1	1	1	1	1	1	1	1	1	1	1	1	1	1	1	1	1	1	1	1	1	1
GROUP581-37genes,37taxa.	Ribosomal_protein_L11_methyltransferase_(EC_2.1.1.-)	|PC|PS|SY	1	1	1	1	1	1	1	1	1	1	1	1	1	1	1	1	1	1	1	1	1	1	1	1	1	1	1	1	1	1	1	1	1	1	1	1	1
GROUP582-37genes,37taxa.	Ribonuclease_Z_(EC_3.1.26.11)	|PC|PS|SY	1	1	1	1	1	1	1	1	1	1	1	1	1	1	1	1	1	1	1	1	1	1	1	1	1	1	1	1	1	1	1	1	1	1	1	1	1
GROUP583-37genes,37taxa.	tRNA_pseudouridine_synthase_B_(EC_4.2.1.70)	|PC|PS|SY	1	1	1	1	1	1	1	1	1	1	1	1	1	1	1	1	1	1	1	1	1	1	1	1	1	1	1	1	1	1	1	1	1	1	1	1	1
GROUP584-37genes,37taxa.	LSU_ribosomal_protein_L21p	|PC|PS|SY	1	1	1	1	1	1	1	1	1	1	1	1	1	1	1	1	1	1	1	1	1	1	1	1	1	1	1	1	1	1	1	1	1	1	1	1	1
GROUP585-37genes,37taxa.	oxidoreductase,_NAD-binding||Probable_oxidoreductase	|PC|PS|SY	1	1	1	1	1	1	1	1	1	1	1	1	1	1	1	1	1	1	1	1	1	1	1	1	1	1	1	1	1	1	1	1	1	1	1	1	1
GROUP586-37genes,37taxa.	Chaperone_protein_DnaJ	|PC|PS|SY	1	1	1	1	1	1	1	1	1	1	1	1	1	1	1	1	1	1	1	1	1	1	1	1	1	1	1	1	1	1	1	1	1	1	1	1	1
GROUP587-37genes,37taxa.	Circadian_oscillation_regulator_KaiB	|PC|PS|SY	1	1	1	1	1	1	1	1	1	1	1	1	1	1	1	1	1	1	1	1	1	1	1	1	1	1	1	1	1	1	1	1	1	1	1	1	1
GROUP588-37genes,37taxa.	Circadian_clock_protein_KaiC	|PC|PS|SY	1	1	1	1	1	1	1	1	1	1	1	1	1	1	1	1	1	1	1	1	1	1	1	1	1	1	1	1	1	1	1	1	1	1	1	1	1
GROUP589-37genes,37taxa.	sensory_box_histidine_kinase||Phytochrome-like_protein;_two-component_sensor_histidine_kinase	|PC|PS|SY	1	1	1	1	1	1	1	1	1	1	1	1	1	1	1	1	1	1	1	1	1	1	1	1	1	1	1	1	1	1	1	1	1	1	1	1	1	*
GROUP590-37genes,37taxa.	Phosphoribosylamine--glycine_ligase_(EC_6.3.4.13)	|PC|PS|SY	1	1	1	1	1	1	1	1	1	1	1	1	1	1	1	1	1	1	1	1	1	1	1	1	1	1	1	1	1	1	1	1	1	1	1	1	1
GROUP591-37genes,37taxa.	Phosphoribosylaminoimidazole-succinocarboxamide_synthase_(EC_6.3.2.6)	|PC|PS|SY	1	1	1	1	1	1	1	1	1	1	1	1	1	1	1	1	1	1	1	1	1	1	1	1	1	1	1	1	1	1	1	1	1	1	1	1	1
GROUP592-37genes,37taxa.	Outer_membrane_protein/protective_antigen_OMA87	|PC|PS|SY	1	1	1	1	1	1	1	1	1	1	1	1	1	1	1	1	1	1	1	1	1	1	1	1	1	1	1	1	1	1	1	1	1	1	1	1	1
GROUP593-37genes,37taxa.	UDP-3-O-[3-hydroxymyristoyl]_N-acetylglucosamine_deacetylase_(EC_3.5.1.-)||UDP-3-O-[3-hydroxymyristoyl]_N-acetylglucosamine_deacetylase_(EC_3.5.1.108)	|PC|PS|SY	1	1	1	1	1	1	1	1	1	1	1	1	1	1	1	1	1	1	1	1	1	1	1	1	1	1	1	1	1	1	1	1	1	1	1	1	1
GROUP594-37genes,37taxa.	3-hydroxyacyl-[acyl-carrier-protein]_dehydratase,_FabZ_form_(EC_4.2.1.59)||(3R)-hydroxymyristoyl-[acyl_carrier_protein]_dehydratase_(EC_4.2.1.-)	|PC|PS|SY	1	1	1	1	1	1	1	1	1	1	1	1	1	1	1	1	1	1	1	1	1	1	1	1	1	1	1	1	1	1	1	1	1	1	1	1	1
GROUP595-37genes,37taxa.	Acyl-[acyl-carrier-protein]--UDP-N-acetylglucosamine_O-acyltransferase_(EC_2.3.1.129)	|PC|PS|SY	1	1	1	1	1	1	1	1	1	1	1	1	1	1	1	1	1	1	1	1	1	1	1	1	1	1	1	1	1	1	1	1	1	1	1	1	1
GROUP596-37genes,37taxa.	Magnesium_and_cobalt_efflux_protein_CorC||Hemolysins_and_related_proteins_containing_CBS_domains	|PC|PS|SY	1	1	1	1	1	1	1	1	1	1	1	1	1	1	1	1	1	1	1	1	1	1	1	1	1	1	1	1	1	1	1	1	1	1	1	1	1
GROUP597-37genes,37taxa.	Lipid-A-disaccharide_synthase_(EC_2.4.1.182)	|PC|PS|SY	1	1	1	1	1	1	1	1	1	1	1	1	1	1	1	1	1	1	1	1	1	1	1	1	1	1	1	1	1	1	1	1	1	1	1	1	1
GROUP598-37genes,37taxa.	Cytosol_aminopeptidase_PepA_(EC_3.4.11.1)	|PC|PS|SY	1	1	1	1	1	1	1	1	1	1	1	1	1	1	1	1	1	1	1	1	1	1	1	1	1	1	1	1	1	1	1	1	1	1	1	1	1
GROUP599-37genes,37taxa.	FIG020308:_hypothetical_protein	|PC|PS|SY	1	1	1	1	1	1	1	1	1	1	1	1	1	1	1	1	1	1	1	1	1	1	1	1	1	1	1	1	1	1	1	1	1	1	1	1	1
GROUP600-37genes,37taxa.	Tyrosyl-tRNA_synthetase_(EC_6.1.1.1)	|PC|PS|SY	1	1	1	1	1	1	1	1	1	1	1	1	1	1	1	1	1	1	1	1	1	1	1	1	1	1	1	1	1	1	1	1	1	1	1	1	1
GROUP601-37genes,37taxa.	Orotate_phosphoribosyltransferase_(EC_2.4.2.10)	|PC|PS|SY	1	1	1	1	1	1	1	1	1	1	1	1	1	1	1	1	1	1	1	1	1	1	1	1	1	1	1	1	1	1	1	1	1	1	1	1	1
GROUP602-37genes,37taxa.	Orotidine_5'-phosphate_decarboxylase_(EC_4.1.1.23)	|PC|PS|SY	1	1	1	1	1	1	1	1	1	1	1	1	1	1	1	1	1	1	1	1	1	1	1	1	1	1	1	1	1	1	1	1	1	1	1	1	1
GROUP603-37genes,37taxa.	Acyl-phosphate:glycerol-3-phosphate_O-acyltransferase_PlsY	|PC|PS|SY	1	1	1	1	1	1	1	1	1	1	1	1	1	1	1	1	1	1	1	1	1	1	1	1	1	1	1	1	1	1	1	1	1	1	1	1	1
GROUP604-37genes,37taxa.	Glycerol_dehydrogenase_related_protein_Slr0730||Glycerol_dehydrogenase_and_related_enzymes	|PC|PS|SY	1	1	1	1	1	1	1	1	1	1	1	1	1	1	1	1	1	1	1	1	1	1	1	1	1	1	1	1	1	1	1	1	1	1	1	1	1
GROUP605-37genes,37taxa.	hypothetical_protein||ABC-type_transport_system_involved_in_resistance_to_organic_solvents,_permease_component||Possible_transporter,_membrane_component	|PC|PS|SY	1	1	1	1	1	1	1	1	1	1	1	1	1	1	1	1	1	1	1	1	1	1	1	1	1	1	1	1	1	1	1	1	1	1	1	1	1
GROUP606-37genes,37taxa.	Translation_initiation_factor_2	|PC|PS|SY	1	1	1	1	1	1	1	1	1	1	1	1	1	1	1	1	1	1	1	1	1	1	1	1	1	1	1	1	1	1	1	1	1	1	1	1	1
GROUP607-37genes,37taxa.	Transcription_termination_protein_NusA	|PC|PS|SY	1	1	1	1	1	1	1	1	1	1	1	1	1	1	1	1	1	1	1	1	1	1	1	1	1	1	1	1	1	1	1	1	1	1	1	1	1
GROUP608-37genes,37taxa.	hypothetical_protein||COG0779:_clustered_with_transcription_termination_protein_NusA||FIG000325:_clustered_with_transcription_termination_protein_NusA	|PC|PS|SY	1	1	1	1	1	1	1	1	1	1	1	1	1	1	1	1	1	1	1	1	1	1	1	1	1	1	1	1	1	1	1	1	1	1	1	1	1
GROUP609-37genes,37taxa.	Phosphoglucosamine_mutase_(EC_5.4.2.10)||Phosphomannomutase_(EC_5.4.2.8)_/_Phosphoglucomutase_(EC_5.4.2.2)||phosphoglucomutase/phosphomannomutase	|PC|PS|SY	1	1	1	1	1	1	1	1	1	1	1	1	1	1	1	1	1	1	1	1	1	1	1	1	1	1	1	1	1	1	1	1	1	1	1	1	1
GROUP610-37genes,37taxa.	Ribose_5-phosphate_isomerase_A_(EC_5.3.1.6)	|PC|PS|SY	1	1	1	1	1	1	1	1	1	1	1	1	1	1	1	1	1	1	1	1	1	1	1	1	1	1	1	1	1	1	1	1	1	1	1	1	1
GROUP611-37genes,37taxa.	Histidinol_dehydrogenase_(EC_1.1.1.23)	|PC|PS|SY	1	1	1	1	1	1	1	1	1	1	1	1	1	1	1	1	1	1	1	1	1	1	1	1	1	1	1	1	1	1	1	1	1	1	1	1	1
GROUP612-37genes,37taxa.	SSU_ribosomal_protein_S20p	|PC|PS|SY	1	1	1	1	1	1	1	1	1	1	1	1	1	1	1	1	1	1	1	1	1	1	1	1	1	1	1	1	1	1	1	1	1	1	1	1	1
GROUP613-37genes,37taxa.	Putative_deoxyribonuclease_YcfH	|PC|PS|SY	1	1	1	1	1	1	1	1	1	1	1	1	1	1	1	1	1	1	1	1	1	1	1	1	1	1	1	1	1	1	1	1	1	1	1	1	1
GROUP614-37genes,37taxa.	DNA-directed_RNA_polymerase_beta_subunit_(EC_2.7.7.6)	|PC|PS|SY	1	1	1	1	1	1	1	1	1	1	1	1	1	1	1	1	1	1	1	1	1	1	1	1	1	1	1	1	1	1	1	1	1	1	1	1	1
GROUP615-37genes,37taxa.	DNA-directed_RNA_polymerase_gamma_subunit_(EC_2.7.7.6)	|PC|PS|SY	1	1	1	1	1	1	1	1	1	1	1	1	1	1	1	1	1	1	1	1	1	1	1	1	1	1	1	1	1	1	1	1	1	1	1	1	1
GROUP616-37genes,37taxa.	DNA-directed_RNA_polymerase_delta_(=_beta'')_subunit_(EC_2.7.7.6)	|PC|PS|SY	1	1	1	1	1	1	1	1	1	1	1	1	1	1	1	1	1	1	1	1	1	1	1	1	1	1	1	1	1	1	1	1	1	1	1	1	1
GROUP617-37genes,37taxa.	Nucleoside_5-triphosphatase_RdgB_(dHAPTP,_dITP,_XTP-specific)_(EC_3.6.1.15)||Xanthosine/inosine_triphosphate_pyrophosphatase	|PC|PS|SY	1	1	1	1	1	1	1	1	1	1	1	1	1	1	1	1	1	1	1	1	1	1	1	1	1	1	1	1	1	1	1	1	1	1	1	1	1
GROUP618-37genes,37taxa.	CAB/ELIP/HLIP-related_protein||High_light_inducible_protein_hli2||putative_high_light_inducible_protein	|PC|PS|SY	1	1	1	1	1	1	1	1	1	1	1	1	1	1	1	1	1	1	1	1	1	1	1	1	1	1	1	1	1	1	1	1	1	1	1	1	1
GROUP619-37genes,37taxa.	Ribosomal_RNA_large_subunit_methyltransferase_N_(EC_2.1.1.-)	|PC|PS|SY	1	1	1	1	1	1	1	1	1	1	1	1	1	1	1	1	1	1	1	1	1	1	1	1	1	1	1	1	1	1	1	1	1	1	1	1	1
GROUP620-37genes,37taxa.	hypothetical_protein||FIG01153610:_hypothetical_protein||FOG:_HEAT_repeat	|PC|PS|SY	1	1	1	1	1	1	1	1	1	1	1	1	1	1	1	1	1	1	1	1	1	1	1	1	1	1	1	1	1	1	1	1	1	1	1	1	1
GROUP621-37genes,37taxa.	rRNA_small_subunit_7-methylguanosine_(m7G)_methyltransferase_GidB||rRNA_small_subunit_methyltransferase,_glucose_inhibited_division_protein_GidB||methyltransferase_GidB	|PC|PS|SY	1	1	1	1	1	1	1	1	1	1	1	1	1	1	1	1	1	1	1	1	1	1	1	1	1	1	1	1	1	1	1	1	1	1	1	1	1
GROUP622-37genes,37taxa.	DnaJ-like_protein||DnaJ_protein||DnaJ-class_molecular_chaperone_CbpA||Chaperone_protein_DnaJ	|PC|PS|SY	1	1	1	1	1	1	1	1	1	1	1	1	1	1	1	1	1	1	1	1	1	1	1	1	1	1	1	1	1	1	1	1	1	1	1	1	1
GROUP624-37genes,37taxa.	putative_DNA_helicase||Helicase,_C-terminal:DEAD/DEAH_box_helicase,_N-terminal||FIG005666:_putative_helicase||Superfamily_II_RNA_helicase	|PC|PS|SY	1	1	1	1	1	1	1	1	1	1	1	1	1	1	1	1	1	1	1	1	1	1	1	1	1	1	1	1	1	1	1	1	1	1	1	1	1
GROUP625-37genes,37taxa.	Fumarate_hydratase_class_II_(EC_4.2.1.2)	|PC|PS|SY	1	1	1	1	1	1	1	1	1	1	1	1	1	1	1	1	1	1	1	1	1	1	1	1	1	1	1	1	1	1	1	1	1	1	1	1	1
GROUP626-37genes,37taxa.	Heat_shock_protein_GrpE	|PC|PS|SY	1	1	1	1	1	1	1	1	1	1	1	1	1	1	1	1	1	1	1	1	1	1	1	1	1	1	1	1	1	1	1	1	1	1	1	1	1
GROUP627-37genes,37taxa.	GTP-binding_protein_EngA	|PC|PS|SY	1	1	1	1	1	1	1	1	1	1	1	1	1	1	1	1	1	1	1	1	1	1	1	1	1	1	1	1	1	1	1	1	1	1	1	1	1
GROUP630-37genes,37taxa.	CBSS-74546.3.peg.720:_hypothetical_protein||FIG01150192:_hypothetical_protein	|PC|PS|SY	1	1	1	1	1	1	1	1	1	1	1	1	1	1	1	1	1	1	1	1	1	1	1	1	1	1	1	1	1	1	1	1	1	1	1	1	1
GROUP631-37genes,37taxa.	Deoxyribose-phosphate_aldolase_(EC_4.1.2.4)	|PC|PS|SY	1	1	1	1	1	1	1	1	1	1	1	1	1	1	1	1	1	1	1	1	1	1	1	1	1	1	1	1	1	1	1	1	1	1	1	1	1
GROUP632-37genes,37taxa.	Ribosomal_subunit_interface_protein	|PC|PS|SY	1	1	1	1	1	1	1	1	1	1	1	1	1	1	1	1	1	1	1	1	1	1	1	1	1	1	1	1	1	1	1	1	1	1	1	1	1
GROUP633-37genes,37taxa.	Octanoate-[acyl-carrier-protein]-protein-N-octanoyltransferase	|PC|PS|SY	1	1	1	1	1	1	1	1	1	1	1	1	1	1	1	1	1	1	1	1	1	1	1	1	1	1	1	1	1	1	1	1	1	1	1	1	1
GROUP634-37genes,37taxa.	Retinal_pigment_epithelial_membrane_protein||Lignostilbene-alpha,_beta-dioxygenase||Lignostilbene-alpha,beta-dioxygenase||lignostilbene-alpha,beta-dioxygenase	|PC|PS|SY	1	1	1	1	1	1	1	1	1	1	1	1	1	1	1	1	1	1	1	1	1	1	1	1	1	1	1	1	1	1	1	1	1	1	1	1	1
GROUP635-37genes,37taxa.	hypothetical_protein||FIG01151961:_hypothetical_protein||FIG00940799:_hypothetical_protein||FIG01156388:_hypothetical_protein||FIG01154412:_hypothetical_protein	|PC|PS|SY	1	1	1	1	1	1	1	1	1	1	1	1	1	1	1	1	1	1	1	1	1	1	1	1	1	1	1	1	1	1	1	1	1	1	1	1	1
GROUP636-37genes,37taxa.	Dihydrolipoamide_acetyltransferase_component_of_pyruvate_dehydrogenase_complex_(EC_2.3.1.12)	|PC|PS|SY	1	1	1	1	1	1	1	1	1	1	1	1	1	1	1	1	1	1	1	1	1	1	1	1	1	1	1	1	1	1	1	1	1	1	1	1	1
GROUP637-37genes,37taxa.	S-adenosylmethionine:tRNA_ribosyltransferase-isomerase_(EC_5.-.-.-)	|PC|PS|SY	1	1	1	1	1	1	1	1	1	1	1	1	1	1	1	1	1	1	1	1	1	1	1	1	1	1	1	1	1	1	1	1	1	1	1	1	1
GROUP638-37genes,37taxa.	Imidazoleglycerol-phosphate_dehydratase_(EC_4.2.1.19)	|PC|PS|SY	1	1	1	1	1	1	1	1	1	1	1	1	1	1	1	1	1	1	1	1	1	1	1	1	1	1	1	1	1	1	1	1	1	1	1	1	1
GROUP639-37genes,37taxa.	Photosystem_II_CP43_protein_(PsbC)	|PC|PS|SY	1	1	1	1	1	1	1	1	1	1	1	1	1	1	1	1	1	1	1	1	1	1	1	1	1	1	1	1	1	1	1	1	1	1	1	1	1
GROUP640-37genes,37taxa.	photosystem_I_assembly_related_protein_Ycf4	|PC|PS|SY	1	1	1	1	1	1	1	1	1	1	1	1	1	1	1	1	1	1	1	1	1	1	1	1	1	1	1	1	1	1	1	1	1	1	1	1	1
GROUP641-37genes,37taxa.	Enoyl-[acyl-carrier-protein]_reductase_[NADH]_(EC_1.3.1.9)	|PC|PS|SY	1	1	1	1	1	1	1	1	1	1	1	1	1	1	1	1	1	1	1	1	1	1	1	1	1	1	1	1	1	1	1	1	1	1	1	1	1
GROUP642-37genes,37taxa.	Peptidyl-prolyl_cis-trans_isomerase_(EC_5.2.1.8)||Peptidyl-prolyl_cis-trans_isomerase_PpiC_(EC_5.2.1.8)||Peptidyl-prolyl_cis-trans_isomerase	|PC|PS|SY	1	1	1	1	1	1	1	1	1	1	1	1	1	1	1	1	1	1	1	1	1	1	1	1	1	1	1	1	1	1	1	1	1	1	1	1	1
GROUP643-37genes,37taxa.	Acetolactate_synthase_small_subunit_(EC_2.2.1.6)	|PC|PS|SY	1	1	1	1	1	1	1	1	1	1	1	1	1	1	1	1	1	1	1	1	1	1	1	1	1	1	1	1	1	1	1	1	1	1	1	1	1
GROUP644-37genes,37taxa.	Possible_alpha/beta_hydrolase_superfamily,_slr1827_homolog	|PC|PS|SY	1	1	1	1	1	1	1	1	1	1	1	1	1	1	1	1	1	1	1	1	1	1	1	1	1	1	1	1	1	1	1	1	1	1	1	1	1
GROUP645-37genes,37taxa.	Putative_chaperon-like_protein_Ycf39_for_quinone_binding_in_Photosystem_II	|PC|PS|SY	1	1	1	1	1	1	1	1	1	1	1	1	1	1	1	1	1	1	1	1	1	1	1	1	1	1	1	1	1	1	1	1	1	1	1	1	1
GROUP646-37genes,37taxa.	Translation_initiation_factor_1	|PC|PS|SY	1	1	1	1	1	1	1	1	1	1	1	1	1	1	1	1	1	1	1	1	1	1	1	1	1	1	1	1	1	1	1	1	1	1	1	1	1
GROUP647-37genes,37taxa.	1-deoxy-D-xylulose_5-phosphate_reductoisomerase_(EC_1.1.1.267)	|PC|PS|SY	1	1	1	1	1	1	1	1	1	1	1	1	1	1	1	1	1	1	1	1	1	1	1	1	1	1	1	1	1	1	1	1	1	1	1	1	1
GROUP648-37genes,37taxa.	Cysteinyl-tRNA_synthetase_(EC_6.1.1.16)	|PC|PS|SY	1	1	1	1	1	1	1	1	1	1	1	1	1	1	1	1	1	1	1	1	1	1	1	1	1	1	1	1	1	1	1	1	1	1	1	1	1
GROUP649-37genes,37taxa.	DNA_polymerase_I_(EC_2.7.7.7)	|PC|PS|SY	1	1	1	1	1	1	1	1	1	1	1	1	1	1	1	1	1	1	1	1	1	1	1	1	1	1	1	1	1	1	1	1	1	1	1	1	1
GROUP650-37genes,37taxa.	GTP-binding_and_nucleic_acid-binding_protein_YchF	|PC|PS|SY	1	1	1	1	1	1	1	1	1	1	1	1	1	1	1	1	1	1	1	1	1	1	1	1	1	1	1	1	1	1	1	1	1	1	1	1	1
GROUP651-37genes,37taxa.	Homoserine_dehydrogenase_(EC_1.1.1.3)	|PC|PS|SY	1	1	1	1	1	1	1	1	1	1	1	1	1	1	1	1	1	1	1	1	1	1	1	1	1	1	1	1	1	1	1	1	1	1	1	1	1
GROUP652-37genes,37taxa.	5-formyltetrahydrofolate_cyclo-ligase_(EC_6.3.3.2)	|PC|PS|SY	1	1	1	1	1	1	1	1	1	1	1	1	1	1	1	1	1	1	1	1	1	1	1	1	1	1	1	1	1	1	1	1	1	1	1	1	1
GROUP653-37genes,37taxa.	Crossover_junction_endodeoxyribonuclease_RuvC_(EC_3.1.22.4)	|PC|PS|SY	1	1	1	1	1	1	1	1	1	1	1	1	1	1	1	1	1	1	1	1	1	1	1	1	1	1	1	1	1	1	1	1	1	1	1	1	1
GROUP654-37genes,37taxa.	Protoporphyrin_IX_Mg-chelatase_subunit_I_(EC_6.6.1.1)	|PC|PS|SY	1	1	1	1	1	1	1	1	1	1	1	1	1	1	1	1	1	1	1	1	1	1	1	1	1	1	1	1	1	1	1	1	1	1	1	1	1
GROUP655-37genes,37taxa.	probable_tRNA/rRNA_methyltransferase||RNA_methyltransferase_TrmH,_group_1||tRNA:Cm32/Um32_methyltransferase	|PC|PS|SY	1	1	1	1	1	1	1	1	1	1	1	1	1	1	1	1	1	1	1	1	1	1	1	1	1	1	1	1	1	1	1	1	1	1	1	1	1
GROUP656-37genes,37taxa.	Imidazole_glycerol_phosphate_synthase_amidotransferase_subunit_(EC_2.4.2.-)	|PC|PS|SY	1	1	1	1	1	1	1	1	1	1	1	1	1	1	1	1	1	1	1	1	1	1	1	1	1	1	1	1	1	1	1	1	1	1	1	1	1
GROUP657-37genes,37taxa.	Thioredoxin	|PC|PS|SY	1	1	1	1	1	1	1	1	1	1	1	1	1	1	1	1	1	1	1	1	1	1	1	1	1	1	1	1	1	1	1	1	1	1	1	1	1
GROUP658-37genes,37taxa.	Inosine-5'-monophosphate_dehydrogenase,_catalytic_domain_(EC_1.1.1.205)||Inosine-5'-monophosphate_dehydrogenase_(EC_1.1.1.205)||IMP_dehydrogenase_subunit	|PC|PS|SY	1	1	1	1	1	1	1	1	1	1	1	1	1	1	1	1	1	1	1	1	1	1	1	1	1	1	1	1	1	1	1	1	1	1	1	1	1
GROUP659-37genes,37taxa.	Glycogen_branching_enzyme,_GH-57-type,_archaeal_(EC_2.4.1.18)	|PC|PS|SY	1	1	1	1	1	1	1	1	1	1	1	1	1	1	1	1	1	1	1	1	1	1	1	1	1	1	1	1	1	1	1	1	1	1	1	1	1
GROUP660-37genes,37taxa.	2-isopropylmalate_synthase_(EC_2.3.3.13)	|PC|PS|SY	1	1	1	1	1	1	1	1	1	1	1	1	1	1	1	1	1	1	1	1	1	1	1	1	1	1	1	1	1	1	1	1	1	1	1	1	1
GROUP661-37genes,37taxa.	Methylenetetrahydrofolate_dehydrogenase_(NADP+)_(EC_1.5.1.5)_/_Methenyltetrahydrofolate_cyclohydrolase_(EC_3.5.4.9)	|PC|PS|SY	1	1	1	1	1	1	1	1	1	1	1	1	1	1	1	1	1	1	1	1	1	1	1	1	1	1	1	1	1	1	1	1	1	1	1	1	1
GROUP662-37genes,37taxa.	Octaprenyl-diphosphate_synthase_(EC_2.5.1.-)_/_Dimethylallyltransferase_(EC_2.5.1.1)_/_Geranyltranstransferase_(farnesyldiphosphate_synthase)_(EC_2.5.1.10)_/_Geranylgeranyl_pyrophosphate_synthetase_(EC_2.5.1.29)||Octaprenyl_diphosphate_synthase_(EC_2.5.1.90)_/_Dimethylallyltransferase_(EC_2.5.1.1)_/_(2E,6E)-farnesyl_diphosphate_synthase_(EC_2.5.1.10)_/_Geranylgeranyl_pyrophosphate_synthetase_(EC_…	|PC|PS|SY	1	1	1	1	1	1	1	1	1	1	1	1	1	1	1	1	1	1	1	1	1	1	1	1	1	1	1	1	1	1	1	1	1	1	1	1	1
GROUP663-37genes,37taxa.	hypothetical_protein||FIG01149274:_hypothetical_protein||FIG00940229:_hypothetical_protein||FIG01149255:_hypothetical_protein||FIG00872893:_hypothetical_protein	|PC|PS|SY	1	1	1	1	1	1	1	1	1	1	1	1	1	1	1	1	1	1	1	1	1	1	1	1	1	1	1	1	1	1	1	1	1	1	1	1	1
GROUP664-37genes,37taxa.	ADP-ribose_pyrophosphatase_(EC_3.6.1.13)	|PC|PS|SY	1	1	1	1	1	1	1	1	1	1	1	1	1	1	1	1	1	1	1	1	1	1	1	1	1	1	1	1	1	1	1	1	1	1	1	1	1
GROUP666-37genes,37taxa.	OpcA,_an_allosteric_effector_of_glucose-6-phosphate_dehydrogenase,_cyanobacterial	|PC|PS|SY	1	1	1	1	1	1	1	1	1	1	1	1	1	1	1	1	1	1	1	1	1	1	1	1	1	1	1	1	1	1	1	1	1	1	1	1	1
GROUP667-37genes,37taxa.	Glucose-6-phosphate_1-dehydrogenase_(EC_1.1.1.49)	|PC|PS|SY	1	1	1	1	1	1	1	1	1	1	1	1	1	1	1	1	1	1	1	1	1	1	1	1	1	1	1	1	1	1	1	1	1	1	1	1	1
GROUP668-37genes,37taxa.	Ferredoxin-NADP(+)_reductase_(EC_1.18.1.2)	|PC|PS|SY	1	1	1	1	1	1	1	1	1	1	1	1	1	1	1	1	1	1	1	1	1	1	1	1	1	1	1	1	1	1	1	1	1	1	1	1	1
GROUP669-37genes,37taxa.	Clock-associated_two-component_sensor_histidine_kinase_SasA	|PC|PS|SY	1	1	1	1	1	1	1	1	1	1	1	1	1	1	1	1	1	1	1	1	1	1	1	1	1	1	1	1	1	1	1	1	1	1	1	1	1	*
GROUP670-37genes,37taxa.	hypothetical_protein||FIG01156018:_hypothetical_protein||Ycf22_protein||Possible_ABC_transporter_precursor	|PC|PS|SY	1	1	1	1	1	1	1	1	1	1	1	1	1	1	1	1	1	1	1	1	1	1	1	1	1	1	1	1	1	1	1	1	1	1	1	1	1
GROUP671-37genes,37taxa.	ABC_transporter_ATP-binding_protein||ATP-binding_protein_of_ABC_transporter||Possible_ABC_transporter,_ATP-binding_component	|PC|PS|SY	1	1	1	1	1	1	1	1	1	1	1	1	1	1	1	1	1	1	1	1	1	1	1	1	1	1	1	1	1	1	1	1	1	1	1	1	1
GROUP672-37genes,37taxa.	Phosphoribosylformimino-5-aminoimidazole_carboxamide_ribotide_isomerase_(EC_5.3.1.16)	|PC|PS|SY	1	1	1	1	1	1	1	1	1	1	1	1	1	1	1	1	1	1	1	1	1	1	1	1	1	1	1	1	1	1	1	1	1	1	1	1	1
GROUP673-37genes,37taxa.	hypothetical_protein||FIG01154550:_hypothetical_protein||Thioredoxin_family_protein	|PC|PS|SY	1	1	1	1	1	1	1	1	1	1	1	1	1	1	1	1	1	1	1	1	1	1	1	1	1	1	1	1	1	1	1	1	1	1	1	1	1
GROUP674-37genes,37taxa.	hypothetical_protein||GCN5-related_N-acetyltransferase	|PC|PS|SY	1	1	1	1	1	1	1	1	1	1	1	1	1	1	1	1	1	1	1	1	1	1	1	1	1	1	1	1	1	1	1	1	1	1	1	1	1
GROUP675-37genes,37taxa.	hypothetical_protein||FIG01149376:_hypothetical_protein||FIG00941659:_hypothetical_protein||FIG00873889:_hypothetical_protein	|PC|PS|SY	1	1	1	1	1	1	1	1	1	1	1	1	1	1	1	1	1	1	1	1	1	1	1	1	1	1	1	1	1	1	1	1	1	1	1	1	1
GROUP676-37genes,37taxa.	hypothetical_protein||Hypothetical_protein_UPF0052||FIG002813:_LPPG:FO_2-phospho-L-lactate_transferase_like,_CofD-like	|PC|PS|SY	1	1	1	1	1	1	1	1	1	1	1	1	1	1	1	1	1	1	1	1	1	1	1	1	1	1	1	1	1	1	1	1	1	1	1	1	1
GROUP677-37genes,37taxa.	3-isopropylmalate_dehydrogenase_(EC_1.1.1.85)	|PC|PS|SY	1	1	1	1	1	1	1	1	1	1	1	1	1	1	1	1	1	1	1	1	1	1	1	1	1	1	1	1	1	1	1	1	1	1	1	1	1
GROUP679-37genes,37taxa.	NAD(P)H-quinone_oxidoreductase_chain_J_(EC_1.6.5.2)	|PC|PS|SY	1	1	1	1	1	1	1	1	1	1	1	1	1	1	1	1	1	1	1	1	1	1	1	1	1	1	1	1	1	1	1	1	1	1	1	1	1
GROUP680-37genes,37taxa.	Phosphoribosylformylglycinamidine_synthase,_glutamine_amidotransferase_subunit_(EC_6.3.5.3)	|PC|PS|SY	1	1	1	1	1	1	1	1	1	1	1	1	1	1	1	1	1	1	1	1	1	1	1	1	1	1	1	1	1	1	1	1	1	1	1	1	1
GROUP681-37genes,37taxa.	NAD(P)H-quinone_oxidoreductase_chain_K_(EC_1.6.5.2)||NAD(P)H-plastoquinone_oxidoreductase_(EC_1.6.5.-)_subunit_K,_NDHK	|PC|PS|SY	1	1	1	1	1	1	1	1	1	1	1	1	1	1	1	1	1	1	1	1	1	1	1	1	1	1	1	1	1	1	1	1	1	1	1	1	1
GROUP682-37genes,37taxa.	NAD(P)H-quinone_oxidoreductase_subunit_3_(EC_1.6.5.2)	|PC|PS|SY	1	1	1	1	1	1	1	1	1	1	1	1	1	1	1	1	1	1	1	1	1	1	1	1	1	1	1	1	1	1	1	1	1	1	1	1	1
GROUP684-37genes,37taxa.	Dihydrodipicolinate_reductase_(EC_1.3.1.26)||4-hydroxy-tetrahydrodipicolinate_reductase_(EC_1.17.1.8)	|PC|PS|SY	1	1	1	1	1	1	1	1	1	1	1	1	1	1	1	1	1	1	1	1	1	1	1	1	1	1	1	1	1	1	1	1	1	1	1	1	1
GROUP685-37genes,37taxa.	Rubredoxin	|PC|PS|SY	1	1	1	1	1	1	1	1	1	1	1	1	1	1	1	1	1	1	1	1	1	1	1	1	1	1	1	1	1	1	1	1	1	1	1	1	1
GROUP686-37genes,37taxa.	Dihydropteroate_synthase_(EC_2.5.1.15)	|PC|PS|SY	1	1	1	1	1	1	1	1	1	1	1	1	1	1	1	1	1	1	1	1	1	1	1	1	1	1	1	1	1	1	1	1	1	1	1	1	1
GROUP687-37genes,37taxa.	Triosephosphate_isomerase_(EC_5.3.1.1)	|PC|PS|SY	1	1	1	1	1	1	1	1	1	1	1	1	1	1	1	1	1	1	1	1	1	1	1	1	1	1	1	1	1	1	1	1	1	1	1	1	1
GROUP688-37genes,37taxa.	ATP-binding_protein_of_ABC_transporter||Phospholipid-lipopolysaccharide_ABC_transporter||Lipid_A_export_ATP-binding/permease_protein_MsbA||ABC_transporter,_possibly_multidrug_efflux	|PC|PS|SY	1	1	1	1	1	1	1	1	1	1	1	1	1	1	1	1	1	1	1	1	1	1	1	1	1	1	1	1	1	1	1	1	1	1	1	1	1
GROUP689-37genes,37taxa.	Carbamoyl-phosphate_synthase_large_chain_(EC_6.3.5.5)	|PC|PS|SY	1	1	1	1	1	1	1	1	1	1	1	1	1	1	1	1	1	1	1	1	1	1	1	1	1	1	1	1	1	1	1	1	1	1	1	1	1
GROUP690-37genes,37taxa.	Photosystem_II_stability/assembly_factor_HCF136/Ycf48	|PC|PS|SY	1	1	1	1	1	1	1	1	1	1	1	1	1	1	1	1	1	1	1	1	1	1	1	1	1	1	1	1	1	1	1	1	1	1	1	1	1
GROUP691-37genes,37taxa.	Iojap_protein	|PC|PS|SY	1	1	1	1	1	1	1	1	1	1	1	1	1	1	1	1	1	1	1	1	1	1	1	1	1	1	1	1	1	1	1	1	1	1	1	1	1
GROUP692-37genes,37taxa.	Hypothetical_protein_of_L-Asparaginase_type_2-like_superfamily	|PC|PS|SY	1	1	1	1	1	1	1	1	1	1	1	1	1	1	1	1	1	1	1	1	1	1	1	1	1	1	1	1	1	1	1	1	1	1	1	1	1
GROUP693-37genes,37taxa.	Cytochrome_b559_alpha_chain_(PsbE)	|PC|PS|SY	1	1	1	1	1	1	1	1	1	1	1	1	1	1	1	1	1	1	1	1	1	1	1	1	1	1	1	1	1	1	1	1	1	1	1	1	1
GROUP694-37genes,37taxa.	Ferric_uptake_regulation_protein_FUR	|PC|PS|SY	1	1	1	1	1	1	1	1	1	1	1	1	1	1	1	1	1	1	1	1	1	1	1	1	1	1	1	1	1	1	1	1	1	1	1	1	1
GROUP695-37genes,37taxa.	UDP-glucose_6-dehydrogenase_(EC_1.1.1.22)||UDP-glucose_dehydrogenase_(EC_1.1.1.22)	|PC|PS|SY	1	1	1	1	1	1	1	1	1	1	1	1	1	1	1	1	1	1	1	1	1	1	1	1	1	1	1	1	1	1	1	1	1	1	1	1	1
GROUP696-37genes,37taxa.	Histidyl-tRNA_synthetase_(EC_6.1.1.21)	|PC|PS|SY	1	1	1	1	1	1	1	1	1	1	1	1	1	1	1	1	1	1	1	1	1	1	1	1	1	1	1	1	1	1	1	1	1	1	1	1	1
GROUP698-37genes,37taxa.	Uncharacterized_monothiol_glutaredoxin_ycf64-like	|PC|PS|SY	1	1	1	1	1	1	1	1	1	1	1	1	1	1	1	1	1	1	1	1	1	1	1	1	1	1	1	1	1	1	1	1	1	1	1	1	1
GROUP699-37genes,37taxa.	YrbA_protein||Cell_division_protein_BolA	|PC|PS|SY	1	1	1	1	1	1	1	1	1	1	1	1	1	1	1	1	1	1	1	1	1	1	1	1	1	1	1	1	1	1	1	1	1	1	1	1	1
GROUP700-37genes,37taxa.	Pyridoxine_5'-phosphate_synthase_(EC_2.6.99.2)	|PC|PS|SY	1	1	1	1	1	1	1	1	1	1	1	1	1	1	1	1	1	1	1	1	1	1	1	1	1	1	1	1	1	1	1	1	1	1	1	1	1
GROUP701-37genes,37taxa.	ATP-dependent_DNA_helicase_UvrD/PcrA	|PC|PS|SY	1	1	1	1	1	1	1	1	1	1	1	1	1	1	1	1	1	1	1	1	1	1	1	1	1	1	1	1	1	1	1	1	1	1	1	1	1
GROUP702-37genes,37taxa.	Photosystem_II_oxygen_evolving_complex_protein_PsbP	|PC|PS|SY	1	1	1	1	1	1	1	1	1	1	1	1	1	1	1	1	1	1	1	1	1	1	1	1	1	1	1	1	1	1	1	1	1	1	1	1	1
GROUP703-37genes,37taxa.	Recombination_protein_RecR	|PC|PS|SY	1	1	1	1	1	1	1	1	1	1	1	1	1	1	1	1	1	1	1	1	1	1	1	1	1	1	1	1	1	1	1	1	1	1	1	1	1
GROUP704-37genes,37taxa.	Undecaprenyl_pyrophosphate_synthetase_(EC_2.5.1.31)||Undecaprenyl_diphosphate_synthase_(EC_2.5.1.31)	|PC|PS|SY	1	1	1	1	1	1	1	1	1	1	1	1	1	1	1	1	1	1	1	1	1	1	1	1	1	1	1	1	1	1	1	1	1	1	1	1	1
GROUP705-37genes,37taxa.	Diadenylate_cyclase_spyDAC;_Bacterial_checkpoint_controller_DisA_with_nucleotide-binding_domain||Hypothetical_protein_YbbP,_contains_nucleotide-binding_domain_of_DisA_bacterial_checkpoint_controller	|PC|PS|SY	1	1	1	1	1	1	1	1	1	1	1	1	1	1	1	1	1	1	1	1	1	1	1	1	1	1	1	1	1	1	1	1	1	1	1	1	1
GROUP706-37genes,37taxa.	Diaminopimelate_decarboxylase_(EC_4.1.1.20)	|PC|PS|SY	1	1	1	1	1	1	1	1	1	1	1	1	1	1	1	1	1	1	1	1	1	1	1	1	1	1	1	1	1	1	1	1	1	1	1	1	1
GROUP707-37genes,37taxa.	Ribosomal-protein-S18p-alanine_acetyltransferase_(EC_2.3.1.-)	|PC|PS|SY	1	1	1	1	1	1	1	1	1	1	1	1	1	1	1	1	1	1	1	1	1	1	1	1	1	1	1	1	1	1	1	1	1	1	1	1	1
GROUP708-37genes,37taxa.	Phosphatidate_cytidylyltransferase_(EC_2.7.7.41)	|PC|PS|SY	1	1	1	1	1	1	1	1	1	1	1	1	1	1	1	1	1	1	1	1	1	1	1	1	1	1	1	1	1	1	1	1	1	1	1	1	1
GROUP709-37genes,37taxa.	Lysine_decarboxylase_(EC_4.1.1.18)	|PC|PS|SY	1	1	1	1	1	1	1	1	1	1	1	1	1	1	1	1	1	1	1	1	1	1	1	1	1	1	1	1	1	1	1	1	1	1	1	1	1
GROUP710-37genes,37taxa.	ABC1_family_protein_##_group_3||Ubiquinone_biosynthesis_monooxygenase_UbiB||ABC1_family_protein	|PC|PS|SY	1	1	1	1	1	1	1	1	1	1	1	1	1	1	1	1	1	1	1	1	1	1	1	1	1	1	1	1	1	1	1	1	1	1	1	1	1
GROUP711-37genes,37taxa.	Pseudouridylate_synthase||Ribosomal_small_subunit_pseudouridine_synthase_A_(EC_4.2.1.70);RsuA-16S_rRNA_pseudouridylate_516_synthase||pseudouridylate_synthase||Ribosomal_small_subunit_pseudouridine_synthase_A_(EC_4.2.1.70)||Ribosomal_large_subunit_pseudouridine_synthase_B_(EC_4.2.1.70)||16S_rRNA_pseudouridylate_synthase||Ribosomal_large_subunit_pseudouridine_synthase_F_(EC_4.2.1.70)	|PC|PS|SY	1	1	1	1	1	1	1	1	1	1	1	1	1	1	1	1	1	1	1	1	1	1	1	1	1	1	1	1	1	1	1	1	1	1	1	1	1
GROUP712-37genes,37taxa.	4-alpha-glucanotransferase_(amylomaltase)_(EC_2.4.1.25)	|PC|PS|SY	1	1	1	1	1	1	1	1	1	1	1	1	1	1	1	1	1	1	1	1	1	1	1	1	1	1	1	1	1	1	1	1	1	1	1	1	1
GROUP713-37genes,37taxa.	Ribose-phosphate_pyrophosphokinase_(EC_2.7.6.1)	|PC|PS|SY	1	1	1	1	1	1	1	1	1	1	1	1	1	1	1	1	1	1	1	1	1	1	1	1	1	1	1	1	1	1	1	1	1	1	1	1	1
GROUP714-37genes,37taxa.	Endonuclease_III_(EC_4.2.99.18)	|PC|PS|SY	1	1	1	1	1	1	1	1	1	1	1	1	1	1	1	1	1	1	1	1	1	1	1	1	1	1	1	1	1	1	1	1	1	1	1	1	1
GROUP715-37genes,37taxa.	FIG00941038:_hypothetical_protein||FIG01157080:_hypothetical_protein||FIG00942030:_hypothetical_protein||FIG01152565:_hypothetical_protein||hypothetical_protein||FIG01152254:_hypothetical_protein||FIG01153261:_hypothetical_protein||Biotin_synthesis_protein_BioC||SAM-dependent_methyltransferase	|PC|PS|SY	1	1	1	1	1	1	1	1	1	1	1	1	1	1	1	1	1	1	1	1	1	1	1	1	1	1	1	1	1	1	1	1	1	1	1	1	1
GROUP716-37genes,37taxa.	Possible_alpha/beta_hydrolase_superfamily,_slr1235_homolog	|PC|PS|SY	1	1	1	1	1	1	1	1	1	1	1	1	1	1	1	1	1	1	1	1	1	1	1	1	1	1	1	1	1	1	1	1	1	1	1	1	1
GROUP717-37genes,37taxa.	Quinolinate_synthetase_(EC_2.5.1.72)	|PC|PS|SY	1	1	1	1	1	1	1	1	1	1	1	1	1	1	1	1	1	1	1	1	1	1	1	1	1	1	1	1	1	1	1	1	1	1	1	1	1
GROUP718-37genes,37taxa.	Cell_division_protein_FtsI/penicillin-binding_protein_2||hypothetical_protein||FIG00940302:_hypothetical_protein||FIG01149415:_hypothetical_protein	|PC|PS|SY	1	1	1	1	1	1	1	1	1	1	1	1	1	1	1	1	1	1	1	1	1	1	1	1	1	1	1	1	1	1	1	1	1	1	1	1	1
GROUP719-37genes,37taxa.	3-dehydroquinate_synthase_(EC_4.2.3.4)	|PC|PS|SY	1	1	1	1	1	1	1	1	1	1	1	1	1	1	1	1	1	1	1	1	1	1	1	1	1	1	1	1	1	1	1	1	1	1	1	1	1
GROUP720-37genes,37taxa.	Phosphoribosylaminoimidazole_carboxylase_ATPase_subunit_(EC_4.1.1.21)	|PC|PS|SY	1	1	1	1	1	1	1	1	1	1	1	1	1	1	1	1	1	1	1	1	1	1	1	1	1	1	1	1	1	1	1	1	1	1	1	1	1
GROUP721-37genes,37taxa.	hypothetical_protein||FIG00875504:_hypothetical_protein||FIG01149311:_hypothetical_protein||Sll1414_protein||FIG00940934:_hypothetical_protein	|PC|PS|SY	1	1	1	1	1	1	1	1	1	1	1	1	1	1	1	1	1	1	1	1	1	1	1	1	1	1	1	1	1	1	1	1	1	1	1	1	1
GROUP722-37genes,37taxa.	Pyruvate_kinase_(EC_2.7.1.40)	|PC|PS|SY	1	1	1	1	1	1	1	1	1	1	1	1	1	1	1	1	1	1	1	1	1	1	1	1	1	1	1	1	1	1	1	1	1	1	1	1	1
GROUP723-37genes,37taxa.	hypothetical_protein||segregation_and_condensation_protein_B||Transcriptional_regulator,_LuxR_family||Segregation_and_condensation_protein_B	|PC|PS|SY	1	1	1	1	1	1	1	1	1	1	1	1	1	1	1	1	1	1	1	1	1	1	1	1	1	1	1	1	1	1	1	1	1	1	1	1	1	*
GROUP724-37genes,37taxa.	1-deoxy-D-xylulose_5-phosphate_synthase_(EC_2.2.1.7)	|PC|PS|SY	1	1	1	1	1	1	1	1	1	1	1	1	1	1	1	1	1	1	1	1	1	1	1	1	1	1	1	1	1	1	1	1	1	1	1	1	1
GROUP725-37genes,37taxa.	FIG00942767:_hypothetical_protein||hypothetical_protein||FIG00940942:_hypothetical_protein||FIG01150402:_hypothetical_protein||FIG01153712:_hypothetical_protein	|PC|PS|SY	1	1	1	1	1	1	1	1	1	1	1	1	1	1	1	1	1	1	1	1	1	1	1	1	1	1	1	1	1	1	1	1	1	1	1	1	1
GROUP726-37genes,37taxa.	LSU_ribosomal_protein_L28p	|PC|PS|SY	1	1	1	1	1	1	1	1	1	1	1	1	1	1	1	1	1	1	1	1	1	1	1	1	1	1	1	1	1	1	1	1	1	1	1	1	1
GROUP727-37genes,37taxa.	Chaperone_protein_HtpG	|PC|PS|SY	1	1	1	1	1	1	1	1	1	1	1	1	1	1	1	1	1	1	1	1	1	1	1	1	1	1	1	1	1	1	1	1	1	1	1	1	1
GROUP728-37genes,37taxa.	Inositol-1-monophosphatase_(EC_3.1.3.25)	|PC|PS|SY	1	1	1	1	1	1	1	1	1	1	1	1	1	1	1	1	1	1	1	1	1	1	1	1	1	1	1	1	1	1	1	1	1	1	1	1	1
GROUP729-37genes,37taxa.	hypothetical_protein||FIG01150319:_hypothetical_protein||FIG01152293:_hypothetical_protein||FIG00940620:_hypothetical_protein||FIG01154555:_hypothetical_protein	|PC|PS|SY	1	1	1	1	1	1	1	1	1	1	1	1	1	1	1	1	1	1	1	1	1	1	1	1	1	1	1	1	1	1	1	1	1	1	1	1	1
GROUP730-37genes,37taxa.	3,4-dihydroxy-2-butanone_4-phosphate_synthase_(EC_4.1.99.12)_/_GTP_cyclohydrolase_II_(EC_3.5.4.25)	|PC|PS|SY	1	1	1	1	1	1	1	1	1	1	1	1	1	1	1	1	1	1	1	1	1	1	1	1	1	1	1	1	1	1	1	1	1	1	1	1	1
GROUP731-37genes,37taxa.	Glucose-6-phosphate_isomerase_(EC_5.3.1.9)	|PC|PS|SY	1	1	1	1	1	1	1	1	1	1	1	1	1	1	1	1	1	1	1	1	1	1	1	1	1	1	1	1	1	1	1	1	1	1	1	1	1
GROUP732-37genes,37taxa.	Leucyl-tRNA_synthetase_(EC_6.1.1.4)	|PC|PS|SY	1	1	1	1	1	1	1	1	1	1	1	1	1	1	1	1	1	1	1	1	1	1	1	1	1	1	1	1	1	1	1	1	1	1	1	1	1
GROUP733-37genes,37taxa.	Diaminopimelate_epimerase_(EC_5.1.1.7)	|PC|PS|SY	1	1	1	1	1	1	1	1	1	1	1	1	1	1	1	1	1	1	1	1	1	1	1	1	1	1	1	1	1	1	1	1	1	1	1	1	1
GROUP734-37genes,37taxa.	hypothetical_protein||All3116_protein	|PC|PS|SY	1	1	1	1	1	1	1	1	1	1	1	1	1	1	1	1	1	1	1	1	1	1	1	1	1	1	1	1	1	1	1	1	1	1	1	1	1
GROUP735-37genes,37taxa.	Excinuclease_ABC_subunit_C	|PC|PS|SY	1	1	1	1	1	1	1	1	1	1	1	1	1	1	1	1	1	1	1	1	1	1	1	1	1	1	1	1	1	1	1	1	1	1	1	1	1
GROUP736-37genes,37taxa.	hypothetical_protein||Sll0549_protein||PHP_domain_protein||PHP_family_metal-dependent_phosphoesterase	|PC|PS|SY	1	1	1	1	1	1	1	1	1	1	1	1	1	1	1	1	1	1	1	1	1	1	1	1	1	1	1	1	1	1	1	1	1	1	1	1	1
GROUP737-37genes,37taxa.	5-methyltetrahydrofolate--homocysteine_methyltransferase_(EC_2.1.1.13)	|PC|PS|SY	1	1	1	1	1	1	1	1	1	1	1	1	1	1	1	1	1	1	1	1	1	1	1	1	1	1	1	1	1	1	1	1	1	1	1	1	1
GROUP738-37genes,37taxa.	Phenylalanyl-tRNA_synthetase_beta_chain_(EC_6.1.1.20)	|PC|PS|SY	1	1	1	1	1	1	1	1	1	1	1	1	1	1	1	1	1	1	1	1	1	1	1	1	1	1	1	1	1	1	1	1	1	1	1	1	1
GROUP739-37genes,37taxa.	SSU_ribosomal_protein_S18p_@_SSU_ribosomal_protein_S18p,_zinc-independent	|PC|PS|SY	1	1	1	1	1	1	1	1	1	1	1	1	1	1	1	1	1	1	1	1	1	1	1	1	1	1	1	1	1	1	1	1	1	1	1	1	1
GROUP740-37genes,37taxa.	Exoribonuclease_II_(EC_3.1.13.1)||RNase_R-related_protein||3'-to-5'_exoribonuclease_RNase_R	|PC|PS|SY	1	1	1	1	1	1	1	1	1	1	1	1	1	1	1	1	1	1	1	1	1	1	1	1	1	1	1	1	1	1	1	1	1	1	1	1	1
GROUP741-37genes,37taxa.	Methionyl-tRNA_synthetase_(EC_6.1.1.10)	|PC|PS|SY	1	1	1	1	1	1	1	1	1	1	1	1	1	1	1	1	1	1	1	1	1	1	1	1	1	1	1	1	1	1	1	1	1	1	1	1	1
GROUP742-37genes,37taxa.	Adenosylcobinamide-phosphate_guanylyltransferase_(EC_2.7.7.62)||Adenosylcobinamide_kinase_(EC_2.7.1.156)_/_Adenosylcobinamide-phosphate_guanylyltransferase_(EC_2.7.7.62)	|PC|PS|SY	1	1	1	1	1	1	1	1	1	1	1	1	1	1	1	1	1	1	1	1	1	1	1	1	1	1	1	1	1	1	1	1	1	1	1	1	1
GROUP743-37genes,37taxa.	tRNA_(cytosine34-2'-O-)-methyltransferase_(EC_2.1.1.-)||tRNA_(cytidine(34)-2'-O)-methyltransferase_(EC_2.1.1.207)||tRNA_(cytidine(34)-2'-O)-methyltransferase_(EC_2.1.1.207)_##_TrmL	|PC|PS|SY	1	1	1	1	1	1	1	1	1	1	1	1	1	1	1	1	1	1	1	1	1	1	1	1	1	1	1	1	1	1	1	1	1	1	1	1	1
GROUP744-37genes,37taxa.	Alkyl_hydroperoxide_reductase_subunit_C-like_protein	|PC|PS|SY	1	1	1	1	1	1	1	1	1	1	1	1	1	1	1	1	1	1	1	1	1	1	1	1	1	1	1	1	1	1	1	1	1	1	1	1	1
GROUP745-37genes,37taxa.	LSU_ribosomal_protein_L32p||LSU_ribosomal_protein_L32p_@_LSU_ribosomal_protein_L32p,_zinc-independent	|PC|PS|SY	1	1	1	1	1	1	1	1	1	1	1	1	1	1	1	1	1	1	1	1	1	1	1	1	1	1	1	1	1	1	1	1	1	1	1	1	1
GROUP746-37genes,37taxa.	3'-to-5'_exoribonuclease_RNase_R	|PC|PS|SY	1	1	1	1	1	1	1	1	1	1	1	1	1	1	1	1	1	1	1	1	1	1	1	1	1	1	1	1	1	1	1	1	1	1	1	1	1
GROUP747-37genes,37taxa.	hypothetical_protein||Type_II_secretory_pathway,_pseudopilin_PulG||FIG00941382:_hypothetical_protein	|PC|PS|SY	1	1	1	1	1	1	1	1	1	1	1	1	1	1	1	1	1	1	1	1	1	1	1	1	1	1	1	1	1	1	1	1	1	1	1	1	1
GROUP748-37genes,37taxa.	TldD_protein,_part_of_proposed_TldE/TldD_proteolytic_complex_(PMID_12029038)||TldD_protein,_part_of_TldE/TldD_proteolytic_complex	|PC|PS|SY	1	1	1	1	1	1	1	1	1	1	1	1	1	1	1	1	1	1	1	1	1	1	1	1	1	1	1	1	1	1	1	1	1	1	1	1	1
GROUP749-37genes,37taxa.	Methionyl-tRNA_formyltransferase_(EC_2.1.2.9)	|PC|PS|SY	1	1	1	1	1	1	1	1	1	1	1	1	1	1	1	1	1	1	1	1	1	1	1	1	1	1	1	1	1	1	1	1	1	1	1	1	1
GROUP750-37genes,37taxa.	Transcription-repair_coupling_factor	|PC|PS|SY	1	1	1	1	1	1	1	1	1	1	1	1	1	1	1	1	1	1	1	1	1	1	1	1	1	1	1	1	1	1	1	1	1	1	1	1	1
GROUP751-37genes,37taxa.	1-hydroxy-2-methyl-2-(E)-butenyl_4-diphosphate_synthase_(EC_1.17.7.1)	|PC|PS|SY	1	1	1	1	1	1	1	1	1	1	1	1	1	1	1	1	1	1	1	1	1	1	1	1	1	1	1	1	1	1	1	1	1	1	1	1	1
GROUP752-37genes,37taxa.	Aspartate_aminotransferase_(EC_2.6.1.1)	|PC|PS|SY	1	1	1	1	1	1	1	1	1	1	1	1	1	1	1	1	1	1	1	1	1	1	1	1	1	1	1	1	1	1	1	1	1	1	1	1	1
GROUP753-37genes,37taxa.	Ribosomal_RNA_small_subunit_methyltransferase_E_(EC_2.1.1.-)	|PC|PS|SY	1	1	1	1	1	1	1	1	1	1	1	1	1	1	1	1	1	1	1	1	1	1	1	1	1	1	1	1	1	1	1	1	1	1	1	1	1
GROUP754-37genes,37taxa.	hypothetical_protein||FIG01151334:_hypothetical_protein||FIG01149955:_hypothetical_protein||FIG01152267:_hypothetical_protein||FIG00941229:_hypothetical_protein	|PC|PS|SY	1	1	1	1	1	1	1	1	1	1	1	1	1	1	1	1	1	1	1	1	1	1	1	1	1	1	1	1	1	1	1	1	1	1	1	1	1
GROUP755-37genes,37taxa.	ABC_transporter_ATP-binding_protein||Iron(III)-transport_ATP-binding_protein_sfuC||ABC_transporter||Possible_ABC_transporter,_ATP-binding_component	|PC|PS|SY	1	1	1	1	1	1	1	1	1	1	1	1	1	1	1	1	1	1	1	1	1	1	1	1	1	1	1	1	1	1	1	1	1	1	1	1	1
GROUP756-37genes,37taxa.	Peptide_chain_release_factor_3	|PC|PS|SY	1	1	1	1	1	1	1	1	1	1	1	1	1	1	1	1	1	1	1	1	1	1	1	1	1	1	1	1	1	1	1	1	1	1	1	1	1
GROUP757-37genes,37taxa.	Uracil_phosphoribosyltransferase_(EC_2.4.2.9)	|PC|PS|SY	1	1	1	1	1	1	1	1	1	1	1	1	1	1	1	1	1	1	1	1	1	1	1	1	1	1	1	1	1	1	1	1	1	1	1	1	1
GROUP758-37genes,37taxa.	Dihydroxy-acid_dehydratase_(EC_4.2.1.9)	|PC|PS|SY	1	1	1	1	1	1	1	1	1	1	1	1	1	1	1	1	1	1	1	1	1	1	1	1	1	1	1	1	1	1	1	1	1	1	1	1	1
GROUP759-37genes,37taxa.	6-phosphogluconolactonase_(EC_3.1.1.31),_eukaryotic_type	|PC|PS|SY	1	1	1	1	1	1	1	1	1	1	1	1	1	1	1	1	1	1	1	1	1	1	1	1	1	1	1	1	1	1	1	1	1	1	1	1	1
GROUP760-37genes,37taxa.	6-phosphogluconate_dehydrogenase,_decarboxylating_(EC_1.1.1.44)	|PC|PS|SY	1	1	1	1	1	1	1	1	1	1	1	1	1	1	1	1	1	1	1	1	1	1	1	1	1	1	1	1	1	1	1	1	1	1	1	1	1
GROUP761-37genes,37taxa.	Glucose-1-phosphate_adenylyltransferase_(EC_2.7.7.27)	|PC|PS|SY	1	1	1	1	1	1	1	1	1	1	1	1	1	1	1	1	1	1	1	1	1	1	1	1	1	1	1	1	1	1	1	1	1	1	1	1	1
GROUP762-37genes,37taxa.	Glutamyl-tRNA_reductase_(EC_1.2.1.70)	|PC|PS|SY	1	1	1	1	1	1	1	1	1	1	1	1	1	1	1	1	1	1	1	1	1	1	1	1	1	1	1	1	1	1	1	1	1	1	1	1	1
GROUP763-37genes,37taxa.	Fructose-1,6-bisphosphatase,_GlpX_type_(EC_3.1.3.11)_/_Sedoheptulose-1,7-bisphosphatase_(EC_3.1.3.37)	|PC|PS|SY	1	1	1	1	1	1	1	1	1	1	1	1	1	1	1	1	1	1	1	1	1	1	1	1	1	1	1	1	1	1	1	1	1	1	1	1	1
GROUP764-37genes,37taxa.	Cytochrome_c-type_biogenesis_protein_CcsA/ResC	|PC|PS|SY	1	1	1	1	1	1	1	1	1	1	1	1	1	1	1	1	1	1	1	1	1	1	1	1	1	1	1	1	1	1	1	1	1	1	1	1	1
GROUP765-37genes,37taxa.	Lipopolysaccharide_ABC_transporter,_ATP-binding_protein_LptB||Possible_ABC_transporter,_ATP-binding_component	|PC|PS|SY	1	1	1	1	1	1	1	1	1	1	1	1	1	1	1	1	1	1	1	1	1	1	1	1	1	1	1	1	1	1	1	1	1	1	1	1	1
GROUP766-37genes,37taxa.	hypothetical_protein||FIG01154979:_hypothetical_protein||FIG00941001:_hypothetical_protein||FIG00873536:_hypothetical_protein||protein_of_unknown_function_DUF309||FIG01149811:_hypothetical_protein	|PC|PS|SY	1	1	1	1	1	1	1	1	1	1	1	1	1	1	1	1	1	1	1	1	1	1	1	1	1	1	1	1	1	1	1	1	1	1	1	1	1
GROUP767-37genes,37taxa.	GTP-binding_protein_TypA/BipA	|PC|PS|SY	1	1	1	1	1	1	1	1	1	1	1	1	1	1	1	1	1	1	1	1	1	1	1	1	1	1	1	1	1	1	1	1	1	1	1	1	1
GROUP768-37genes,37taxa.	expressed_protein||FIG00940915:_hypothetical_protein||FIG01149297:_hypothetical_protein	|PC|PS|SY	1	1	1	1	1	1	1	1	1	1	1	1	1	1	1	1	1	1	1	1	1	1	1	1	1	1	1	1	1	1	1	1	1	1	1	1	1
GROUP769-37genes,37taxa.	Geranylgeranyl_hydrogenase_BchP;_Geranylgeranyl_diphosphate_reductase_(EC_1.3.1.83)||Geranylgeranyl_hydrogenase_BchP;_Geranylgeranyl_reductase_(EC_1.3.1.83)||geranylgeranyl_hydrogenase||Geranylgeranyl_hydrogenase_BchP	|PC|PS|SY	1	1	1	1	1	1	1	1	1	1	1	1	1	1	1	1	1	1	1	1	1	1	1	1	1	1	1	1	1	1	1	1	1	1	1	1	1
GROUP770-37genes,37taxa.	16S_rRNA_processing_protein_RimM	|PC|PS|SY	1	1	1	1	1	1	1	1	1	1	1	1	1	1	1	1	1	1	1	1	1	1	1	1	1	1	1	1	1	1	1	1	1	1	1	1	1
GROUP771-37genes,37taxa.	Glycyl-tRNA_synthetase_beta_chain_(EC_6.1.1.14)	|PC|PS|SY	1	1	1	1	1	1	1	1	1	1	1	1	1	1	1	1	1	1	1	1	1	1	1	1	1	1	1	1	1	1	1	1	1	1	1	1	1
GROUP772-37genes,37taxa.	ATP-dependent_DNA_helicase_RecG_(EC_3.6.1.-)	|PC|PS|SY	1	1	1	1	1	1	1	1	1	1	1	1	1	1	1	1	1	1	1	1	1	1	1	1	1	1	1	1	1	1	1	1	1	1	1	1	1
GROUP773-37genes,37taxa.	Translation_elongation_factor_Ts	|PC|PS|SY	1	1	1	1	1	1	1	1	1	1	1	1	1	1	1	1	1	1	1	1	1	1	1	1	1	1	1	1	1	1	1	1	1	1	1	1	1
GROUP774-37genes,37taxa.	SSU_ribosomal_protein_S2p_(SAe)	|PC|PS|SY	1	1	1	1	1	1	1	1	1	1	1	1	1	1	1	1	1	1	1	1	1	1	1	1	1	1	1	1	1	1	1	1	1	1	1	1	1
GROUP775-37genes,37taxa.	Glycosyltransferase||Glycosyl_transferase,_family_2	|PC|PS|SY	1	1	1	1	1	1	1	1	1	1	1	1	1	1	1	1	1	1	1	1	1	1	1	1	1	1	1	1	1	1	1	1	1	1	1	1	1
GROUP776-37genes,37taxa.	Substrate-specific_component_BioY_of_biotin_ECF_transporter	|PC|PS|SY	1	1	1	1	1	1	1	1	1	1	1	1	1	1	1	1	1	1	1	1	1	1	1	1	1	1	1	1	1	1	1	1	1	1	1	1	1
GROUP777-37genes,37taxa.	Lipoprotein_signal_peptidase_(EC_3.4.23.36)	|PC|PS|SY	1	1	1	1	1	1	1	1	1	1	1	1	1	1	1	1	1	1	1	1	1	1	1	1	1	1	1	1	1	1	1	1	1	1	1	1	1
GROUP778-37genes,37taxa.	Small_GTP-binding_protein_domain||FIG01149716:_hypothetical_protein||GTPase_SAR1_and_related_small_G_proteins	|PC|PS|SY	1	1	1	1	1	1	1	1	1	1	1	1	1	1	1	1	1	1	1	1	1	1	1	1	1	1	1	1	1	1	1	1	1	1	1	1	1
GROUP780-37genes,37taxa.	hypothetical_protein||Serine-protein_kinase_RsbW_(EC_2.7.11.1)||Anti-sigma_regulatory_factor_(Ser/Thr_protein_kinase),_essential_for_photomixotrophic_growth,_PmgA	|PC|PS|SY	1	1	1	1	1	1	1	1	1	1	1	1	1	1	1	1	1	1	1	1	1	1	1	1	1	1	1	1	1	1	1	1	1	1	1	1	1
GROUP781-37genes,37taxa.	hypothetical_protein||GUN4-like_protein_Sll0558||FIG00940454:_hypothetical_protein||FIG01151214:_hypothetical_protein	|PC|PS|SY	1	1	1	1	1	1	1	1	1	1	1	1	1	1	1	1	1	1	1	1	1	1	1	1	1	1	1	1	1	1	1	1	1	1	1	1	1
GROUP782-37genes,37taxa.	Protein-export_membrane_protein_SecF_(TC_3.A.5.1.1)	|PC|PS|SY	1	1	1	1	1	1	1	1	1	1	1	1	1	1	1	1	1	1	1	1	1	1	1	1	1	1	1	1	1	1	1	1	1	1	1	1	1
GROUP783-37genes,37taxa.	Protein-export_membrane_protein_SecD_(TC_3.A.5.1.1)	|PC|PS|SY	1	1	1	1	1	1	1	1	1	1	1	1	1	1	1	1	1	1	1	1	1	1	1	1	1	1	1	1	1	1	1	1	1	1	1	1	1
GROUP784-37genes,37taxa.	Pyruvate_dehydrogenase_E1_component_beta_subunit_(EC_1.2.4.1)	|PC|PS|SY	1	1	1	1	1	1	1	1	1	1	1	1	1	1	1	1	1	1	1	1	1	1	1	1	1	1	1	1	1	1	1	1	1	1	1	1	1
GROUP785-37genes,37taxa.	Acyl_carrier_protein	|PC|PS|SY	1	1	1	1	1	1	1	1	1	1	1	1	1	1	1	1	1	1	1	1	1	1	1	1	1	1	1	1	1	1	1	1	1	1	1	1	1
GROUP786-37genes,37taxa.	4-diphosphocytidyl-2-C-methyl-D-erythritol_kinase_(EC_2.7.1.148)	|PC|PS|SY	1	1	1	1	1	1	1	1	1	1	1	1	1	1	1	1	1	1	1	1	1	1	1	1	1	1	1	1	1	1	1	1	1	1	1	1	1
GROUP787-37genes,37taxa.	SSU_rRNA_(adenine(1518)-N(6)/adenine(1519)-N(6))-dimethyltransferase_(EC_2.1.1.182)||Dimethyladenosine_transferase_(EC_2.1.1.-)	|PC|PS|SY	1	1	1	1	1	1	1	1	1	1	1	1	1	1	1	1	1	1	1	1	1	1	1	1	1	1	1	1	1	1	1	1	1	1	1	1	1
GROUP788-37genes,37taxa.	Putative_thylakoid_membrane_protein,_contains_8_pentapeptide_repeats,_sll0274_homolog	|PC|PS|SY	1	1	1	1	1	1	1	1	1	1	1	1	1	1	1	1	1	1	1	1	1	1	1	1	1	1	1	1	1	1	1	1	1	1	1	1	1
GROUP789-37genes,37taxa.	3-oxoacyl-[acyl-carrier-protein]_synthase,_KASII_(EC_2.3.1.179)||3-oxoacyl-[acyl-carrier-protein]_synthase,_KASII_(EC_2.3.1.41)	|PC|PS|SY	1	1	1	1	1	1	1	1	1	1	1	1	1	1	1	1	1	1	1	1	1	1	1	1	1	1	1	1	1	1	1	1	1	1	1	1	1
GROUP790-37genes,37taxa.	Argininosuccinate_lyase_(EC_4.3.2.1)	|PC|PS|SY	1	1	1	1	1	1	1	1	1	1	1	1	1	1	1	1	1	1	1	1	1	1	1	1	1	1	1	1	1	1	1	1	1	1	1	1	1
GROUP791-37genes,37taxa.	DNA_primase_(EC_2.7.7.-)	|PC|PS|SY	1	1	1	1	1	1	1	1	1	1	1	1	1	1	1	1	1	1	1	1	1	1	1	1	1	1	1	1	1	1	1	1	1	1	1	1	1
GROUP792-37genes,37taxa.	Transketolase_(EC_2.2.1.1)	|PC|PS|SY	1	1	1	1	1	1	1	1	1	1	1	1	1	1	1	1	1	1	1	1	1	1	1	1	1	1	1	1	1	1	1	1	1	1	1	1	1
GROUP793-37genes,37taxa.	Holliday_junction_DNA_helicase_RuvA	|PC|PS|SY	1	1	1	1	1	1	1	1	1	1	1	1	1	1	1	1	1	1	1	1	1	1	1	1	1	1	1	1	1	1	1	1	1	1	1	1	1
GROUP794-37genes,37taxa.	SSU_ribosomal_protein_S15p_(S13e)	|PC|PS|SY	1	1	1	1	1	1	1	1	1	1	1	1	1	1	1	1	1	1	1	1	1	1	1	1	1	1	1	1	1	1	1	1	1	1	1	1	1
GROUP795-37genes,37taxa.	DNA_polymerase_III_alpha_subunit_(EC_2.7.7.7)||DNA_polymerase_III_alpha_subunit_(EC_2.7.7.7)_/_Carboxy-terminal_intein-mediated_trans-splice	|PC|PS|SY	1	1	1	1	1	1	1	1	1	1	1	1	1	1	1	1	1	1	1	1	1	1	1	1	1	1	1	1	1	1	1	1	1	1	1	1	1
GROUP796-37genes,37taxa.	Hydroxymethylpyrimidine_phosphate_synthase_ThiC||Thiamin_biosynthesis_protein_ThiC||Hydroxymethylpyrimidine_phosphate_synthase_ThiC_(EC_4.1.99.17)	|PC|PS|SY	1	1	1	1	1	1	1	1	1	1	1	1	1	1	1	1	1	1	1	1	1	1	1	1	1	1	1	1	1	1	1	1	1	1	1	1	1
GROUP797-37genes,37taxa.	Aspartyl-tRNA(Asn)_amidotransferase_subunit_A_(EC_6.3.5.6)_@_Glutamyl-tRNA(Gln)_amidotransferase_subunit_A_(EC_6.3.5.7)	|PC|PS|SY	1	1	1	1	1	1	1	1	1	1	1	1	1	1	1	1	1	1	1	1	1	1	1	1	1	1	1	1	1	1	1	1	1	1	1	1	1
GROUP798-37genes,37taxa.	TrmH_family_tRNA/rRNA_methyltransferase_YacO_(EC_2.1.1.-)||23S_rRNA_(guanosine-2'-O-)_-methyltransferase_rlmB_(EC_2.1.1.-)||23S_rRNA_(guanosine-2'-O-)_-methyltransferase_rlmB_(EC_2.1.1.-)_##_LSU_rRNA_Gm2251	|PC|PS|SY	1	1	1	1	1	1	1	1	1	1	1	1	1	1	1	1	1	1	1	1	1	1	1	1	1	1	1	1	1	1	1	1	1	1	1	1	1
GROUP799-37genes,37taxa.	COG1939:_Ribonuclease_III_family_protein	|PC|PS|SY	1	1	1	1	1	1	1	1	1	1	1	1	1	1	1	1	1	1	1	1	1	1	1	1	1	1	1	1	1	1	1	1	1	1	1	1	1
GROUP800-37genes,37taxa.	Carbamoyl-phosphate_synthase_small_chain_(EC_6.3.5.5)	|PC|PS|SY	1	1	1	1	1	1	1	1	1	1	1	1	1	1	1	1	1	1	1	1	1	1	1	1	1	1	1	1	1	1	1	1	1	1	1	1	1
GROUP801-37genes,37taxa.	Anthranilate_phosphoribosyltransferase_(EC_2.4.2.18)	|PC|PS|SY	1	1	1	1	1	1	1	1	1	1	1	1	1	1	1	1	1	1	1	1	1	1	1	1	1	1	1	1	1	1	1	1	1	1	1	1	1
GROUP802-37genes,37taxa.	ATP-binding_protein_of_ABC_transporter||ABC_transporter,_multidrug_efflux_family	|PC|PS|SY	1	1	1	1	1	1	1	1	1	1	1	1	1	1	1	1	1	1	1	1	1	1	1	1	1	1	1	1	1	1	1	1	1	1	1	1	1
GROUP803-37genes,37taxa.	Peptide_methionine_sulfoxide_reductase_MsrA_(EC_1.8.4.11)	|PC|PS|SY	1	1	1	1	1	1	1	1	1	1	1	1	1	1	1	1	1	1	1	1	1	1	1	1	1	1	1	1	1	1	1	1	1	1	1	1	1
GROUP804-37genes,37taxa.	hypothetical_protein||FIG01153686:_hypothetical_protein||Alpha/beta_superfamily_hydrolase||Alr1085_protein	|PC|PS|SY	1	1	1	1	1	1	1	1	1	1	1	1	1	1	1	1	1	1	1	1	1	1	1	1	1	1	1	1	1	1	1	1	1	1	1	1	1
GROUP805-37genes,37taxa.	Solanesyl_diphosphate_synthase_(EC_2.5.1.11)	|PC|PS|SY	1	1	1	1	1	1	1	1	1	1	1	1	1	1	1	1	1	1	1	1	1	1	1	1	1	1	1	1	1	1	1	1	1	1	1	1	1
GROUP806-37genes,37taxa.	Glutamate_racemase_(EC_5.1.1.3)	|PC|PS|SY	1	1	1	1	1	1	1	1	1	1	1	1	1	1	1	1	1	1	1	1	1	1	1	1	1	1	1	1	1	1	1	1	1	1	1	1	1
GROUP807-37genes,37taxa.	FIG003879:_Predicted_amidohydrolase;_Nit||FIG003879:_Predicted_amidohydrolase||Omega_amidase_(Nit2_homolog)	|PC|PS|SY	1	1	1	1	1	1	1	1	1	1	1	1	1	1	1	1	1	1	1	1	1	1	1	1	1	1	1	1	1	1	1	1	1	1	1	1	1
GROUP808-37genes,37taxa.	2-phosphosulfolactate_phosphatase_(EC_3.1.3.71)||Probable_2-phosphosulfolactate_phosphatase_(EC_3.1.3.71)||2-phosphosulfolactate_phosphatase(_EC:3.1.3.71_)	|PC|PS|SY	1	1	1	1	1	1	1	1	1	1	1	1	1	1	1	1	1	1	1	1	1	1	1	1	1	1	1	1	1	1	1	1	1	1	1	1	1
GROUP809-37genes,37taxa.	5-Enolpyruvylshikimate-3-phosphate_synthase_(EC_2.5.1.19)	|PC|PS|SY	1	1	1	1	1	1	1	1	1	1	1	1	1	1	1	1	1	1	1	1	1	1	1	1	1	1	1	1	1	1	1	1	1	1	1	1	1
GROUP810-37genes,37taxa.	Biotin_synthesis_protein_BioC||FIG00940223:_hypothetical_protein||SAM-dependent_methyltransferase_(EC_2.1.1.-)||Alr3919_protein	|PC|PS|SY	1	1	1	1	1	1	1	1	1	1	1	1	1	1	1	1	1	1	1	1	1	1	1	1	1	1	1	1	1	1	1	1	1	1	1	1	1
GROUP811-37genes,37taxa.	N-acetylglucosamine-1-phosphate_uridyltransferase_(EC_2.7.7.23)_/_Glucosamine-1-phosphate_N-acetyltransferase_(EC_2.3.1.157)	|PC|PS|SY	1	1	1	1	1	1	1	1	1	1	1	1	1	1	1	1	1	1	1	1	1	1	1	1	1	1	1	1	1	1	1	1	1	1	1	1	1
GROUP812-37genes,37taxa.	UDP-N-acetylmuramoylalanyl-D-glutamyl-2,6-diaminopimelate--D-alanyl-D-alanine_ligase_(EC_6.3.2.10)	|PC|PS|SY	1	1	1	1	1	1	1	1	1	1	1	1	1	1	1	1	1	1	1	1	1	1	1	1	1	1	1	1	1	1	1	1	1	1	1	1	1
GROUP813-37genes,37taxa.	Glycogen_synthase,_ADP-glucose_transglucosylase_(EC_2.4.1.21)	|PC|PS|SY	1	1	1	1	1	1	1	1	1	1	1	1	1	1	1	1	1	1	1	1	1	1	1	1	1	1	1	1	1	1	1	1	1	1	1	1	1
GROUP814-37genes,37taxa.	Naphthoate_synthase_(EC_4.1.3.36)	|PC|PS|SY	1	1	1	1	1	1	1	1	1	1	1	1	1	1	1	1	1	1	1	1	1	1	1	1	1	1	1	1	1	1	1	1	1	1	1	1	1
GROUP815-37genes,37taxa.	2-succinyl-5-enolpyruvyl-6-hydroxy-3-cyclohexene-1-carboxylic-acid_synthase_(EC_2.2.1.9)	|PC|PS|SY	1	1	1	1	1	1	1	1	1	1	1	1	1	1	1	1	1	1	1	1	1	1	1	1	1	1	1	1	1	1	1	1	1	1	1	1	1
GROUP816-37genes,37taxa.	tmRNA-binding_protein_SmpB	|PC|PS|SY	1	1	1	1	1	1	1	1	1	1	1	1	1	1	1	1	1	1	1	1	1	1	1	1	1	1	1	1	1	1	1	1	1	1	1	1	1
GROUP818-37genes,37taxa.	Tryptophanyl-tRNA_synthetase_(EC_6.1.1.2)	|PC|PS|SY	1	1	1	1	1	1	1	1	1	1	1	1	1	1	1	1	1	1	1	1	1	1	1	1	1	1	1	1	1	1	1	1	1	1	1	1	1
GROUP819-37genes,37taxa.	Threonyl-tRNA_synthetase_(EC_6.1.1.3)	|PC|PS|SY	1	1	1	1	1	1	1	1	1	1	1	1	1	1	1	1	1	1	1	1	1	1	1	1	1	1	1	1	1	1	1	1	1	1	1	1	1
GROUP820-37genes,37taxa.	Homoserine_kinase_(EC_2.7.1.39)	|PC|PS|SY	1	1	1	1	1	1	1	1	1	1	1	1	1	1	1	1	1	1	1	1	1	1	1	1	1	1	1	1	1	1	1	1	1	1	1	1	1
GROUP821-37genes,37taxa.	Gamma-glutamyl_phosphate_reductase_(EC_1.2.1.41)||Gamma-glutamyl_phosphate_reductase_(EC_1.2.1.41),_cyanobacterial_subgroup	|PC|PS|SY	1	1	1	1	1	1	1	1	1	1	1	1	1	1	1	1	1	1	1	1	1	1	1	1	1	1	1	1	1	1	1	1	1	1	1	1	1
GROUP822-37genes,37taxa.	1,4-alpha-glucan_(glycogen)_branching_enzyme,_GH-13-type_(EC_2.4.1.18)	|PC|PS|SY	1	1	1	1	1	1	1	1	1	1	1	1	1	1	1	1	1	1	1	1	1	1	1	1	1	1	1	1	1	1	1	1	1	1	1	1	1
GROUP823-37genes,37taxa.	Uroporphyrinogen_III_decarboxylase_(EC_4.1.1.37)	|PC|PS|SY	1	1	1	1	1	1	1	1	1	1	1	1	1	1	1	1	1	1	1	1	1	1	1	1	1	1	1	1	1	1	1	1	1	1	1	1	1
GROUP824-37genes,37taxa.	hypothetical_protein||Nucleoside-diphosphate-sugar_epimerases||NAD-dependent_epimerase/dehydratase_family_protein||NAD_dependent_epimerase/dehydratase	|PC|PS|SY	1	1	1	1	1	1	1	1	1	1	1	1	1	1	1	1	1	1	1	1	1	1	1	1	1	1	1	1	1	1	1	1	1	1	1	1	1
GROUP825-37genes,37taxa.	Rod_shape-determining_protein_MreC	|PC|PS|SY	1	1	1	1	1	1	1	1	1	1	1	1	1	1	1	1	1	1	1	1	1	1	1	1	1	1	1	1	1	1	1	1	1	1	1	1	1
GROUP826-37genes,37taxa.	Signal_recognition_particle_receptor_protein_FtsY_(=alpha_subunit)_(TC_3.A.5.1.1)	|PC|PS|SY	1	1	1	1	1	1	1	1	1	1	1	1	1	1	1	1	1	1	1	1	1	1	1	1	1	1	1	1	1	1	1	1	1	1	1	1	1
GROUP827-37genes,37taxa.	Rod_shape-determining_protein_MreB	|PC|PS|SY	1	1	1	1	1	1	1	1	1	1	1	1	1	1	1	1	1	1	1	1	1	1	1	1	1	1	1	1	1	1	1	1	1	1	1	1	1
GROUP828-37genes,37taxa.	Single-stranded_DNA-binding_protein	|PC|PS|SY	1	1	1	1	1	1	1	1	1	1	1	1	1	1	1	1	1	1	1	1	1	1	1	1	1	1	1	1	1	1	1	1	1	1	1	1	1
GROUP829-37genes,37taxa.	hypothetical_protein||Alr4810_protein||FIG01150744:_hypothetical_protein||FIG00871670:_hypothetical_protein||FIG00940803:_hypothetical_protein	|PC|PS|SY	1	1	1	1	1	1	1	1	1	1	1	1	1	1	1	1	1	1	1	1	1	1	1	1	1	1	1	1	1	1	1	1	1	1	1	1	1
GROUP830-37genes,37taxa.	Adenosylhomocysteinase_(EC_3.3.1.1)	|PC|PS|SY	1	1	1	1	1	1	1	1	1	1	1	1	1	1	1	1	1	1	1	1	1	1	1	1	1	1	1	1	1	1	1	1	1	1	1	1	1
GROUP831-37genes,37taxa.	Chromosomal_replication_initiator_protein_DnaA	|PC|PS|SY	1	1	1	1	1	1	1	1	1	1	1	1	1	1	1	1	1	1	1	1	1	1	1	1	1	1	1	1	1	1	1	1	1	1	1	1	1
GROUP832-37genes,37taxa.	N-acetyltransferase_(GNAT)_family,_Syn7942_0773_homolog,_Ycf52_protein	|PC|PS|SY	1	1	1	1	1	1	1	1	1	1	1	1	1	1	1	1	1	1	1	1	1	1	1	1	1	1	1	1	1	1	1	1	1	1	1	1	1
GROUP833-37genes,37taxa.	ATP-binding_protein_of_ABC_transporter||putative_multidrug_efflux_ABC_transporter||Lipid_A_export_ATP-binding/permease_protein_MsbA||ABC_transporter,_ATP-binding/permease_protein	|PC|PS|SY	1	1	1	1	1	1	1	1	1	1	1	1	1	1	1	1	1	1	1	1	1	1	1	1	1	1	1	1	1	1	1	1	1	1	1	1	1
GROUP834-37genes,37taxa.	ATP_phosphoribosyltransferase_(EC_2.4.2.17)	|PC|PS|SY	1	1	1	1	1	1	1	1	1	1	1	1	1	1	1	1	1	1	1	1	1	1	1	1	1	1	1	1	1	1	1	1	1	1	1	1	1
GROUP835-37genes,37taxa.	Transcription_termination_protein_NusB	|PC|PS|SY	1	1	1	1	1	1	1	1	1	1	1	1	1	1	1	1	1	1	1	1	1	1	1	1	1	1	1	1	1	1	1	1	1	1	1	1	1
GROUP836-37genes,37taxa.	DNA_polymerase_III_beta_subunit_(EC_2.7.7.7)	|PC|PS|SY	1	1	1	1	1	1	1	1	1	1	1	1	1	1	1	1	1	1	1	1	1	1	1	1	1	1	1	1	1	1	1	1	1	1	1	1	1
GROUP1478-26genes,26taxa.	hypothetical_protein||FIG01152261:_hypothetical_protein||FIG01152141:_hypothetical_protein||expressed_protein||FIG00940579:_hypothetical_protein	|PC|SY	1	1	1	1	1	1	1	1	1	1	1	1	1	1	0	0	0	0	1	0	0	0	1	0	0	0	0	1	1	1	1	1	1	1	1	1	1
GROUP1186-31genes,31taxa.	TrkA-N:Sodium/hydrogen_exchanger||NhaP-type_Na+/H+_or_K+/H+_antiporter||Na+/H+_antiporter	|PC|SY	1	1	1	1	1	1	1	1	1	1	1	1	1	1	1	1	1	1	0	0	0	1	1	0	1	0	0	1	1	1	1	1	1	1	1	1	1
GROUP1139-32genes,32taxa.	tRNA-specific_2-thiouridylase_MnmA	|PC|SY	1	1	1	1	1	1	1	1	1	1	1	1	1	1	1	0	0	0	0	1	1	1	1	1	1	0	1	1	1	1	1	1	1	1	1	1	1
GROUP1057-34genes,33taxa.	Cobalamin_synthase||Cobalamin_synthase_(EC_2.7.8.26)	|PC|SY	1	1	1	1	1	1	1	1	1	1	1	1	1	1	0	0	0	1	1	1	1	2	1	1	1	0	1	1	1	1	1	1	1	1	1	1	1
GROUP1088-33genes,33taxa.	NAD(P)HX_epimerase_/_NAD(P)HX_dehydratase	|PC|SY	1	1	1	1	1	1	1	1	1	1	1	1	1	1	1	1	1	1	1	0	1	1	0	1	0	1	1	0	1	1	1	1	1	1	1	1	1
GROUP125-38genes,33taxa.	Cobalt-precorrin-8x_methylmutase_(EC_5.4.1.2)	|PC|SY	1	1	1	1	1	1	1	1	1	1	1	1	1	1	1	1	1	1	1	1	0	1	0	1	1	1	0	0	2	2	1	2	1	1	2	2	1
GROUP1031-34genes,34taxa.	Ribonuclease_HII_(EC_3.1.26.4)	|PC|SY	1	1	1	1	1	1	1	1	1	1	1	1	1	1	1	0	1	1	1	1	0	1	1	1	1	1	0	1	1	1	1	1	1	1	1	1	1
GROUP986-35genes,34taxa.	Cysteine_synthase_(EC_2.5.1.47)	|PC|SY	1	1	1	1	1	1	1	1	1	1	1	1	1	1	1	1	1	1	1	1	1	0	1	0	0	1	1	1	1	1	1	1	1	2	1	1	1
GROUP1015-35genes,35taxa.	soluble_[2Fe-2S]_ferredoxin	|PC|SY	1	1	1	1	1	1	1	1	1	1	1	1	1	1	1	1	1	1	1	1	1	1	0	1	1	1	1	0	1	1	1	1	1	1	1	1	1
GROUP1029-35genes,35taxa.	Phosphoribosyl-AMP_cyclohydrolase_(EC_3.5.4.19)_/_Phosphoribosyl-ATP_pyrophosphatase_(EC_3.6.1.31)	|PC|SY	1	1	1	1	1	1	1	1	1	1	1	1	1	0	1	0	1	1	1	1	1	1	1	1	1	1	1	1	1	1	1	1	1	1	1	1	1
GROUP169-38genes,36taxa.	hypothetical_protein||Small_GTP-binding_protein_domain||FIG00877419:_hypothetical_protein||FIG01156923:_hypothetical_protein	|PC|SY	1	1	1	1	1	1	1	1	1	1	1	1	1	1	1	1	1	1	1	1	1	1	1	1	0	1	1	1	1	1	1	1	2	2	1	1	1
GROUP24-59genes,36taxa.	photosystem_II_protein_D2_(PsbD)	|PC|SY	1	1	1	1	1	1	1	1	1	1	1	1	1	2	2	2	2	2	2	2	2	2	2	2	0	2	2	2	2	2	2	2	2	3	2	1	2
GROUP243-37genes,36taxa.	Oligopeptide_transport_system_permease_protein_OppC_(TC_3.A.1.5.1)||Dipeptide_transport_system_permease_protein_DppC_(TC_3.A.1.5.2)	|PC|SY	1	1	1	1	1	1	1	1	1	1	1	1	1	0	1	1	1	1	1	1	1	1	1	1	1	1	1	1	1	1	1	1	1	2	1	1	1
GROUP373-37genes,36taxa.	hypothetical_protein||HAD_superfamily_hydrolase||putative_gas_vesicle_synthesis_protein||HAD_hydrolase-like_protein/gas_vesicle_protein_K	|PC|SY	1	1	1	1	1	1	1	1	1	1	1	1	1	1	1	1	1	1	1	1	1	2	1	1	1	1	1	0	1	1	1	1	1	1	1	1	1
GROUP52-45genes,36taxa.	putative_ABC_transporter,_oligopeptides||Oligopeptide_transport_system_permease_protein_OppB_(TC_3.A.1.5.1)||Dipeptide_transport_system_permease_protein_DppB_(TC_3.A.1.5.2)||permease_protein_of_oligopeptide_ABC_transporter	|PC|SY	1	1	1	1	1	1	1	1	1	1	1	1	1	1	1	1	1	1	1	1	1	1	1	1	0	1	1	1	2	2	2	2	2	3	2	2	1
GROUP76-41genes,36taxa.	Pterin-4-alpha-carbinolamine_dehydratase_(EC_4.2.1.96)	|PC|SY	1	1	1	1	1	1	1	1	1	1	1	1	1	1	1	1	1	1	2	1	1	0	2	1	1	1	1	2	1	1	1	1	1	1	2	2	1
GROUP841-36genes,36taxa.	tRNA-i(6)A37_methylthiotransferase	|PC|SY	1	1	1	1	1	1	1	1	1	1	1	1	1	1	1	1	1	1	1	1	1	1	0	1	1	1	1	1	1	1	1	1	1	1	1	1	1
GROUP844-36genes,36taxa.	Acetyltransferase_(GNAT)_family,_Syn7942_2240_homolog	|PC|SY	1	1	1	1	1	1	1	1	1	1	1	1	1	1	1	1	1	1	1	1	1	1	1	0	1	1	1	1	1	1	1	1	1	1	1	1	1
GROUP85-41genes,36taxa.	Probable_ABC_transporter_ATP-binding_protein_in_ycf23-apcF_intergenic_region||ATP-binding_protein_of_ABC_transporter||Manganese_ABC_transporter,_ATP-binding_protein_SitB||Zinc_ABC_transporter,_ATP-binding_protein_ZnuC||ABC_transporter,_ATP_binding_domain,_possibly_Mn_transporter||Manganese_ABC_transporter,_ATP-binding_protein	|PC|SY	1	1	1	1	1	1	1	1	1	1	1	1	1	1	1	1	1	1	1	1	1	1	1	1	0	1	1	1	1	1	2	1	1	2	2	2	2
GROUP851-36genes,36taxa.	Acetolactate_synthase_large_subunit_(EC_2.2.1.6)	|PC|SY	1	1	1	1	1	1	1	1	1	1	1	1	1	1	1	1	1	1	1	1	1	1	1	0	1	1	1	1	1	1	1	1	1	1	1	1	1
GROUP852-36genes,36taxa.	Ferrochelatase,_protoheme_ferro-lyase_(EC_4.99.1.1)	|PC|SY	1	1	1	1	1	1	1	1	1	1	1	1	1	1	1	1	1	1	1	1	1	1	1	1	0	1	1	1	1	1	1	1	1	1	1	1	1
GROUP854-36genes,36taxa.	Inorganic_pyrophosphatase_(EC_3.6.1.1)	|PC|SY	1	1	1	1	1	1	1	1	1	1	1	1	1	0	1	1	1	1	1	1	1	1	1	1	1	1	1	1	1	1	1	1	1	1	1	1	1
GROUP855-36genes,36taxa.	Single-stranded_DNA-binding_protein	|PC|SY	1	1	1	1	1	1	1	1	1	1	1	1	1	1	1	1	1	1	1	1	1	1	1	0	1	1	1	1	1	1	1	1	1	1	1	1	1
GROUP856-36genes,36taxa.	ABC_transporter_ATP-binding_protein||ABC_transporter,_ATP_binding_component,_possibly_iron_transporter||Iron_Transporting_ABC_transporter,_ATP_binding_component||Ferric_iron_ABC_transporter,_ATP-binding_protein||ABC_transporter	|PC|SY	1	1	1	1	1	1	1	1	1	1	1	1	1	0	1	1	1	1	1	1	1	1	1	1	1	1	1	1	1	1	1	1	1	1	1	1	1
GROUP857-36genes,36taxa.	Cytochrome_b6-f_complex_iron-sulfur_subunit_PetC1_(Rieske_iron_sulfur_protein_EC_1.10.99.1)||Cytochrome_b6-f_complex_iron-sulfur_subunit_PetC1_(Rieske_iron_sulfur_protein_EC_1.10.9.1)	|PC|SY	1	1	1	1	1	1	1	1	1	1	1	1	1	1	1	1	1	1	1	1	1	1	0	1	1	1	1	1	1	1	1	1	1	1	1	1	1
GROUP861-36genes,36taxa.	Zn-ribbon-containing,_possibly_RNA-binding_protein_and_truncated_derivatives	|PC|SY	1	1	1	1	1	1	1	1	1	1	1	1	1	1	1	1	1	1	1	0	1	1	1	1	1	1	1	1	1	1	1	1	1	1	1	1	1
GROUP864-36genes,36taxa.	Glycosyltransferase	|PC|SY	1	1	1	1	1	1	1	1	1	1	1	1	1	1	1	1	1	1	1	1	1	1	1	1	1	1	1	0	1	1	1	1	1	1	1	1	1
GROUP874-36genes,36taxa.	hypothetical_protein||D-amino_acid_dehydrogenase_small_subunit_(EC_1.4.99.1)||FAD_dependent_oxidoreductase,_specific_for_cyanobacteria	|PC|SY	1	1	1	1	1	1	1	1	1	1	1	1	1	1	1	1	1	1	1	1	1	1	1	0	1	1	1	1	1	1	1	1	1	1	1	1	1
GROUP878-36genes,36taxa.	Nucleoside_diphosphate_kinase_(EC_2.7.4.6)	|PC|SY	1	1	1	1	1	1	1	1	1	1	1	1	1	1	1	1	1	1	1	1	1	1	1	0	1	1	1	1	1	1	1	1	1	1	1	1	1
GROUP881-36genes,36taxa.	Ribosomal_large_subunit_pseudouridine_synthase_D_(EC_4.2.1.70)	|PC|SY	1	1	1	1	1	1	1	1	1	1	1	1	1	1	1	1	1	1	1	1	1	1	1	1	0	1	1	1	1	1	1	1	1	1	1	1	1
GROUP885-36genes,36taxa.	transcriptional_regulator||Transcriptional_regulator||Bacterial_regulatory_protein,_LuxR_family	|PC|SY	1	1	1	1	1	1	1	1	1	1	1	1	1	1	1	1	1	1	1	1	1	1	1	1	1	0	1	1	1	1	1	1	1	1	1	1	1	*
GROUP886-36genes,36taxa.	Photosystem_II_10_kDa_phosphoprotein_(PsbH)	|PC|SY	1	1	1	1	1	1	1	1	1	1	1	1	1	1	1	1	1	1	1	0	1	1	1	1	1	1	1	1	1	1	1	1	1	1	1	1	1
GROUP902-36genes,36taxa.	Serine_hydroxymethyltransferase_(EC_2.1.2.1)	|PC|SY	1	1	1	1	1	1	1	1	1	1	1	1	1	1	0	1	1	1	1	1	1	1	1	1	1	1	1	1	1	1	1	1	1	1	1	1	1
GROUP910-36genes,36taxa.	hypothetical_protein||FIG01149963:_hypothetical_protein||FIG00940726:_hypothetical_protein	|PC|SY	1	1	1	1	1	1	1	1	1	1	1	1	1	1	1	1	1	1	1	1	1	0	1	1	1	1	1	1	1	1	1	1	1	1	1	1	1
GROUP920-36genes,36taxa.	Ribosomal_RNA_small_subunit_methyltransferase_D_(EC_2.1.1.-)||16S_rRNA_(guanine(966)-N(2))-methyltransferase_(EC_2.1.1.171)_##_SSU_rRNA_m(2)G966||16S_rRNA_(guanine(966)-N(2))-methyltransferase_(EC_2.1.1.171)	|PC|SY	1	1	1	1	1	1	1	1	1	1	1	1	1	1	1	1	1	0	1	1	1	1	1	1	1	1	1	1	1	1	1	1	1	1	1	1	1
GROUP934-36genes,36taxa.	hypothetical_protein||FIG01150585:_hypothetical_protein||Domain_of_unknown_function_DUF1537||FIG01150179:_hypothetical_protein||FIG01149698:_hypothetical_protein	|PC|SY	1	1	1	1	1	1	1	1	1	1	1	1	1	1	1	1	1	1	1	0	1	1	1	1	1	1	1	1	1	1	1	1	1	1	1	1	1
GROUP935-36genes,36taxa.	Adhesin||Zinc_ABC_transporter,_periplasmic-binding_protein_ZnuA||Manganese_ABC_transporter,_periplasmic-binding_protein_SitA||ABC_transporter,_substrate_binding_protein,_possibly_Mn	|PC|SY	1	1	1	1	1	1	1	1	1	1	1	1	1	1	1	1	1	1	1	1	1	1	1	1	0	1	1	1	1	1	1	1	1	1	1	1	1
GROUP936-36genes,36taxa.	ABC_transporter_component,_possibly_Mn_transport||Manganese_ABC_transporter,_inner_membrane_permease_protein_SitD	|PC|SY	1	1	1	1	1	1	1	1	1	1	1	1	1	1	1	1	1	1	1	1	1	1	1	1	0	1	1	1	1	1	1	1	1	1	1	1	1
GROUP941-36genes,36taxa.	Phosphoribosylglycinamide_formyltransferase_(EC_2.1.2.2)	|PC|SY	1	1	1	1	1	1	1	1	1	1	1	1	1	1	1	1	1	1	1	1	1	0	1	1	1	1	1	1	1	1	1	1	1	1	1	1	1
GROUP942-36genes,36taxa.	Phosphopantetheine_adenylyltransferase_(EC_2.7.7.3)	|PC|SY	1	1	1	1	1	1	1	1	1	1	1	1	1	1	1	1	0	1	1	1	1	1	1	1	1	1	1	1	1	1	1	1	1	1	1	1	1
GROUP945-36genes,36taxa.	hypothetical_protein||COG1836||protein_of_unknown_function_DUF92_transmembrane	|PC|SY	1	1	1	1	1	1	1	1	1	1	1	1	1	1	1	0	1	1	1	1	1	1	1	1	1	1	1	1	1	1	1	1	1	1	1	1	1
GROUP949-36genes,36taxa.	Glucosamine--fructose-6-phosphate_aminotransferase_[isomerizing]_(EC_2.6.1.16)	|PC|SY	1	1	1	1	1	1	1	1	1	1	1	1	1	1	1	1	1	1	1	1	1	1	1	0	1	1	1	1	1	1	1	1	1	1	1	1	1
GROUP952-36genes,36taxa.	Photosystem_II_13_kDa_protein_Psb28_(PsbW)||Photosystem_II_13_kDa_protein_Psb28_(similar_to_PsbW)	|PC|SY	1	1	1	1	1	1	1	1	1	1	1	1	1	1	1	1	1	1	1	1	1	1	1	1	0	1	1	1	1	1	1	1	1	1	1	1	1
GROUP954-36genes,36taxa.	hypothetical_protein||FIG00940912:_hypothetical_protein||FIG01150590:_hypothetical_protein||FIG01157096:_hypothetical_protein	|PC|SY	1	1	1	1	1	1	1	1	1	1	1	1	1	0	1	1	1	1	1	1	1	1	1	1	1	1	1	1	1	1	1	1	1	1	1	1	1
GROUP959-36genes,36taxa.	Hydroxyacylglutathione_hydrolase_(EC_3.1.2.6)	|PC|SY	1	1	1	1	1	1	1	1	1	1	1	1	1	1	1	1	1	1	1	0	1	1	1	1	1	1	1	1	1	1	1	1	1	1	1	1	1
GROUP961-36genes,36taxa.	Putative_translation_initiation_inhibitor,_yjgF_family||Bona_fide_RidA/YjgF/TdcF/RutC_subgroup||Endoribonuclease_L-PSP	|PC|SY	1	1	1	1	1	1	1	1	1	1	1	1	1	1	1	1	1	1	1	1	1	1	1	1	0	1	1	1	1	1	1	1	1	1	1	1	1
GROUP1391-28genes,15taxa.	hypothetical_protein||FIG01152016:_hypothetical_protein||FIG01153055:_hypothetical_protein||FIG01155115:_hypothetical_protein	|PS	0	0	0	0	0	0	0	0	0	0	0	0	0	1	2	1	2	2	2	3	1	2	2	2	1	3	2	2	0	0	0	0	0	0	0	0	0
GROUP1469-27genes,15taxa.	hypothetical_protein||FIG01151892:_hypothetical_protein||FIG01152889:_hypothetical_protein	|PS	0	0	0	0	0	0	0	0	0	0	0	0	0	2	2	1	2	2	1	2	3	1	1	3	2	1	3	1	0	0	0	0	0	0	0	0	0
GROUP2035-15genes,15taxa.	hypothetical_protein||1-deoxy-D-xylulose_5-phosphate_reductoisomerase(_EC:1.1.1.267_)||FIG01151089:_hypothetical_protein	|PS	0	0	0	0	0	0	0	0	0	0	0	0	0	1	1	1	1	1	1	1	1	1	1	1	1	1	1	1	0	0	0	0	0	0	0	0	0
GROUP2043-15genes,15taxa.	possible_high_light_inducible_protein||Possible_high_light_inducible_protein	|PS	0	0	0	0	0	0	0	0	0	0	0	0	0	1	1	1	1	1	1	1	1	1	1	1	1	1	1	1	0	0	0	0	0	0	0	0	0
GROUP1969-16genes,16taxa.	Phycobilisome_rod-core_linker_polypeptide,_phycocyanin-associated	|PS	0	0	0	0	0	0	0	0	0	0	0	0	0	1	1	1	1	1	1	1	1	1	1	1	1	1	1	1	0	0	0	0	0	0	0	1	0
GROUP1978-16genes,16taxa.	hypothetical_protein||FIG01149792:_hypothetical_protein	|PS	0	0	0	0	0	0	0	0	0	0	0	0	0	1	1	1	1	1	1	1	1	1	1	1	1	1	1	1	0	0	0	0	1	0	0	0	0
GROUP1861-18genes,17taxa.	hypothetical_protein||putative_high_light_inducible_protein	|PS	0	0	0	0	0	0	0	0	0	0	0	0	0	1	1	1	1	1	1	1	1	2	1	1	1	1	1	1	0	0	1	0	0	0	0	0	1
GROUP1893-18genes,17taxa.	FIG01149228:_hypothetical_protein||FIG01149605:_hypothetical_protein	|PS	0	0	0	0	0	0	0	0	0	0	0	0	0	1	1	1	1	1	1	1	1	2	1	1	1	1	1	1	0	0	1	0	0	0	0	0	1
GROUP1916-17genes,17taxa.	Putative_preQ0_transporter	|PS	0	0	0	0	0	0	0	0	0	0	0	0	0	1	1	1	1	1	1	1	1	1	1	1	1	1	1	1	1	1	0	0	0	0	0	0	0
GROUP1921-17genes,17taxa.	hypothetical_protein||Photosystem_II_protein_PsbX	|PS	0	0	0	0	0	0	0	0	0	0	0	0	0	1	1	1	1	1	1	1	1	1	1	1	1	1	1	1	0	0	0	0	1	1	0	0	0
GROUP1923-17genes,17taxa.	hypothetical_protein||FIG01149901:_hypothetical_protein||FIG01151356:_hypothetical_protein	|PS	0	0	0	0	0	0	0	0	0	0	0	0	0	1	1	1	1	1	1	1	1	1	1	1	1	1	1	1	0	0	1	0	0	0	0	0	1
GROUP1593-24genes,18taxa.	Possible_Protein_phosphatase_2C_precursor||possible_Protein_phosphatase_2C	|PS	0	0	0	0	0	0	0	1	0	1	0	0	1	1	2	1	1	1	1	1	1	1	1	3	3	1	2	1	0	0	0	0	0	0	0	0	0
GROUP1752-20genes,18taxa.	hypothetical_protein||FIG00940184:_hypothetical_protein||FIG01150709:_hypothetical_protein	|PS	0	0	0	0	0	0	0	1	0	1	0	0	1	1	1	1	1	1	2	1	1	1	1	1	1	2	1	1	0	0	0	0	0	0	0	0	0
GROUP1776-20genes,18taxa.	hypothetical_protein||FIG00940501:_hypothetical_protein||FIG01150114:_hypothetical_protein	|PS	0	0	0	0	0	0	0	1	0	1	0	0	1	1	1	1	1	1	1	1	2	1	1	1	1	1	2	1	0	0	0	0	0	0	0	0	0
GROUP1803-19genes,18taxa.	Glycerol_kinase_(EC_2.7.1.30)	|PS	0	0	0	0	0	0	0	0	0	0	0	0	0	1	1	1	1	1	1	1	1	1	1	1	1	1	1	1	0	0	0	0	2	1	1	0	0
GROUP1821-19genes,18taxa.	hypothetical_protein||FIG01151340:_hypothetical_protein	|PS	0	0	0	0	0	0	0	1	0	1	0	0	1	1	1	1	1	1	1	1	1	2	1	1	1	1	1	1	0	0	0	0	0	0	0	0	0
GROUP1825-19genes,18taxa.	Possible_DnaB-like_helicase	|PS	0	0	0	0	0	0	0	1	0	1	0	0	1	1	1	1	1	1	1	1	1	2	1	1	1	1	1	1	0	0	0	0	0	0	0	0	0
GROUP1848-18genes,18taxa.	hypothetical_protein||unnamed_protein_product	|PS	0	0	0	0	0	0	0	1	0	1	0	0	1	1	1	1	1	1	1	1	1	1	1	1	1	1	1	1	0	0	0	0	0	0	0	0	0
GROUP1851-18genes,18taxa.	hypothetical_protein||FIG01149626:_hypothetical_protein	|PS	0	0	0	0	0	0	0	0	0	0	0	0	0	1	1	1	1	1	1	1	1	1	1	1	1	1	1	1	0	0	1	0	0	1	0	0	1
GROUP1852-18genes,18taxa.	FIG00944018:_hypothetical_protein||FIG01149265:_hypothetical_protein	|PS	0	0	0	0	0	0	0	1	0	1	0	0	1	1	1	1	1	1	1	1	1	1	1	1	1	1	1	1	0	0	0	0	0	0	0	0	0
GROUP1856-18genes,18taxa.	SNF2_related_domain:DEAD/DEAH_box_helicase:Helicase_C-termina...	|PS	0	0	0	0	0	0	0	1	0	1	0	0	1	1	1	1	1	1	1	1	1	1	1	1	1	1	1	1	0	0	0	0	0	0	0	0	0
GROUP1860-18genes,18taxa.	hypothetical_protein||FIG00940856:_hypothetical_protein||FIG01150947:_hypothetical_protein	|PS	0	1	0	0	1	0	0	0	0	0	0	1	0	1	1	1	1	1	1	1	1	1	1	1	1	1	1	1	0	0	0	0	0	0	0	0	0
GROUP1863-18genes,18taxa.	hypothetical_protein||FIG01149280:_hypothetical_protein||FIG00943785:_hypothetical_protein	|PS	0	0	0	0	0	0	0	1	0	1	0	0	1	1	1	1	1	1	1	1	1	1	1	1	1	1	1	1	0	0	0	0	0	0	0	0	0
GROUP1864-18genes,18taxa.	Possible_DNA_polymerase_III_beta_subunit,_C-te	|PS	0	0	0	0	0	0	0	1	0	1	0	0	1	1	1	1	1	1	1	1	1	1	1	1	1	1	1	1	0	0	0	0	0	0	0	0	0
GROUP1865-18genes,18taxa.	N-acetylglucosamine_kinase_of_eukaryotic_type_(EC_2.7.1.59)||N-acetylglucosamine_kinase_euakryotic_type_(EC_2.7.1.59)||FIG00869255:_hypothetical_protein	|PS	0	0	0	0	0	0	0	1	0	1	0	0	1	1	1	1	1	1	1	1	1	1	1	1	1	1	1	1	0	0	0	0	0	0	0	0	0
GROUP1866-18genes,18taxa.	FIG00941165:_hypothetical_protein||hypothetical_protein||FIG01149720:_hypothetical_protein	|PS	0	0	0	0	0	0	0	1	0	1	0	0	1	1	1	1	1	1	1	1	1	1	1	1	1	1	1	1	0	0	0	0	0	0	0	0	0
GROUP1867-18genes,18taxa.	FIG00941893:_hypothetical_protein||hypothetical_protein||FIG01149347:_hypothetical_protein	|PS	0	0	0	0	0	0	0	1	0	1	0	0	1	1	1	1	1	1	1	1	1	1	1	1	1	1	1	1	0	0	0	0	0	0	0	0	0
GROUP1868-18genes,18taxa.	hypothetical_protein||FIG01151713:_hypothetical_protein||FIG00942041:_hypothetical_protein	|PS	0	0	0	0	0	0	0	1	0	1	0	0	1	1	1	1	1	1	1	1	1	1	1	1	1	1	1	1	0	0	0	0	0	0	0	0	0
GROUP1869-18genes,18taxa.	ATP-dependent_helicase_HrpB	|PS	0	0	0	0	0	0	0	1	0	1	0	0	1	1	1	1	1	1	1	1	1	1	1	1	1	1	1	1	0	0	0	0	0	0	0	0	0
GROUP1871-18genes,18taxa.	hypothetical_protein||FIG01149675:_hypothetical_protein||FIG00943476:_hypothetical_protein	|PS	0	0	0	0	0	0	0	1	0	1	0	0	1	1	1	1	1	1	1	1	1	1	1	1	1	1	1	1	0	0	0	0	0	0	0	0	0
GROUP1872-18genes,18taxa.	hypothetical_protein||Sll1386_protein	|PS	0	0	0	0	0	0	0	0	0	0	0	0	0	1	1	1	1	1	1	1	1	1	1	1	1	1	1	1	0	0	1	0	1	0	0	0	1
GROUP1875-18genes,18taxa.	Helicase_C-terminal_domain	|PS	0	0	0	0	0	0	0	1	0	1	0	0	1	1	1	1	1	1	1	1	1	1	1	1	1	1	1	1	0	0	0	0	0	0	0	0	0
GROUP1880-18genes,18taxa.	hypothetical_protein||FIG00943423:_hypothetical_protein||FIG01149923:_hypothetical_protein	|PS	0	0	0	0	0	0	0	1	0	1	0	0	1	1	1	1	1	1	1	1	1	1	1	1	1	1	1	1	0	0	0	0	0	0	0	0	0
GROUP1881-18genes,18taxa.	Mannose-1-phosphate_guanylyltransferase_(GDP)_(EC_2.7.7.22)	|PS	0	0	0	0	0	0	0	1	0	1	0	0	1	1	1	1	1	1	1	1	1	1	1	1	1	1	1	1	0	0	0	0	0	0	0	0	0
GROUP1882-18genes,18taxa.	possible_LytR-membrane_bound_transcriptional_regulator||Cell_envelope-associated_transcriptional_attenuator_LytR-CpsA-Psr,_subfamily_M_(as_in_PMID19099556)	|PS	0	0	0	0	0	0	0	1	0	1	0	0	1	1	1	1	1	1	1	1	1	1	1	1	1	1	1	1	0	0	0	0	0	0	0	0	0	*
GROUP1883-18genes,18taxa.	hypothetical_protein||FIG00940186:_hypothetical_protein||FIG01152209:_hypothetical_protein	|PS	0	0	0	0	0	0	0	1	0	1	0	0	1	1	1	1	1	1	1	1	1	1	1	1	1	1	1	1	0	0	0	0	0	0	0	0	0
GROUP1887-18genes,18taxa.	Alpha,alpha-trehalose-phosphate_synthase_[UDP-forming]_(EC_2.4.1.15)	|PS	0	0	0	0	0	0	0	0	0	0	0	0	0	1	1	1	1	1	1	1	1	1	1	1	1	1	1	1	0	0	0	0	1	1	1	0	0
GROUP1888-18genes,18taxa.	hypothetical_protein||FIG00942416:_hypothetical_protein||FIG01150053:_hypothetical_protein	|PS	0	0	0	0	0	0	0	1	0	1	0	0	1	1	1	1	1	1	1	1	1	1	1	1	1	1	1	1	0	0	0	0	0	0	0	0	0
GROUP1889-18genes,18taxa.	hypothetical_protein||conserved_hypotheticals	|PS	0	0	0	0	0	0	0	1	0	1	0	0	1	1	1	1	1	1	1	1	1	1	1	1	1	1	1	1	0	0	0	0	0	0	0	0	0
GROUP1892-18genes,18taxa.	FIG00940957:_hypothetical_protein||FIG01150028:_hypothetical_protein	|PS	0	0	0	0	0	0	0	1	0	1	0	0	1	1	1	1	1	1	1	1	1	1	1	1	1	1	1	1	0	0	0	0	0	0	0	0	0
GROUP1894-18genes,18taxa.	hypothetical_protein||FIG00944093:_hypothetical_protein||FIG01150493:_hypothetical_protein	|PS	0	0	0	0	0	0	0	1	0	1	0	0	1	1	1	1	1	1	1	1	1	1	1	1	1	1	1	1	0	0	0	0	0	0	0	0	0
GROUP1769-20genes,19taxa.	hypothetical_protein||FIG01149266:_hypothetical_protein||ORF_ID:tll1419_hypothetical_protein||FIG00941903:_hypothetical_protein	|PS	0	0	0	0	0	0	0	1	0	1	0	0	1	1	1	1	1	1	1	1	1	2	1	1	1	1	1	1	0	0	0	0	0	1	0	0	0
GROUP1793-19genes,19taxa.	hypothetical_protein||Phycoerythrin_linker_protein_CpeS_homolog	|PS	0	0	0	0	0	0	0	0	0	0	0	0	0	1	1	1	1	1	1	1	1	1	1	1	1	1	1	1	0	0	1	0	1	1	0	0	1
GROUP1799-19genes,19taxa.	FIG01149960:_hypothetical_protein||FIG00940640:_hypothetical_protein	|PS	1	0	1	0	0	0	1	0	1	0	0	0	0	1	1	1	1	1	1	1	1	1	1	1	1	1	1	1	0	0	0	0	0	0	0	0	0
GROUP1800-19genes,19taxa.	Thioredoxin	|PS	0	0	0	0	0	0	0	0	0	0	0	0	0	1	1	1	1	1	1	1	1	1	1	1	1	1	1	1	0	0	1	0	1	0	0	1	1
GROUP1808-19genes,19taxa.	hypothetical_protein||possible_DNA_mismatch_repair_proteins,_MutS_fa	|PS	0	0	0	0	0	0	0	1	0	1	0	1	1	1	1	1	1	1	1	1	1	1	1	1	1	1	1	1	0	0	0	0	0	0	0	0	0
GROUP1818-19genes,19taxa.	Phosphorylase_kinase_alpha_subunit	|PS	0	0	0	0	0	0	0	0	0	0	0	0	0	1	1	1	1	1	1	1	1	1	1	1	1	1	1	1	0	0	1	0	0	0	1	1	1
GROUP1819-19genes,19taxa.	hypothetical_protein||possible_Occludin/ELL_family_protein	|PS	0	0	0	0	1	0	0	1	0	1	0	0	1	1	1	1	1	1	1	1	1	1	1	1	1	1	1	1	0	0	0	0	0	0	0	0	0
GROUP1824-19genes,19taxa.	hypothetical_protein||FIG00942456:_hypothetical_protein||FIG01149512:_hypothetical_protein	|PS	0	0	0	0	0	0	0	1	0	1	0	0	1	1	1	1	1	1	1	1	1	1	1	1	1	1	1	1	0	0	0	0	0	1	0	0	0
GROUP1831-19genes,19taxa.	FIG01152191:_hypothetical_protein	|PS	0	0	0	0	1	0	0	1	0	1	0	0	1	1	1	1	1	1	1	1	1	1	1	1	1	1	1	1	0	0	0	0	0	0	0	0	0
GROUP1648-23genes,20taxa.	hypothetical_protein||FIG00940656:_hypothetical_protein||FIG01149544:_hypothetical_protein	|PS	0	1	0	0	1	0	0	1	0	1	0	0	1	1	1	1	1	1	2	1	1	2	1	2	1	1	1	1	0	0	0	0	0	0	0	0	0
GROUP1690-22genes,20taxa.	Photosystem_II_PsbY_protein||hypothetical_protein||Photosystem_II_protein_PsbY	|PS	0	0	0	0	0	0	0	0	0	0	0	0	0	1	1	1	1	1	1	1	1	1	2	1	1	1	1	2	0	0	1	1	1	1	0	0	1
GROUP1716-21genes,20taxa.	Multidrug_efflux_MFS_family_transporter_precursor	|PS	0	0	0	0	0	0	0	1	0	1	0	0	1	1	1	1	1	1	1	1	1	1	1	1	1	1	2	1	0	0	1	0	0	0	0	0	1
GROUP1727-21genes,20taxa.	Phage_lysin,_1,4-beta-N-acetylmuramidase_(EC_3.2.1.17)_or_lysozyme_#Protein_S_in_phage_lambda||Phage_lysin||Possible_muramidase,_COG4678_precursor	|PS	0	0	0	0	0	0	0	1	0	1	0	0	1	1	1	1	1	1	1	1	1	1	1	1	1	1	1	1	0	0	0	1	0	0	0	2	0
GROUP1749-20genes,20taxa.	Two-component_response_regulator||FIG00870226:_hypothetical_protein||Mycobacterial_persistence_regulator_MprA_(Two_component_response_transcriptional_regulatory_protein)	|PS	0	0	0	0	0	0	0	0	0	0	0	0	0	1	1	1	1	1	1	1	1	1	1	1	1	1	1	1	0	0	1	1	1	1	0	0	1	*
GROUP1754-20genes,20taxa.	hypothetical_protein||FIG01149888:_hypothetical_protein||FIG00940818:_hypothetical_protein	|PS	0	0	0	0	1	0	0	1	0	1	0	1	1	1	1	1	1	1	1	1	1	1	1	1	1	1	1	1	0	0	0	0	0	0	0	0	0
GROUP1757-20genes,20taxa.	hypothetical_protein||possible_methyl-accepting_chemotaxis_protein_[Bacillus_...	|PS	0	1	0	0	1	0	0	1	0	1	0	0	1	1	1	1	1	1	1	1	1	1	1	1	1	1	1	1	0	0	0	0	0	0	0	0	0
GROUP1763-20genes,20taxa.	hypothetical_protein||FIG00943397:_hypothetical_protein||predicted_protein||Predicted_protein	|PS	0	1	0	0	1	0	0	1	0	1	0	0	1	1	1	1	1	1	1	1	1	1	1	1	1	1	1	1	0	0	0	0	0	0	0	0	0
GROUP1777-20genes,20taxa.	Maltose/maltodextrin_ABC_transporter,_permease_protein_MalF	|PS	0	0	0	0	0	0	0	1	0	1	0	0	1	1	1	1	1	1	1	1	1	1	1	1	1	1	1	1	0	0	1	0	0	0	0	0	1
GROUP1778-20genes,20taxa.	FIG01150978:_hypothetical_protein||FIG01151009:_hypothetical_protein||FIG00942580:_hypothetical_protein	|PS	0	0	0	0	0	0	0	1	0	1	0	0	1	1	1	1	1	1	1	1	1	1	1	1	1	1	1	1	0	0	1	0	0	0	0	0	1
GROUP1780-20genes,20taxa.	FIG01152864:_hypothetical_protein||FIG00943374:_hypothetical_protein	|PS	0	1	0	0	1	0	0	1	0	1	0	0	1	1	1	1	1	1	1	1	1	1	1	1	1	1	1	1	0	0	0	0	0	0	0	0	0
GROUP1674-22genes,21taxa.	Deoxyribodipyrimidine_photolyase_(EC_4.1.99.3)	|PS	1	0	0	1	0	1	1	0	0	0	1	0	0	1	1	1	1	1	1	1	1	1	1	1	1	1	1	1	0	0	0	0	0	2	0	0	0
GROUP1675-22genes,21taxa.	FIG01150262:_hypothetical_protein||Cell_division_protein_FtsL||FIG00942356:_hypothetical_protein	|PS	0	1	0	0	1	0	0	1	0	1	0	1	1	1	1	1	1	1	1	1	1	2	1	1	1	1	1	1	0	0	0	0	0	0	0	0	0
GROUP1678-22genes,21taxa.	Possible_Protein_phosphatase_2A_regulatory_B_s	|PS	0	1	0	0	1	0	0	1	0	1	0	1	1	1	1	1	1	1	1	1	1	2	1	1	1	1	1	1	0	0	0	0	0	0	0	0	0
GROUP1709-21genes,21taxa.	hypothetical_protein||FIG01153571:_hypothetical_protein||FIG01150314:_hypothetical_protein	|PS	0	0	0	0	0	0	0	0	0	0	0	0	0	1	1	1	1	1	1	1	1	1	1	1	1	1	1	1	0	1	1	0	1	1	0	1	1
GROUP1711-21genes,21taxa.	hypothetical_protein||FIG01150251:_hypothetical_protein||FIG01150465:_hypothetical_protein||FIG00940560:_hypothetical_protein	|PS	0	0	0	0	0	0	0	1	0	1	0	0	1	1	1	1	1	1	1	1	1	1	1	1	1	1	1	1	0	0	1	0	0	1	0	0	1
GROUP1712-21genes,21taxa.	hypothetical_protein||FIG00940380:_hypothetical_protein||FIG01153976:_hypothetical_protein	|PS	0	1	0	0	1	0	0	1	0	1	0	1	1	1	1	1	1	1	1	1	1	1	1	1	1	1	1	1	0	0	0	0	0	0	0	0	0
GROUP1717-21genes,21taxa.	Periplasmic_component_of_the_Tol_biopolymer_transport_system||hypothetical_protein||FIG00943610:_hypothetical_protein||FIG01149572:_hypothetical_protein	|PS	0	0	0	0	0	0	0	1	0	1	0	0	1	1	1	1	1	1	1	1	1	1	1	1	1	1	1	1	0	0	1	0	1	0	0	0	1
GROUP1718-21genes,21taxa.	Glucosamine-6-phosphate_deaminase_(EC_3.5.99.6)	|PS	0	0	0	0	0	0	0	1	0	1	0	0	1	1	1	1	1	1	1	1	1	1	1	1	1	1	1	1	0	0	1	0	0	1	0	0	1
GROUP1720-21genes,21taxa.	1,2-dihydroxy-3-keto-5-methylthiopentene_dioxygenase_(EC_1.13.11.54)	|PS	0	0	0	0	0	0	0	1	0	1	0	0	1	1	1	1	1	1	1	1	1	1	1	1	1	1	1	1	0	0	1	0	1	0	0	0	1
GROUP1725-21genes,21taxa.	conserved_hypothetical_protein||FIG01151111:_hypothetical_protein||FIG00941977:_hypothetical_protein	|PS	0	0	0	0	0	0	0	1	0	1	0	0	1	1	1	1	1	1	1	1	1	1	1	1	1	1	1	1	0	0	0	0	1	1	1	0	0
GROUP1730-21genes,21taxa.	FIG00943205:_hypothetical_protein||FIG00941205:_hypothetical_protein||FIG01152747:_hypothetical_protein	|PS	0	1	0	0	1	0	0	1	0	1	0	1	1	1	1	1	1	1	1	1	1	1	1	1	1	1	1	1	0	0	0	0	0	0	0	0	0
GROUP1731-21genes,21taxa.	possible_Integrase_Zinc_binding_domain||FIG01151427:_hypothetical_protein||FIG00942072:_hypothetical_protein||FIG00943174:_hypothetical_protein	|PS	0	1	0	0	1	0	0	1	0	1	0	1	1	1	1	1	1	1	1	1	1	1	1	1	1	1	1	1	0	0	0	0	0	0	0	0	0
GROUP1732-21genes,21taxa.	hypothetical_protein||ABC_transporter_ATP-binding_protein	|PS	0	0	0	0	0	0	0	1	0	1	0	0	1	1	1	1	1	1	1	1	1	1	1	1	1	1	1	1	0	0	0	1	0	1	0	1	0
GROUP1734-21genes,21taxa.	Phage_lysin,_1,4-beta-N-acetylmuramidase_(EC_3.2.1.17)_or_lysozyme_#Protein_S_in_phage_lambda||Muramidase_(phage_lambda_lysozyme)||possible_muramidase	|PS	0	0	0	0	0	0	0	1	0	1	0	0	1	1	1	1	1	1	1	1	1	1	1	1	1	1	1	1	0	0	0	1	0	1	0	1	0
GROUP1379-28genes,22taxa.	acylphosphatase||[NiFe]_hydrogenase_metallocenter_assembly_protein_HypF||Acylphosphate_phosphohydrolase_(EC_3.6.1.7),_putative	|PS	0	0	0	0	0	0	0	0	0	0	0	0	0	1	1	1	1	1	1	1	1	3	1	2	2	1	1	1	1	1	1	0	1	2	2	0	1
GROUP1561-25genes,22taxa.	hypothetical_protein||FIG01149596:_hypothetical_protein||possible_DNA_polymerase_(viral)_N-terminal_dom||FIG01151592:_hypothetical_protein	|PS	0	0	0	0	0	0	0	1	0	1	0	0	1	1	2	1	1	1	2	1	1	1	1	1	1	2	1	1	0	0	1	0	1	1	0	0	1
GROUP1673-22genes,22taxa.	NAD(FAD)-utilizing_dehydrogenase,_sll0175_homolog	|PS	0	0	0	0	0	0	0	1	0	1	0	0	1	1	1	1	1	1	1	1	1	1	1	1	1	1	1	1	0	0	1	0	1	1	0	0	1
GROUP1680-22genes,22taxa.	Thymidylate_synthase_thyX_(EC_2.1.1.-)	|PS	0	0	0	0	0	0	0	0	0	0	0	0	0	1	1	1	1	1	1	1	1	1	1	1	1	1	1	1	1	1	1	0	1	1	1	0	1
GROUP1681-22genes,22taxa.	Possible_Cytochrome_c_oxidase_subunit_Va||possible_Cytochrome_c_oxidase_subunit_Va	|PS	0	0	0	0	1	0	0	1	0	1	0	1	1	1	1	1	1	1	1	1	1	1	1	1	1	1	1	1	0	0	1	0	0	0	0	0	1
GROUP1686-22genes,22taxa.	N(2),N(2)-dimethylguanosine_tRNA_methyltransferase_(EC_2.1.1.32)||tRNA_N2,N2-dimethyl(Guanine26-N2)-methyltransferase_(EC_2.1.1.32)	|PS	0	0	0	0	0	0	0	1	0	1	0	0	1	1	1	1	1	1	1	1	1	1	1	1	1	1	1	1	0	0	1	0	1	1	0	0	1
GROUP1687-22genes,22taxa.	hypothetical_protein||FIG00943540:_hypothetical_protein||FIG01152798:_hypothetical_protein||FIG01154940:_hypothetical_protein||FIG00944593:_hypothetical_protein	|PS	0	0	0	0	0	0	0	1	0	1	0	1	1	1	1	1	1	1	1	1	1	1	1	1	1	1	1	1	0	0	0	0	0	1	1	1	0
GROUP1693-22genes,22taxa.	Various_polyols_ABC_transporter,_periplasmic_substrate-binding_protein||N-Acetyl-D-glucosamine_ABC_transport_system,_sugar-binding_protein||Maltose/maltodextrin_ABC_transporter,_substrate_binding_periplasmic_protein_MalE	|PS	0	0	0	0	0	0	0	1	0	1	0	0	1	1	1	1	1	1	1	1	1	1	1	1	1	1	1	1	0	0	1	1	0	1	0	0	1
GROUP1695-22genes,22taxa.	Conserved_domain_protein||Serine/threonine_kinase||FIG00940947:_hypothetical_protein||FIG01150560:_hypothetical_protein	|PS	0	0	0	0	0	0	0	1	0	1	0	0	1	1	1	1	1	1	1	1	1	1	1	1	1	1	1	1	0	0	0	1	0	1	1	1	0
GROUP1696-22genes,22taxa.	hypothetical_protein||Aldehyde_decarbonylase||FIG01154500:_hypothetical_protein||FIG00942442:_hypothetical_protein||FIG00559198:_hypothetical_protein	|PS	0	0	0	0	0	0	0	1	0	1	0	1	1	1	1	1	1	1	1	1	1	1	1	1	1	1	1	1	0	0	0	0	1	1	1	0	0
GROUP1326-29genes,23taxa.	hypothetical_protein||N-acetylmuramoyl-L-alanine_amidase_(family_2);_Negative_regulator_of_beta-lactamase_expression||FIG01152281:_hypothetical_protein||Negative_regulator_of_beta-lactamase_expression	|PS	0	0	0	0	0	0	0	1	0	1	0	0	1	2	2	1	1	1	1	1	1	2	1	1	1	1	1	1	0	0	2	2	0	1	0	1	2
GROUP1377-28genes,23taxa.	hypothetical_protein||FIG01150241:_hypothetical_protein||Tlr2402_protein||Alr1370_protein||FIG00944376:_hypothetical_protein	|PS	0	0	0	0	0	0	0	1	0	1	0	0	1	1	1	1	1	1	1	1	1	1	1	1	1	1	1	1	0	0	2	2	2	2	0	0	2
GROUP1451-27genes,23taxa.	hypothetical_protein||FIG01149618:_hypothetical_protein||COG1649_predicted_glycoside_hydrolase||FIG00943009:_hypothetical_protein	|PS	0	0	0	0	0	0	0	1	0	1	0	0	1	1	1	1	1	1	1	1	1	2	1	2	1	1	1	1	1	0	0	1	0	1	1	3	0
GROUP1467-27genes,23taxa.	hypothetical_protein||FIG01150664:_hypothetical_protein||FIG01150480:_hypothetical_protein||FIG00940624:_hypothetical_protein	|PS	0	0	0	0	0	0	0	1	0	1	0	0	1	1	1	1	1	1	1	1	2	1	1	1	1	1	2	1	0	0	1	2	0	2	0	1	1
GROUP1488-26genes,23taxa.	Esterase/lipase/thioesterase_family,_pmt2269_homolog||Hypothetical_protein,_slr1506/slr1944_homolog	|PS	0	0	0	0	0	0	0	1	0	1	0	0	1	1	1	1	1	1	1	1	1	1	1	2	1	1	1	1	0	0	1	2	1	2	0	0	1
GROUP1543-25genes,23taxa.	hypothetical_protein||FIG01151296:_hypothetical_protein||FIG01152399:_hypothetical_protein||FIG01152147:_hypothetical_protein	|PS	0	0	0	0	0	0	0	0	0	0	0	0	0	1	1	1	1	1	1	1	1	2	1	1	1	1	1	1	1	1	1	1	1	1	2	0	1
GROUP1588-24genes,23taxa.	hypothetical_protein||FIG01149914:_hypothetical_protein||FIG00941145:_hypothetical_protein	|PS	0	0	0	0	0	0	0	1	0	1	0	0	1	1	1	1	1	1	1	1	1	2	1	1	1	1	1	1	0	0	1	1	1	0	0	1	1
GROUP1622-23genes,23taxa.	hypothetical_protein||FIG01150103:_hypothetical_protein||FIG00942291:_hypothetical_protein||FIG01149880:_hypothetical_protein	|PS	0	0	0	0	0	0	0	1	0	1	0	0	1	1	1	1	1	1	1	1	1	1	1	1	1	1	1	1	0	0	1	1	1	1	0	0	1
GROUP1624-23genes,23taxa.	N-acetylmannosamine-6-phosphate_2-epimerase_(EC_5.1.3.9)	|PS	0	0	0	0	0	0	0	1	0	1	0	0	1	1	1	1	1	1	1	1	1	1	1	1	1	1	1	1	0	0	1	1	1	0	1	0	1
GROUP1627-23genes,23taxa.	LSU_ribosomal_protein_L36p	|PS	0	0	0	0	0	0	0	1	0	1	0	0	1	1	1	1	1	1	1	1	1	1	1	1	1	1	1	1	1	1	1	1	0	0	0	0	1
GROUP1628-23genes,23taxa.	hypothetical_protein||FIG01149719:_hypothetical_protein||FIG00941072:_hypothetical_protein||FIG01151551:_hypothetical_protein	|PS	0	1	0	0	1	0	0	1	0	1	0	1	1	1	1	1	1	1	1	1	1	1	1	1	1	1	1	1	0	0	1	0	0	0	0	0	1
GROUP1637-23genes,23taxa.	hypothetical_protein||FIG01149714:_hypothetical_protein||FIG00941193:_hypothetical_protein	|PS	1	0	0	1	1	1	1	0	1	0	1	1	0	1	1	1	1	1	1	1	1	1	1	1	1	1	1	1	0	0	0	0	0	0	0	0	0
GROUP1639-23genes,23taxa.	Peptide_methionine_sulfoxide_reductase_MsrB_(EC_1.8.4.12)	|PS	0	0	0	0	0	0	0	1	0	0	0	0	1	1	1	1	1	1	1	1	1	1	1	1	1	1	1	1	0	0	1	1	1	1	1	0	1
GROUP1643-23genes,23taxa.	RecD-like_DNA_helicase_Atu2026||RecD-like_DNA_helicase_YrrC||DNA_helicase_related_to_phage_enzyme	|PS	0	1	0	0	1	0	0	1	0	1	0	1	1	1	1	1	1	1	1	1	1	1	1	1	1	1	1	1	0	0	0	0	0	1	1	0	0
GROUP1645-23genes,23taxa.	FIG01152618:_hypothetical_protein||FIG006285:_ICC-like_protein_phosphoesterase	|PS	1	0	1	1	0	1	1	0	1	0	1	0	0	1	1	1	1	1	1	1	1	1	1	1	1	1	1	1	0	0	0	0	0	1	0	0	0
GROUP1646-23genes,23taxa.	Inosine-5'-monophosphate_dehydrogenase_(EC_1.1.1.205)||CBS_domain_protein||CBS_domain_containing_protein	|PS	0	0	0	0	0	0	0	1	0	1	0	0	1	1	1	1	1	1	1	1	1	1	1	1	1	1	1	1	0	0	1	1	1	0	1	0	1
GROUP1647-23genes,23taxa.	FIG01154849:_hypothetical_protein||hypothetical_protein||FIG00940768:_hypothetical_protein||FIG00940987:_hypothetical_protein||FIG01150176:_hypothetical_protein	|PS	1	0	1	1	0	1	1	0	1	0	1	1	0	1	1	1	1	1	1	1	1	1	1	1	1	1	1	1	0	0	0	0	0	0	0	0	0
GROUP1649-23genes,23taxa.	hypothetical_protein||FIG01150551:_hypothetical_protein	|PS	0	0	0	0	0	0	0	0	0	0	0	0	0	1	1	1	1	1	1	1	1	1	1	1	1	1	1	1	1	1	1	1	1	1	1	1	0
GROUP1651-23genes,23taxa.	FIG003033:_Helicase_domain_protein	|PS	1	0	1	1	0	1	1	0	1	0	1	0	0	1	1	1	1	1	1	1	1	1	1	1	1	1	1	1	0	0	0	0	0	1	0	0	0
GROUP1652-23genes,23taxa.	ATP-dependent_DNA_ligase_(EC_6.5.1.1)||ATP-dependent_DNA_ligase_(EC_6.5.1.1)_LigC	|PS	1	0	1	1	0	1	1	0	1	0	1	0	0	1	1	1	1	1	1	1	1	1	1	1	1	1	1	1	0	0	0	0	0	1	0	0	0
GROUP1653-23genes,23taxa.	mRNA_3-end_processing_exonuclease||mRNA_3-end_processing_factor	|PS	1	0	1	1	0	1	1	0	1	0	1	0	0	1	1	1	1	1	1	1	1	1	1	1	1	1	1	1	0	0	0	0	0	1	0	0	0
GROUP1656-23genes,23taxa.	FIG01149423:_hypothetical_protein||hypothetical_protein||FIG01149302:_hypothetical_protein	|PS	0	0	0	0	0	0	0	0	0	0	0	0	0	1	1	1	1	1	1	1	1	1	1	1	1	1	1	1	1	1	1	1	0	1	1	1	1
GROUP1658-23genes,23taxa.	Possible_transcription_regulator||possible_transcription_regulator||possible_transcriptional_regulator	|PS	1	0	1	1	0	1	1	0	1	0	1	1	0	1	1	1	1	1	1	1	1	1	1	1	1	1	1	1	0	0	0	0	0	0	0	0	0	*
GROUP1435-27genes,24taxa.	hypothetical_protein||FIG01150919:_hypothetical_protein||FIG00942995:_hypothetical_protein	|PS	1	0	1	1	0	1	0	2	1	2	1	0	2	1	1	1	1	1	1	1	1	1	1	1	1	1	1	1	0	0	0	0	0	0	0	0	0
GROUP1497-26genes,24taxa.	Periplasmic_component_of_the_Tol_biopolymer_transport_system||hypothetical_protein||FIG00940946:_hypothetical_protein||WD40-like_beta_propeller_repeat_protein||FIG01153075:_hypothetical_protein||FIG01150046:_hypothetical_protein	|PS	0	0	0	0	0	0	0	1	0	1	0	0	1	1	1	1	1	1	1	1	1	1	1	1	1	1	1	1	1	1	1	0	3	0	1	0	1
GROUP1551-25genes,24taxa.	hypothetical_protein||Tlr1926_protein||FIG01150140:_hypothetical_protein||FIG00941885:_hypothetical_protein	|PS	0	0	0	0	0	0	0	1	0	1	0	0	1	1	1	1	1	1	1	1	1	1	1	1	1	1	1	1	0	0	1	1	2	1	1	0	1
GROUP1555-25genes,24taxa.	hypothetical_protein||FIG01155208:_hypothetical_protein||FIG01149528:_hypothetical_protein||FIG00941084:_hypothetical_protein||Rhomboid_family_protein||FIG01151249:_hypothetical_protein||FIG00558679:_hypothetical_protein	|PS	0	0	0	0	0	0	0	1	0	1	0	0	1	1	1	1	1	1	1	1	1	2	1	1	1	1	1	1	0	0	1	1	1	1	0	1	1
GROUP1577-24genes,24taxa.	Methylthioribose-1-phosphate_isomerase_(EC_5.3.1.23)	|PS	0	0	0	0	0	0	0	1	0	1	0	0	1	1	1	1	1	1	1	1	1	1	1	1	1	1	1	1	0	0	1	1	1	1	0	1	1
GROUP1580-24genes,24taxa.	hypothetical_protein||photosystem_I_subunit_VIII_(PsaI)	|PS	1	0	0	1	1	1	1	1	0	1	0	1	1	1	1	1	1	1	1	1	1	1	1	1	1	1	1	1	0	0	0	0	0	0	0	0	0
GROUP1591-24genes,24taxa.	Glycosyl_transferase,_group_2_family_protein||hypothetical_protein||Possible_glycosyltransferase_2_fused_to_TPR-repeat_domain||FIG01152239:_hypothetical_protein	|PS	0	0	0	0	0	0	0	1	0	1	0	0	1	1	1	1	1	1	1	1	1	1	1	1	1	1	1	1	0	0	1	1	1	1	0	1	1
GROUP1606-24genes,24taxa.	hypothetical_protein||Cell_division_protein_FtsK||Proline-rich_region||cell_surface_protein_precursor||FIG01286751:_hypothetical_protein||Hemolysins_and_related_proteins_containing_CBS_domains||FIG01156351:_hypothetical_protein	|PS	0	0	0	0	0	0	0	1	0	1	0	0	1	1	1	1	1	1	1	1	1	1	1	1	1	1	1	1	0	0	1	1	1	1	0	1	1
GROUP1363-28genes,25taxa.	hypothetical_protein||COG0628:_Predicted_permease||FIG01155988:_hypothetical_protein||FIG01150538:_hypothetical_protein||Sll0597_protein||Permease	|PS	0	0	0	0	0	0	0	1	0	1	0	0	1	1	1	1	1	1	1	1	1	2	1	1	1	1	1	1	1	1	2	1	0	1	0	1	2
GROUP1446-27genes,25taxa.	Polyphosphate_kinase_2_(EC_2.7.4.1)||FIG01149708:_hypothetical_protein||FIG00557591:_hypothetical_protein||FIG01152501:_hypothetical_protein||UDP-galactose-lipid_carrier_transferase_(EC_2.-.-.-)||hypothetical_protein||FIG00940869:_hypothetical_protein||FIG01151118:_hypothetical_protein	|PS	0	0	0	0	0	0	0	1	0	1	0	0	1	1	1	1	1	1	1	1	1	2	1	2	1	1	1	1	0	0	1	1	1	1	1	1	1
GROUP1504-26genes,25taxa.	FIG00941955:_hypothetical_protein||hypothetical_protein||FIG01149630:_hypothetical_protein||MdsC_protein||FIG00941311:_hypothetical_protein	|PS	0	1	0	0	1	0	0	1	0	1	0	1	1	1	1	1	1	1	1	1	1	2	1	1	1	1	1	1	1	1	0	0	0	1	1	0	0
GROUP1539-25genes,25taxa.	hypothetical_protein||FIG01150756:_hypothetical_protein||FIG00942403:_hypothetical_protein	|PS	0	1	0	0	1	0	0	1	0	1	0	1	1	1	1	1	1	1	1	1	1	1	1	1	1	1	1	1	0	0	0	0	1	1	1	1	0
GROUP1540-25genes,25taxa.	hypothetical_protein||FIG00940211:_hypothetical_protein||FIG01149877:_hypothetical_protein	|PS	1	0	1	1	0	1	1	1	1	1	1	0	1	1	1	1	1	1	1	1	1	1	1	1	1	1	1	1	0	0	0	0	0	0	0	0	0
GROUP1544-25genes,25taxa.	Creatinine_amidohydrolase_(EC_3.5.2.10)	|PS	0	1	0	0	1	0	0	1	0	1	0	0	1	1	1	1	1	1	1	1	1	1	1	1	1	1	1	1	0	0	1	1	0	1	1	0	1
GROUP1546-25genes,25taxa.	Group_2_RNA_polymerase_sigma_factor_@_Cyanobacteria-specific_RpoD-like_sigma_factor,_type-7||Group_2_RNA_polymerase_sigma_factor;_Cyanobacteria-specific_RpoD-like_sigma_factor,_type-7	|PS	0	0	0	0	0	0	0	1	0	1	0	0	1	1	1	1	1	1	1	1	1	1	1	1	1	1	1	1	1	1	1	0	1	1	1	0	1
GROUP1547-25genes,25taxa.	conserved_hypothetical_protein||hypothetical_protein||FIG00943635:_hypothetical_protein||FIG01149852:_hypothetical_protein	|PS	0	0	0	0	0	0	0	1	0	1	0	0	1	1	1	1	1	1	1	1	1	1	1	1	1	1	1	1	1	1	0	1	1	1	1	1	0
GROUP1548-25genes,25taxa.	Alpha-mannosidase||Alpha-mannosidase_(EC_3.2.1.24)	|PS	0	0	0	0	0	0	0	1	0	1	0	0	1	1	1	1	1	1	1	1	1	1	1	1	1	1	1	1	0	0	1	1	1	1	1	1	1
GROUP1556-25genes,25taxa.	Peroxide_stress_regulator;_Ferric_uptake_regulation_protein;_Fe2+/Zn2+_uptake_regulation_proteins	|PS	0	0	0	0	0	0	0	1	0	1	0	0	1	1	1	1	1	1	1	1	1	1	1	1	1	1	1	1	1	1	1	1	0	1	1	0	1
GROUP1565-25genes,25taxa.	hypothetical_protein||FIG00942682:_hypothetical_protein||possible_Copper_binding_proteins,_plastocyanin||possible_copper_binding_proteins,_plastocyanin||Possible_copper_binding_proteins,_plastocyanin	|PS	1	0	1	1	0	1	1	1	1	1	0	1	1	1	1	1	1	1	1	1	1	1	1	1	1	1	1	1	0	0	0	0	0	0	0	0	0
GROUP1568-25genes,25taxa.	Periplasmic_sugar-binding_protein_of_sugar_ABC_transporter||Sugar_ABC_transporter,_periplasmic_sugar-binding_protein||N-Acetyl-D-glucosamine_ABC_transport_system,_sugar-binding_protein	|PS	0	0	0	0	0	0	0	1	0	1	0	0	1	1	1	1	1	1	1	1	1	1	1	1	1	1	1	1	0	0	1	1	1	1	1	1	1
GROUP30-55genes,25taxa.	Two-component_response_regulator||transcriptional_regulator,_LuxR_family_protein||Possible_DNA-binding_response_regulator||two-component_response_regulator||transcriptional_regulator,_LuxR_family||hypothetical_protein||DNA-binding_response_regulator,_LuxR_family||possible_DNA-binding_response_regulator||DNA-binding_response_regulator	|PS	0	0	0	0	0	0	0	2	0	1	0	0	2	2	2	2	3	3	2	2	2	1	2	1	2	3	3	2	1	1	0	2	1	6	5	2	0	*
GROUP1204-31genes,26taxa.	FIG01155321:_hypothetical_protein||hypothetical_protein||FIG01151143:_hypothetical_protein||FIG00940837:_hypothetical_protein||FIG00941923:_hypothetical_protein||FIG01155193:_hypothetical_protein||FIG01150809:_hypothetical_protein	|PS	1	0	0	0	0	0	0	1	0	1	0	1	1	1	1	1	2	1	1	2	1	2	1	1	1	1	1	2	0	0	1	1	0	1	1	2	1
GROUP1209-31genes,26taxa.	hypothetical_protein||FIG01157341:_hypothetical_protein||Probable_RND_efflux_membrane_fusion_protein	|PS	0	0	0	0	0	0	0	1	0	1	0	0	1	2	1	1	1	1	1	1	1	2	1	2	1	1	1	1	1	1	1	0	1	1	3	1	1
GROUP1280-30genes,26taxa.	Various_polyols_ABC_transporter,_ATP-binding_component||Putrescine_transport_ATP-binding_protein_PotA_(TC_3.A.1.11.1)||Maltose/maltodextrin_transport_ATP-binding_protein_MalK_(EC_3.6.3.19)||Sulfate_and_thiosulfate_import_ATP-binding_protein_CysA_(EC_3.6.3.25)	|PS	0	0	0	0	0	0	0	1	0	1	0	0	1	1	1	1	1	1	1	1	1	1	1	1	1	1	1	1	2	1	2	2	1	1	0	1	2
GROUP1389-28genes,26taxa.	hypothetical_protein||FIG01152197:_hypothetical_protein||FIG01151321:_hypothetical_protein||FIG028593:_membrane_protein||FIG00943106:_hypothetical_protein||membrane-spanning_protein	|PS	0	0	0	0	0	0	0	1	0	2	0	0	1	1	1	1	1	1	1	1	1	1	1	1	1	1	1	1	1	1	1	1	1	2	0	1	1
GROUP1429-27genes,26taxa.	hypothetical_protein||FIG01150012:_hypothetical_protein||SWF/SNF_family_helicase||FIG00563970:_hypothetical_protein	|PS	0	1	0	0	1	0	0	1	0	1	0	0	1	1	1	1	1	1	1	1	1	2	1	1	1	1	1	1	0	0	1	1	1	1	1	0	1
GROUP1484-26genes,26taxa.	Haloacid_dehalogenase/epoxide_hydrolase_family	|PS	0	1	0	0	1	0	0	1	0	1	0	1	1	1	1	1	1	1	1	1	1	1	1	1	1	1	1	1	0	0	1	1	1	1	0	0	1
GROUP1498-26genes,26taxa.	hypothetical_protein||FIG00940626:_hypothetical_protein||FIG01149649:_hypothetical_protein||All2750_protein	|PS	0	0	0	0	0	0	0	1	0	1	0	0	1	1	1	1	1	1	1	1	1	1	1	1	1	1	1	1	1	1	1	0	1	1	1	1	1
GROUP1499-26genes,26taxa.	FIG000859:_hypothetical_protein_YebC||FIG000859:_hypothetical_protein	|PS	0	0	0	0	0	0	0	1	0	1	0	0	1	1	1	1	1	1	1	1	1	1	1	1	1	1	1	1	1	1	1	1	1	1	1	0	1
GROUP1500-26genes,26taxa.	Deoxyribodipyrimidine_photolyase_(EC_4.1.99.3)||Probable_deoxyribodipyrimidine_photolyase_(EC_4.1.99.3)	|PS	1	0	1	1	0	1	1	0	1	0	1	1	0	1	1	1	1	1	1	1	1	1	1	1	1	1	1	1	0	0	1	1	0	0	0	0	1
GROUP1505-26genes,26taxa.	hypothetical_protein||Membrane_protein,_putative||putative_permease||Possible_permease	|PS	0	0	0	0	0	0	0	1	0	1	0	0	1	1	1	1	1	1	1	1	1	1	1	1	1	1	1	1	1	1	1	1	1	1	0	1	1
GROUP1509-26genes,26taxa.	protease,_putative||hypothetical_protein||FIG01150051:_hypothetical_protein||FIG01150171:_hypothetical_protein	|PS	0	0	0	0	0	0	0	1	0	1	0	0	1	1	1	1	1	1	1	1	1	1	1	1	1	1	1	1	1	1	1	1	1	0	1	1	1
GROUP1513-26genes,26taxa.	hypothetical_protein||Putative_secreted_protein||FIG01150146:_hypothetical_protein||FIG01152077:_hypothetical_protein	|PS	0	0	0	0	0	0	0	1	0	1	0	0	1	1	1	1	1	1	1	1	1	1	1	1	1	1	1	1	1	1	1	1	1	1	1	0	1
GROUP1515-26genes,26taxa.	hypothetical_protein||FIG01149949:_hypothetical_protein||FIG00942708:_hypothetical_protein||FIG00875118:_hypothetical_protein||FIG01155907:_hypothetical_protein||FIG01152223:_hypothetical_protein	|PS	0	0	0	0	0	0	0	1	0	1	0	0	1	1	1	1	1	1	1	1	1	1	1	1	1	1	1	1	1	1	1	1	1	1	0	1	1
GROUP1516-26genes,26taxa.	Membrane_protein_PxcA,_involved_in_light-induced_proton_extrusion||Membrane_protein_PxcA,_involved_in_light-induced_proton_extrusion_#_located_in_cytoplasmic_membrane	|PS	0	0	0	0	0	0	0	1	0	1	0	0	1	1	1	1	1	1	1	1	1	1	1	1	1	1	1	1	1	1	1	1	1	1	0	1	1
GROUP1517-26genes,26taxa.	hypothetical_protein||Sll1884_protein||FIG01150231:_hypothetical_protein||possible_Adenylate_cyclase	|PS	0	1	0	0	1	0	0	1	0	1	0	1	1	1	1	1	1	1	1	1	1	1	1	1	1	1	1	1	0	0	1	1	1	1	0	0	1
GROUP28-58genes,26taxa.	RND_efflux_system,_inner_membrane_transporter_CmeB||putative_RND_family_multidrug_efflux_transporter||Multidrug_efflux_transporter_MexF||Multidrug_efflux_RND_transporter_MexF	|PS	0	0	0	0	0	0	0	2	0	2	0	0	2	3	3	3	3	3	3	2	2	4	2	3	2	4	2	2	1	1	1	0	1	2	3	1	1
GROUP1-118genes,27taxa.	Hemolysin-type_calcium-binding_region,_RTX||integrin_alpha-subunit_domain_homologue||Secreted_protease_C_precursor_(EC_3.4.24.-)||Hemolysin-type_calcium-binding_region||hypothetical_protein||Bll7673_protein||Transporter||Endoproteinase_Arg-C||Alkaline_phosphatase_(EC_3.1.3.1)||RTX_toxins_and_related_Ca2+-binding_proteins||possible_secreted_protease||putative_exported_protein||hemolysin-type_calci…	|PS	1	0	0	0	0	0	0	5	0	3	0	1	5	4	6	4	3	7	2	8	4	4	2	3	1	3	1	4	0	0	2	9	1	18	14	1	2
GROUP1361-28genes,27taxa.	COG0553:_Superfamily_II_DNA/RNA_helicases,_SNF2_family||Helicase,_SNF2/RAD54_family||FIG005666:_putative_helicase	|PS	0	1	0	0	1	0	0	1	0	1	0	0	1	1	1	1	1	1	1	1	1	1	1	1	1	1	1	1	0	0	1	1	1	1	2	1	1
GROUP1404-28genes,27taxa.	Fructokinase_(EC_2.7.1.4)||N-acetylmannosamine_kinase_(EC_2.7.1.60)||ROK_family_sugar_kinase||Sugar_kinase||Polyphosphate_glucokinase_(EC_2.7.1.63)||Glucokinase_(EC_2.7.1.2)	|PS	0	1	0	0	1	0	0	1	0	1	0	0	1	1	1	1	1	1	1	1	1	1	1	1	1	1	1	1	0	0	1	1	1	2	1	1	1
GROUP1419-27genes,27taxa.	FIG00557980:_hypothetical_protein||FIG00940522:_hypothetical_protein||FIG01150508:_hypothetical_protein||FIG01150182:_hypothetical_protein||FIG00942035:_hypothetical_protein	|PS	0	1	0	0	1	0	0	1	0	1	0	1	1	1	1	1	1	1	1	1	1	1	1	1	1	1	1	1	0	0	1	1	1	1	1	0	1
GROUP1426-27genes,27taxa.	FIG01149382:_hypothetical_protein||hypothetical_protein||FIG00942023:_hypothetical_protein||COG2389:_Uncharacterized_metal-binding_protein||FIG01149566:_hypothetical_protein||Alr0511_protein	|PS	0	0	0	0	1	0	0	1	0	1	0	0	1	1	1	1	1	1	1	1	1	1	1	1	1	1	1	1	1	1	1	1	1	1	1	0	1
GROUP1430-27genes,27taxa.	N-acetylglucosamine-6-phosphate_deacetylase_(EC_3.5.1.25)	|PS	0	1	0	0	1	0	0	1	0	1	0	1	1	1	1	1	1	1	1	1	1	1	1	1	1	1	1	1	0	0	1	1	1	1	0	1	1
GROUP1458-27genes,27taxa.	FIG00941479:_hypothetical_protein||FIG01149361:_hypothetical_protein	|PS	1	1	0	1	1	1	1	1	1	1	1	1	1	1	1	1	1	1	1	1	1	1	1	1	1	1	1	1	0	0	0	0	0	0	0	0	0
GROUP1473-27genes,27taxa.	hypothetical_protein||FIG00940057:_hypothetical_protein||FIG01150679:_hypothetical_protein	|PS	0	1	1	1	1	1	1	1	1	1	1	1	1	1	1	1	1	1	1	1	1	1	1	1	1	1	1	1	0	0	0	0	0	0	0	0	0
GROUP1474-27genes,27taxa.	Cytochrome_C553_(soluble_cytochrome_f)	|PS	0	1	0	0	1	0	1	1	1	1	0	1	1	1	1	1	1	1	1	1	1	1	1	1	1	1	1	1	0	0	1	0	1	1	0	0	1
GROUP982-35genes,27taxa.	secretion_protein_HlyD_family_protein||HlyD-family_secretion_protein||Possible_transporter_component||hypothetical_protein||HlyD_family_of_secretion_proteins||HlyD_family_secretion_protein||FIG01155864:_hypothetical_protein||HLYD_FAMILY_SECRETION_PROTEIN	|PS	1	0	0	0	0	0	0	2	1	1	0	1	2	1	1	1	2	1	1	3	1	2	2	1	1	1	1	2	0	0	1	1	0	1	1	1	1
GROUP1347-28genes,28taxa.	hypothetical_protein||Membrane_protein,_putative||FIG01149500:_hypothetical_protein||FIG01150435:_hypothetical_protein	|PS	1	0	1	1	0	1	1	0	1	0	1	1	0	1	1	1	1	1	1	1	1	1	1	1	1	1	1	1	1	1	0	1	1	0	0	1	0
GROUP1356-28genes,28taxa.	FIG01153426:_hypothetical_protein||Mov34/MPN/PAD-1||Metal-dependent_protease_of_the_PAD1/JAB1_superfamily	|PS	0	1	0	0	1	0	0	1	0	1	0	1	1	1	1	1	1	1	1	1	1	1	1	1	1	1	1	1	1	1	1	0	1	1	1	0	1
GROUP1371-28genes,28taxa.	hypothetical_protein||SAM-dependent_methyltransferase_(EC_2.1.1.-)||FIG01153591:_hypothetical_protein	|PS	1	1	1	1	1	1	1	0	1	0	1	1	0	1	1	1	1	1	1	1	1	1	1	1	1	1	1	1	1	1	0	0	0	0	1	0	0
GROUP1376-28genes,28taxa.	hypothetical_protein||Possible_multidrug_efflux_transporter,_MFS_family_precursor||possible_multidrug_efflux_transporter,_MFS_family||Major_facilitator_superfamily_MFS_1	|PS	1	1	1	1	1	1	1	0	1	0	1	1	0	1	1	1	1	1	1	1	1	1	1	1	1	1	1	1	1	1	0	0	1	0	0	0	0
GROUP1296-29genes,29taxa.	hypothetical_protein||Tlr1425_protein||FIG01150070:_hypothetical_protein||FIG00940703:_hypothetical_protein	|PS	0	1	0	0	1	0	0	1	0	1	0	1	1	1	1	1	1	1	1	1	1	1	1	1	1	1	1	1	1	0	1	1	1	1	1	1	1
GROUP1302-29genes,29taxa.	COG0488:_ATPase_components_of_ABC_transporters_with_duplicated_ATPase_domains	|PS	0	1	0	0	1	0	0	1	0	1	0	1	1	1	1	1	1	1	1	1	1	1	1	1	1	1	1	1	1	0	1	1	1	1	1	1	1
GROUP1312-29genes,29taxa.	Exodeoxyribonuclease_VII_large_subunit_(EC_3.1.11.6)	|PS	0	1	0	0	1	0	0	1	0	1	0	1	1	1	1	1	1	1	1	1	1	1	1	1	1	1	1	1	1	1	1	1	0	1	1	1	1
GROUP1313-29genes,29taxa.	Anhydro-N-acetylmuramic_acid_kinase_(EC_2.7.1.-)	|PS	0	1	0	0	1	0	0	1	0	1	0	1	1	1	1	1	1	1	1	1	1	1	1	1	1	1	1	1	1	0	1	1	1	1	1	1	1
GROUP1320-29genes,29taxa.	FIG01154126:_hypothetical_protein||FIG00941027:_hypothetical_protein||hypothetical_protein||FIG01150916:_hypothetical_protein||FIG01151836:_hypothetical_protein	|PS	0	1	0	0	1	0	0	1	0	1	0	1	1	1	1	1	1	1	1	1	1	1	1	1	1	1	1	1	1	1	1	1	0	1	1	1	1
GROUP1322-29genes,29taxa.	HupE-UreJ_family_cobalt_transporter||Nickel-binding_accessory_protein_UreJ-HupE	|PS	0	1	1	0	1	0	1	1	0	1	0	1	1	1	1	1	1	1	1	1	1	1	1	1	1	1	1	1	1	1	1	0	0	1	1	0	1
GROUP1325-29genes,29taxa.	N-acetylmuramic_acid_6-phosphate_etherase||N-acetylmuramic_acid_6-phosphate_etherase_(EC_4.2.-.-)	|PS	0	1	0	0	1	0	0	1	0	1	0	1	1	1	1	1	1	1	1	1	1	1	1	1	1	1	1	1	1	0	1	1	1	1	1	1	1
GROUP1026-35genes,30taxa.	hypothetical_protein||Beta-phosphoglucomutase_(EC_5.4.2.6)||HAD-superfamily_hydrolase||Glucose-1-phosphate_thymidylyltransferase_(EC_2.7.7.24)||hydrolase,_haloacid_dehalogenase-like_family	|PS	0	0	1	0	0	1	0	1	0	1	2	1	1	1	1	1	1	1	1	1	1	1	1	1	1	1	1	1	2	2	1	2	1	2	1	0	1
GROUP1218-31genes,30taxa.	hypothetical_protein||FIG01152205:_hypothetical_protein||FIG00943774:_hypothetical_protein||FIG01152422:_hypothetical_protein||FIG01153288:_hypothetical_protein||Pyridoxamine_5'-phosphate_oxidase_(EC_1.4.3.5)	|PS	1	0	1	1	0	1	1	0	1	0	1	1	0	1	1	1	1	1	1	1	1	2	1	1	1	1	1	1	1	1	1	0	1	1	1	0	1
GROUP1230-31genes,30taxa.	Thiol_peroxidase,_Bcp-type_(EC_1.11.1.15)||Alkyl_hydroperoxide_reductase_subunit_C-like_protein	|PS	1	0	1	1	1	1	1	1	1	1	1	2	1	1	1	1	1	1	1	1	1	1	1	1	1	1	1	1	0	0	1	1	0	0	0	0	1
GROUP1243-30genes,30taxa.	Dihydroorotase_(EC_3.5.2.3)	|PS	0	1	1	0	1	0	0	1	0	1	1	0	1	1	1	1	1	1	1	1	1	1	1	1	1	1	1	1	1	1	1	1	1	1	0	1	1
GROUP1251-30genes,30taxa.	FIG01154476:_hypothetical_protein||Protein_containing_domains_DUF404,_DUF407	|PS	1	0	1	1	0	1	1	0	1	0	0	1	0	1	1	1	1	1	1	1	1	1	1	1	1	1	1	1	1	1	1	1	1	1	1	0	1
GROUP1097-33genes,31taxa.	hypothetical_protein||FIG00942596:_hypothetical_protein||FIG01149494:_hypothetical_protein||FIG00940314:_hypothetical_protein||FIG018171:_hypothetical_protein_of_Cupin_superfamily	|PS	1	0	1	2	0	1	1	1	1	1	1	0	1	1	1	1	1	1	1	2	1	1	1	1	1	1	1	1	0	0	1	1	1	1	1	0	1
GROUP1210-31genes,31taxa.	soluble_[2Fe-2S]_ferredoxin||Ferredoxin	|PS	1	0	1	1	0	1	1	0	1	0	1	1	0	1	1	1	1	1	1	1	1	1	1	1	1	1	1	1	1	1	1	1	1	0	1	1	1
GROUP1212-31genes,31taxa.	Methyltransferase||SAM-dependent_methyltransferase_SCO3452_(UbiE_paralog)||Biotin_synthesis_protein_BioC||SAM-dependent_methyltransferase_DSY4148_(UbiE_paralog)||SAM-dependent_methyltransferase||Ubiquinone/menaquinone_biosynthesis_methyltransferase_UbiE_(EC_2.1.1.-)	|PS	1	0	1	1	1	1	1	1	1	1	1	0	1	1	1	1	1	1	1	1	1	1	1	1	1	1	1	1	0	0	0	1	1	1	1	1	0
GROUP1216-31genes,31taxa.	hypothetical_protein||Photosystem_II_protein_PsbJ	|PS	1	1	1	1	1	1	1	1	1	0	1	1	1	1	1	1	1	1	1	1	1	1	1	1	1	1	1	1	1	0	0	1	0	0	1	1	0
GROUP1224-31genes,31taxa.	hypothetical_protein||FIG00941916:_hypothetical_protein||FIG01149545:_hypothetical_protein	|PS	1	1	1	1	1	1	1	0	1	0	1	0	0	1	1	1	1	1	1	1	1	1	1	1	1	1	1	1	0	0	1	1	1	1	1	1	1
GROUP1226-31genes,31taxa.	hypothetical_protein||FIG00941819:_hypothetical_protein||FIG004436:_Protein_related_to_deoxyribodipyrimidine_photolyase||Photolyase_protein_family||FIG01155599:_hypothetical_protein||FIG00558647:_hypothetical_protein	|PS	1	0	1	1	0	1	1	0	1	0	1	1	0	1	1	1	1	1	1	1	1	1	1	1	1	1	1	1	1	1	1	1	1	1	0	1	1
GROUP1043-34genes,32taxa.	hypothetical_protein||probable_oxidoreductase||Aldo/keto_reductase_(EC_1.1.1.274)||FIG00561780:_hypothetical_protein||Aldo/keto_reductase_family||putative_oxidoreductase	|PS	1	1	1	1	0	1	1	0	1	0	1	1	0	1	1	1	1	1	1	1	1	1	1	1	1	1	1	1	1	1	1	0	1	3	1	1	1
GROUP1147-32genes,32taxa.	Glyoxalase/Bleomycin_resistance_protein/Dioxygenase_superfamily||Lactoylglutathione_lyase/catechol_2,3-dioxygenase_related_enzyme||possible_ring-cleaving_dioxygenase	|PS	1	1	1	1	1	1	1	0	1	0	1	1	0	1	1	1	1	1	1	1	1	1	1	1	1	1	1	1	1	1	1	0	0	1	1	1	1
GROUP1158-32genes,32taxa.	Expressed_protein_possibly_involved_in_photorespiration||Expressed_protein_possibly_involved_in_photorespiration_##_predicted_in_(Reumann,_Weber,_2006)||FIG01284611:_hypothetical_protein	|PS	1	0	1	1	1	1	1	1	1	1	1	1	1	1	1	1	1	1	1	1	1	1	1	1	1	1	1	1	0	0	1	0	1	1	0	1	1
GROUP1174-32genes,32taxa.	Protoporphyrinogen_IX_oxidase,_novel_form,_HemJ_(EC_1.3.-.-)	|PS	1	1	1	0	1	0	1	1	1	1	0	1	1	1	1	1	1	1	1	1	1	1	1	1	1	1	1	1	0	0	1	1	1	1	1	1	1
GROUP1180-32genes,32taxa.	hypothetical_protein||FIG00940774:_hypothetical_protein||FIG01151395:_hypothetical_protein	|PS	1	0	1	1	1	1	1	1	1	1	1	1	1	1	1	1	1	1	1	1	1	1	1	1	1	1	1	1	0	0	1	1	1	1	0	0	1
GROUP876-36genes,32taxa.	Urea_ABC_transporter,_substrate_binding_protein_UrtA||Urea_ABC_transporter,_urea_binding_protein	|PS	1	0	1	1	0	1	1	1	1	1	0	1	1	1	2	1	1	2	2	2	1	1	1	1	1	1	1	1	1	1	0	1	1	1	1	1	0
GROUP1092-33genes,33taxa.	hypothetical_protein||photosystem_I_subunit_IX_(PsaJ)	|PS	1	1	1	1	1	1	0	1	0	1	1	1	1	1	1	1	1	1	1	1	1	1	1	1	1	1	1	1	0	0	1	1	1	1	1	1	1
GROUP1101-33genes,33taxa.	Phosphoglucosamine_mutase_(EC_5.4.2.10)	|PS	1	1	1	1	1	1	1	1	1	1	1	0	1	1	1	1	1	1	1	1	1	1	1	1	1	1	1	1	0	0	1	1	1	1	0	1	1
GROUP1109-33genes,33taxa.	hypothetical_protein||All0876_protein||FIG00942135:_hypothetical_protein||FIG01149229:_hypothetical_protein	|PS	1	1	1	1	1	1	1	1	1	1	1	0	1	1	1	1	1	1	1	1	1	1	1	1	1	1	1	1	0	0	1	1	1	1	1	0	1
GROUP1112-33genes,33taxa.	aminopeptidase||Membrane_alanine_aminopeptidase_N_(EC_3.4.11.2)	|PS	1	0	1	1	0	1	1	1	1	1	1	1	1	1	1	1	1	1	1	1	1	1	1	1	1	1	1	1	0	0	1	1	1	1	1	1	1
GROUP1117-33genes,33taxa.	hypothetical_protein||NAD(FAD)-utilizing_dehydrogenases||FIG00943446:_hypothetical_protein||HI0933-like_protein	|PS	1	1	1	1	0	1	1	1	1	1	1	1	1	1	1	1	1	1	1	1	1	1	1	1	1	1	1	1	0	0	1	0	1	1	1	1	1
GROUP1000-35genes,34taxa.	hypothetical_protein||All0852_protein||expressed_protein||FIG01151330:_hypothetical_protein||FIG01150506:_hypothetical_protein||FIG00941545:_hypothetical_protein	|PS	1	1	1	1	1	1	1	1	1	1	1	0	1	1	1	1	1	1	1	1	1	1	1	1	1	1	1	1	1	1	1	0	0	2	1	1	1
GROUP1030-35genes,34taxa.	Glycosyl_transferase,_group_2_family_protein/polysaccharide_deacetylase_family_protein||hypothetical_protein||Glycosyl_transferase,_group_2_family_protein||All5102_protein||Glycosyltransferase_(EC_2.4.1.-)||Glycosyl_transferase,_family_2||Glycosyl_transferase	|PS	1	1	1	1	1	1	1	1	1	1	1	0	1	1	1	1	1	1	1	1	1	2	1	1	1	1	1	1	0	0	1	1	1	1	1	1	1
GROUP1052-34genes,34taxa.	Lactoylglutathione_lyase_(EC_4.4.1.5)	|PS	1	1	1	1	1	1	1	1	1	1	0	0	1	1	1	1	1	1	1	1	1	1	1	1	1	1	1	1	0	1	1	1	1	1	1	1	1
GROUP1061-34genes,34taxa.	tRNA_dihydrouridine_synthase_B_(EC_1.-.-.-)	|PS	1	0	1	1	0	1	1	1	1	1	1	1	1	1	1	1	1	1	1	1	1	1	1	1	1	1	1	1	1	1	1	1	1	1	0	1	1
GROUP1076-34genes,34taxa.	ATP-dependent_Clp_protease_adaptor_protein_ClpS_Cyano2	|PS	1	1	1	1	1	1	1	1	1	1	0	1	1	1	1	1	1	1	1	1	1	1	1	1	1	1	1	1	0	0	1	1	1	1	1	1	1
GROUP1078-34genes,34taxa.	hypothetical_protein||Fe-S_cluster_protein	|PS	1	1	1	1	1	1	1	1	1	1	1	0	1	1	1	1	1	1	1	1	1	1	1	1	1	1	1	1	0	0	1	1	1	1	1	1	1
GROUP978-35genes,35taxa.	Formyltetrahydrofolate_deformylase_(EC_3.5.1.10)	|PS	1	0	1	1	1	1	1	1	1	1	1	1	1	1	1	1	1	1	1	1	1	1	1	1	1	1	1	1	1	1	1	1	1	1	0	1	1
GROUP983-35genes,35taxa.	hypothetical_protein||FIG01151469:_hypothetical_protein||FIG00941302:_hypothetical_protein	|PS	1	0	1	1	1	1	1	1	1	1	1	1	1	1	1	1	1	1	1	1	1	1	1	1	1	1	1	1	1	1	1	0	1	1	1	1	1
GROUP1154-32genes,24taxa.	Molecular_chaperone_(small_heat_shock_protein)||heat_shock_protein,_class_I||small_heat_shock_protein_(HSP20)_family_protein||Small_heat_shock_protein||heat_shock_protein_Hsp20||16.6_kDa_small_heat_shock_protein_molecular_chaperon	|PS|SY	0	0	0	0	0	0	0	0	0	0	0	0	0	1	1	1	1	1	1	1	1	3	1	2	1	1	1	1	2	2	1	1	1	3	2	1	1
GROUP1258-30genes,24taxa.	Phycobilisome_rod-core_linker_polypeptide,_phycocyanin-associated	|PS|SY	0	0	0	0	0	0	0	0	0	0	0	0	0	1	1	1	1	1	1	1	1	1	1	1	1	1	1	1	1	1	1	3	2	2	2	2	1
GROUP1327-29genes,24taxa.	Bilin_biosynthesis_protein_CpeZ||Phycocyanin_alpha_phycocyanobilin_lyase_related_protein_NblB||COG1413:_FOG:_HEAT_repeat	|PS|SY	0	0	0	0	0	0	0	0	0	0	0	0	0	1	1	1	1	1	1	1	1	1	1	1	1	1	1	1	1	1	2	1	1	2	3	1	2
GROUP1486-26genes,24taxa.	Phycocyanobilin_lyase_alpha_subunit	|PS|SY	0	0	0	0	0	0	0	0	0	0	0	0	0	1	1	1	1	1	1	1	1	1	1	1	1	1	1	1	2	2	1	1	1	1	1	1	1
GROUP1550-25genes,24taxa.	Ferredoxin	|PS|SY	0	0	0	0	0	0	0	0	0	0	0	0	0	1	1	1	1	1	1	1	1	1	1	1	1	1	1	1	1	2	1	1	1	1	1	1	1
GROUP1552-25genes,24taxa.	hypothetical_protein||FIG01149654:_hypothetical_protein||FIG01154485:_hypothetical_protein||Branched-chain_amino_acid_permeases||Slr1676_protein	|PS|SY	0	0	0	0	0	0	0	0	0	0	0	0	0	1	1	1	1	1	1	1	1	1	1	1	1	1	1	1	1	2	1	1	1	1	1	1	1
GROUP1553-25genes,24taxa.	Phycobilisome_core-membrane_linker_polypeptide	|PS|SY	0	0	0	0	0	0	0	0	0	0	0	0	0	1	1	1	1	1	1	1	1	1	1	1	1	1	1	1	1	2	1	1	1	1	1	1	1
GROUP1571-24genes,24taxa.	hypothetical_protein||Alr0576_protein||FIG01153190:_hypothetical_protein||FIG01151781:_hypothetical_protein||FIG01157227:_hypothetical_protein	|PS|SY	0	0	0	0	0	0	0	0	0	0	0	0	0	1	1	1	1	1	1	1	1	1	1	1	1	1	1	1	1	1	1	1	1	1	1	1	1
GROUP1572-24genes,24taxa.	Low-affinity_CO2_hydration_protein_CphX	|PS|SY	0	0	0	0	0	0	0	0	0	0	0	0	0	1	1	1	1	1	1	1	1	1	1	1	1	1	1	1	1	1	1	1	1	1	1	1	1
GROUP1573-24genes,24taxa.	NADH_dehydrogenase_subunit_4||NADH_dehydrogenase_subunit_4,_Involved_in_CO2_fixation	|PS|SY	0	0	0	0	0	0	0	0	0	0	0	0	0	1	1	1	1	1	1	1	1	1	1	1	1	1	1	1	1	1	1	1	1	1	1	1	1
GROUP1574-24genes,24taxa.	NADH_dehydrogenase_subunit_5||NADH_dehydrogenase_subunit_5,_Involved_in_CO2_fixation	|PS|SY	0	0	0	0	0	0	0	0	0	0	0	0	0	1	1	1	1	1	1	1	1	1	1	1	1	1	1	1	1	1	1	1	1	1	1	1	1
GROUP1575-24genes,24taxa.	hypothetical_protein||FIG01152698:_hypothetical_protein||FIG01149919:_hypothetical_protein||FIG01149392:_hypothetical_protein	|PS|SY	0	0	0	0	0	0	0	0	0	0	0	0	0	1	1	1	1	1	1	1	1	1	1	1	1	1	1	1	1	1	1	1	1	1	1	1	1
GROUP1578-24genes,24taxa.	hypothetical_protein||FIG01155731:_hypothetical_protein||FIG01150990:_hypothetical_protein||FIG01178078:_hypothetical_protein||Slr0244_protein	|PS|SY	0	0	0	0	0	0	0	0	0	0	0	0	0	1	1	1	1	1	1	1	1	1	1	1	1	1	1	1	1	1	1	1	1	1	1	1	1
GROUP1581-24genes,24taxa.	hypothetical_protein||FIG01150599:_hypothetical_protein||FIG01150086:_hypothetical_protein	|PS|SY	0	0	0	0	0	0	0	0	0	0	0	0	0	1	1	1	1	1	1	1	1	1	1	1	1	1	1	1	1	1	1	1	1	1	1	1	1
GROUP1596-24genes,24taxa.	hypothetical_protein||Asr3080_protein||FIG01155420:_hypothetical_protein||FIG01150439:_hypothetical_protein	|PS|SY	0	0	0	0	0	0	0	0	0	0	0	0	0	1	1	1	1	1	1	1	1	1	1	1	1	1	1	1	1	1	1	1	1	1	1	1	1
GROUP1598-24genes,24taxa.	hypothetical_protein||Phycobilisome_small_core_linker_polypeptide	|PS|SY	0	0	0	0	0	0	0	0	0	0	0	0	0	1	1	1	1	1	1	1	1	1	1	1	1	1	1	1	1	1	1	1	1	1	1	1	1
GROUP1599-24genes,24taxa.	Allophycocyanin_beta_chain	|PS|SY	0	0	0	0	0	0	0	0	0	0	0	0	0	1	1	1	1	1	1	1	1	1	1	1	1	1	1	1	1	1	1	1	1	1	1	1	1
GROUP1600-24genes,24taxa.	Allophycocyanin_alpha_chain	|PS|SY	0	0	0	0	0	0	0	0	0	0	0	0	0	1	1	1	1	1	1	1	1	1	1	1	1	1	1	1	1	1	1	1	1	1	1	1	1
GROUP1601-24genes,24taxa.	Circadian_clock_protein_KaiA	|PS|SY	0	0	0	0	0	0	0	0	0	0	0	0	0	1	1	1	1	1	1	1	1	1	1	1	1	1	1	1	1	1	1	1	1	1	1	1	1
GROUP1609-24genes,24taxa.	Carbonic_anhydrase_(EC_4.2.1.1)||carbonic_anhydrase,_family_3	|PS|SY	0	0	0	0	0	0	0	0	0	0	0	0	0	1	1	1	1	1	1	1	1	1	1	1	1	1	1	1	1	1	1	1	1	1	1	1	1
GROUP1610-24genes,24taxa.	hypothetical_protein||FIG01153564:_hypothetical_protein||Tll0889_protein||FIG01150038:_hypothetical_protein	|PS|SY	0	0	0	0	0	0	0	0	0	0	0	0	0	1	1	1	1	1	1	1	1	1	1	1	1	1	1	1	1	1	1	1	1	1	1	1	1
GROUP1611-24genes,24taxa.	Allophycocyanin_alpha_chain	|PS|SY	0	0	0	0	0	0	0	0	0	0	0	0	0	1	1	1	1	1	1	1	1	1	1	1	1	1	1	1	1	1	1	1	1	1	1	1	1
GROUP1613-24genes,24taxa.	Allophycocyanin_beta_chain	|PS|SY	0	0	0	0	0	0	0	0	0	0	0	0	0	1	1	1	1	1	1	1	1	1	1	1	1	1	1	1	1	1	1	1	1	1	1	1	1
GROUP1615-24genes,24taxa.	Cobalt-zinc-cadmium_resistance_protein	|PS|SY	0	0	0	0	0	0	0	0	0	0	0	0	0	1	1	1	1	1	1	1	1	1	1	1	1	1	1	1	1	1	1	1	1	1	1	1	1
GROUP1041-34genes,27taxa.	ATP-dependent_DNA_helicase_RecQ	|PS|SY	0	0	0	0	0	0	0	1	0	1	0	0	1	1	1	1	1	1	1	1	1	2	1	2	2	1	1	1	1	1	1	2	2	2	2	1	1
GROUP1115-33genes,27taxa.	Possible_rare_lipoprotein_A_precursor||possible_rare_lipoprotein_A||Rare_lipoprotein_A||RlpA-like_protein||Rare_lipoprotein_A_precursor	|PS|SY	0	0	0	0	0	0	0	1	0	1	0	0	1	1	1	1	1	1	1	2	1	1	2	1	1	1	2	2	1	1	1	1	2	1	2	1	1
GROUP1146-32genes,27taxa.	hypothetical_protein||possible_ABC_transporter_ATP-binding_protein||ABC_transporter,_ATP-binding_protein||Maltose/maltodextrin_transport_ATP-binding_protein_MalK_(EC_3.6.3.19);_Multiple_sugar_ABC_transporter,_ATP-binding_protein||ABC_transporter_related||Multiple_sugar_ABC_transporter,_ATP-binding_protein||Maltose_maltodextrin_transport_ATP-binding_protein_malK	|PS|SY	0	0	0	0	0	0	0	1	0	1	0	0	1	1	1	1	1	1	1	1	1	1	1	1	1	1	1	1	1	1	1	2	2	2	2	2	1
GROUP1160-32genes,27taxa.	hypothetical_protein||All3087_protein||FIG01154609:_hypothetical_protein||FIG01149330:_hypothetical_protein	|PS|SY	0	0	0	0	0	0	0	2	0	1	0	0	2	1	1	1	1	1	1	1	2	1	1	1	1	1	3	1	1	1	1	1	1	1	1	1	1
GROUP1161-32genes,27taxa.	MG(2+)_CHELATASE_FAMILY_PROTEIN_/_ComM-related_protein	|PS|SY	0	0	0	0	0	0	0	1	0	3	0	0	1	1	1	1	1	1	1	1	1	1	2	1	1	1	3	1	1	1	1	1	1	1	1	1	1
GROUP1176-32genes,27taxa.	hypothetical_protein||putative_peptidase||Peptidase,_M23/M37_family||peptidase,_M23B_family	|PS|SY	0	0	0	0	0	0	0	2	0	2	0	0	2	1	1	1	1	1	1	1	1	1	1	1	2	1	1	1	1	1	1	1	1	1	2	1	1
GROUP1231-31genes,27taxa.	Serine/threonine_kinase||serine/threonine_kinase||Serine/threonine_protein_kinase||serine/threonine_protein_kinase||Serine/threonine-protein_kinase_B_(EC_2.7.11.1)||ergothioneine_biosynthesis_protein_EgtB	|PS|SY	0	0	0	0	0	0	0	1	0	1	0	0	1	1	1	1	1	1	1	1	1	1	1	1	1	1	1	1	1	1	2	1	1	2	1	2	2
GROUP124-39genes,27taxa.	Cytochrome_C553_(soluble_cytochrome_f)	|PS|SY	0	0	0	0	0	0	0	1	0	1	0	0	1	1	3	3	2	3	2	1	1	1	1	1	1	3	1	1	1	1	2	1	1	1	1	1	2
GROUP1244-30genes,27taxa.	Twitching_motility_protein_PilT	|PS|SY	0	0	0	0	0	0	0	1	0	1	0	0	1	1	1	1	1	1	1	2	2	1	1	1	2	1	1	1	1	1	1	1	1	1	1	1	1
GROUP1324-29genes,27taxa.	sugar_ABC_transporter,_permease_protein||Inositol_transport_system_permease_protein||Glycerol-3-phosphate_ABC_transporter,_permease_protein_UgpA_(TC_3.A.1.1.3)||Permease_protein_of_sugar_ABC_transporter	|PS|SY	0	0	0	0	0	0	0	1	0	1	0	0	1	1	1	1	1	1	1	1	1	1	1	1	1	1	1	1	1	1	1	2	1	1	1	2	1
GROUP1348-28genes,27taxa.	FIG00943487:_hypothetical_protein||FIG01149286:_hypothetical_protein||ADP-heptose--lipooligosaccharide_heptosyltransferase_II_(EC_2.4.1.-)	|PS|SY	0	0	0	0	0	0	0	1	0	1	0	0	1	1	1	1	1	1	1	1	1	1	1	1	1	1	1	1	2	1	1	1	1	1	1	1	1
GROUP1350-28genes,27taxa.	FIG057954:_metal-binding,_possibly_nucleic_acid-binding_protein	|PS|SY	0	0	0	0	0	0	0	1	0	1	0	0	1	1	1	1	1	1	1	1	1	1	1	1	1	1	1	1	1	1	2	1	1	1	1	1	1
GROUP1367-28genes,27taxa.	Iron-sulfur_cluster_regulator_SufR	|PS|SY	0	0	0	0	0	0	0	1	0	1	0	0	1	1	1	1	1	1	1	1	1	1	1	1	1	1	1	1	1	1	1	1	1	1	1	2	1
GROUP1370-28genes,27taxa.	Photosystem_II_protein_PsbV,_cytochrome_c550	|PS|SY	0	0	0	0	0	0	0	1	0	1	0	0	1	1	1	1	1	1	1	1	1	1	1	1	1	1	1	1	1	1	1	1	1	2	1	1	1
GROUP1415-27genes,27taxa.	hypothetical_protein||FIG01155942:_hypothetical_protein||FIG00943073:_hypothetical_protein||FOG:_TPR_repeat||FIG01149261:_hypothetical_protein	|PS|SY	0	0	0	0	0	0	0	1	0	1	0	0	1	1	1	1	1	1	1	1	1	1	1	1	1	1	1	1	1	1	1	1	1	1	1	1	1
GROUP1416-27genes,27taxa.	Glycolate_dehydrogenase_(EC_1.1.99.14),_subunit_GlcD||Fe-S_protein,_homolog_of_lactate_dehydrogenase_SO1521	|PS|SY	0	0	0	0	0	0	0	1	0	1	0	0	1	1	1	1	1	1	1	1	1	1	1	1	1	1	1	1	1	1	1	1	1	1	1	1	1
GROUP1417-27genes,27taxa.	hypothetical_protein||FIG00941443:_hypothetical_protein||Gll1862_protein||FIG01150072:_hypothetical_protein||FIG01152794:_hypothetical_protein	|PS|SY	0	0	0	0	0	0	0	1	0	1	0	0	1	1	1	1	1	1	1	1	1	1	1	1	1	1	1	1	1	1	1	1	1	1	1	1	1
GROUP1418-27genes,27taxa.	Aspartate_aminotransferase_(EC_2.6.1.1)	|PS|SY	0	0	0	0	0	0	0	1	0	1	0	0	1	1	1	1	1	1	1	1	1	1	1	1	1	1	1	1	1	1	1	1	1	1	1	1	1
GROUP1422-27genes,27taxa.	Putative_regulatory_protein,_contains_AAA+_NTPase_domain_and_putative_R3H_ssDNA-binding_domain||Hypothetical_protein,_contains_AAA+_NTPase_domain_and_putative_R3H_ssDNA-binding_domain	|PS|SY	0	0	0	0	0	0	0	1	0	1	0	0	1	1	1	1	1	1	1	1	1	1	1	1	1	1	1	1	1	1	1	1	1	1	1	1	1
GROUP1423-27genes,27taxa.	Translation_initiation_factor_2||hypothetical_protein||heavy_metal_translocating_P-type_ATPase||FIG01150544:_hypothetical_protein	|PS|SY	0	0	0	0	0	0	0	1	0	1	0	0	1	1	1	1	1	1	1	1	1	1	1	1	1	1	1	1	1	1	1	1	1	1	1	1	1
GROUP1424-27genes,27taxa.	hypothetical_protein||FIG00942190:_hypothetical_protein||FIG01150278:_hypothetical_protein||FIG00870681:_hypothetical_protein	|PS|SY	0	0	0	0	0	0	0	1	0	1	0	0	1	1	1	1	1	1	1	1	1	1	1	1	1	1	1	1	1	1	1	1	1	1	1	1	1
GROUP1427-27genes,27taxa.	hypothetical_protein||possible_bicarbonate_transporter,_ICT_family||O-antigen_polymerase||Possible_bicarbonate_transporter,_ICT_family||FIG00559758:_hypothetical_protein	|PS|SY	0	0	0	0	0	0	0	1	0	1	0	0	1	1	1	1	1	1	1	1	1	1	1	1	1	1	1	1	1	1	1	1	1	1	1	1	1
GROUP1428-27genes,27taxa.	Soluble_lytic_murein_transglycosylase_precursor_(EC_3.2.1.-)	|PS|SY	0	0	0	0	0	0	0	1	0	1	0	0	1	1	1	1	1	1	1	1	1	1	1	1	1	1	1	1	1	1	1	1	1	1	1	1	1
GROUP1431-27genes,27taxa.	Heat-inducible_transcription_repressor_HrcA	|PS|SY	0	0	0	0	0	0	0	1	0	1	0	0	1	1	1	1	1	1	1	1	1	1	1	1	1	1	1	1	1	1	1	1	1	1	1	1	1
GROUP1434-27genes,27taxa.	Photosystem_II_12_kDa_extrinsic_protein_(PsbU)	|PS|SY	0	0	0	0	0	0	0	1	0	1	0	0	1	1	1	1	1	1	1	1	1	1	1	1	1	1	1	1	1	1	1	1	1	1	1	1	1
GROUP1438-27genes,27taxa.	UDP-N-acetyl-D-mannosaminuronic_acid_transferase||Glycosyl_transferase_WecB/TagA/CpsF||Glycosyl_transferase_WecB/TagA/CpsF_family_(EC_2.4.1.-)	|PS|SY	0	0	0	0	0	0	0	1	0	1	0	0	1	1	1	1	1	1	1	1	1	1	1	1	1	1	1	1	1	1	1	1	1	1	1	1	1
GROUP1440-27genes,27taxa.	ABC-type_sugar_transport_system,_permease_component||Glycerol-3-phosphate_ABC_transporter,_permease_protein_UgpE_(TC_3.A.1.1.3)||Permease_protein_of_sugar_ABC_transporter||Binding-protein-dependent_transport_systems_inner_membrane_component||N-Acetyl-D-glucosamine-related_ABC_transport_system,_permease_protein_2	|PS|SY	0	0	0	0	0	0	0	1	0	1	0	0	1	1	1	1	1	1	1	1	1	1	1	1	1	1	1	1	1	1	1	1	1	1	1	1	1
GROUP1455-27genes,27taxa.	Glycolate_dehydrogenase_(EC_1.1.99.14),_FAD-binding_subunit_GlcE	|PS|SY	0	0	0	0	0	0	0	1	0	1	0	0	1	1	1	1	1	1	1	1	1	1	1	1	1	1	1	1	1	1	1	1	1	1	1	1	1
GROUP1457-27genes,27taxa.	hypothetical_protein||FIG01150377:_hypothetical_protein||FIG01154309:_hypothetical_protein||FIG00942841:_hypothetical_protein	|PS|SY	0	0	0	0	0	0	0	1	0	1	0	0	1	1	1	1	1	1	1	1	1	1	1	1	1	1	1	1	1	1	1	1	1	1	1	1	1
GROUP1459-27genes,27taxa.	hypothetical_protein||FIG01154558:_hypothetical_protein||Biotin_carboxylase_(EC_6.3.4.14)||FIG01153391:_hypothetical_protein	|PS|SY	0	0	0	0	0	0	0	1	0	1	0	0	1	1	1	1	1	1	1	1	1	1	1	1	1	1	1	1	1	1	1	1	1	1	1	1	1
GROUP1460-27genes,27taxa.	ORF_ID:tll1896_hypothetical_protein||hypothetical_protein||Tll1896_protein||polysaccharide_pyruvyl_transferase||FIG01149269:_hypothetical_protein||FIG00942761:_hypothetical_protein||CsaB_protein	|PS|SY	0	0	0	0	0	0	0	1	0	1	0	0	1	1	1	1	1	1	1	1	1	1	1	1	1	1	1	1	1	1	1	1	1	1	1	1	1
GROUP1461-27genes,27taxa.	hypothetical_protein||Tlr0729_protein	|PS|SY	0	0	0	0	0	0	0	1	0	1	0	0	1	1	1	1	1	1	1	1	1	1	1	1	1	1	1	1	1	1	1	1	1	1	1	1	1
GROUP1463-27genes,27taxa.	INTEGRAL_MEMBRANE_PROTEIN_(Rhomboid_family)||UPF0182_protein_AF1421	|PS|SY	0	0	0	0	0	0	0	1	0	1	0	0	1	1	1	1	1	1	1	1	1	1	1	1	1	1	1	1	1	1	1	1	1	1	1	1	1
GROUP1466-27genes,27taxa.	FIG00942381:_hypothetical_protein||FIG01152751:_hypothetical_protein||FIG00872427:_hypothetical_protein||FIG01153125:_hypothetical_protein||FIG01156282:_hypothetical_protein||Slr0250_protein	|PS|SY	0	0	0	0	0	0	0	1	0	1	0	0	1	1	1	1	1	1	1	1	1	1	1	1	1	1	1	1	1	1	1	1	1	1	1	1	1
GROUP1470-27genes,27taxa.	hypothetical_protein||FIG00941539:_hypothetical_protein||FIG01150433:_hypothetical_protein||Alr3529_protein||FIG01150873:_hypothetical_protein	|PS|SY	0	0	0	0	0	0	0	1	0	1	0	0	1	1	1	1	1	1	1	1	1	1	1	1	1	1	1	1	1	1	1	1	1	1	1	1	1
GROUP33-53genes,27taxa.	Phycobilisome_rod_linker_polypeptide,_phycocyanin-associated||Phycoerythrin_gamma_chain_linker_polypeptide||Phycobilisome_phycoerythrin-associated_linker_polypeptide	|PS|SY	0	1	0	0	1	0	0	0	0	0	0	1	0	2	2	2	2	2	2	2	2	3	2	2	3	2	2	2	1	1	2	1	1	4	4	2	2
GROUP1264-30genes,28taxa.	hypothetical_protein||transporter,_major_facilitator_family||FIG00560897:_hypothetical_protein||Multidrug_efflux_transporter,_MFS_family	|PS|SY	0	0	0	0	1	0	0	1	0	1	0	0	1	1	1	1	1	1	1	1	1	1	1	1	1	1	1	1	1	1	1	2	1	1	1	2	1
GROUP1303-29genes,28taxa.	hypothetical_protein||Rossmann_fold_nucleotide-binding_protein_Smf_possibly_involved_in_DNA_uptake	|PS|SY	0	0	0	0	0	1	0	1	0	1	0	0	1	1	1	1	1	1	1	1	2	1	1	1	1	1	1	1	1	1	1	1	1	1	1	1	1
GROUP1358-28genes,28taxa.	Ferredoxin--nitrite_reductase_(EC_1.7.7.1)	|PS|SY	0	0	0	0	0	0	0	1	0	1	0	1	1	1	1	1	1	1	1	1	1	1	1	1	1	1	1	1	1	1	1	1	1	1	1	1	1
GROUP1396-28genes,28taxa.	RNA_methyltransferase,_TrmA_family||probable_RNA_methyltransferase	|PS|SY	0	1	0	0	0	0	0	1	0	1	0	0	1	1	1	1	1	1	1	1	1	1	1	1	1	1	1	1	1	1	1	1	1	1	1	1	1
GROUP1081-34genes,29taxa.	Potassium_voltage-gated_channel_subfamily_KQT;_possible_potassium_channel,_VIC_family	|PS|SY	0	1	0	0	0	0	0	2	0	2	0	1	2	1	1	1	1	1	2	1	1	1	1	1	1	2	1	1	1	1	1	1	1	1	1	1	1
GROUP1247-30genes,29taxa.	DnaJ-class_molecular_chaperone_CbpA	|PS|SY	0	0	0	0	1	0	0	1	0	1	0	1	1	1	1	1	1	1	1	1	1	2	1	1	1	1	1	1	1	1	1	1	1	1	1	1	1
GROUP1295-29genes,29taxa.	Hypothetical_glycine_rich_membrane_protein_DUF1517	|PS|SY	0	0	0	0	1	0	0	1	0	1	0	1	1	1	1	1	1	1	1	1	1	1	1	1	1	1	1	1	1	1	1	1	1	1	1	1	1
GROUP1300-29genes,29taxa.	UDP-N-acetylglucosamine_2-epimerase_(EC_5.1.3.14)	|PS|SY	0	0	0	1	0	0	0	1	0	1	0	1	1	1	1	1	1	1	1	1	1	1	1	1	1	1	1	1	1	1	1	1	1	1	1	1	1
GROUP1301-29genes,29taxa.	Phage_shock_protein_A	|PS|SY	0	0	0	0	1	0	0	1	0	1	0	1	1	1	1	1	1	1	1	1	1	1	1	1	1	1	1	1	1	1	1	1	1	1	1	1	1
GROUP1304-29genes,29taxa.	FIG092679:_Fe-S_oxidoreductase	|PS|SY	0	1	0	0	1	0	0	1	0	1	0	0	1	1	1	1	1	1	1	1	1	1	1	1	1	1	1	1	1	1	1	1	1	1	1	1	1
GROUP1206-31genes,30taxa.	FIG01150449:_hypothetical_protein||Beta-hexosaminidase_(EC_3.2.1.52)	|PS|SY	0	1	0	0	1	0	0	1	0	1	0	1	1	1	1	1	1	1	1	1	1	1	1	1	1	1	1	1	2	1	1	1	1	1	1	1	1
GROUP1234-31genes,30taxa.	Mutator_mutT_protein_(7,8-dihydro-8-oxoguanine-triphosphatase)_(EC_3.6.1.-)||A/G-specific_adenine_glycosylase_(EC_3.2.2.-)	|PS|SY	0	1	0	0	1	0	0	1	0	1	0	1	1	1	1	1	1	1	1	1	1	1	1	1	1	1	1	1	1	1	1	1	2	1	1	1	1
GROUP1249-30genes,30taxa.	Anthranilate_phosphoribosyltransferase_(EC_2.4.2.18)	|PS|SY	0	1	0	0	1	0	0	1	0	1	0	1	1	1	1	1	1	1	1	1	1	1	1	1	1	1	1	1	1	1	1	1	1	1	1	1	1
GROUP1254-30genes,30taxa.	hypothetical_protein||FIG00941964:_hypothetical_protein||Pyruvate_dehydrogenase_complex,_dehydrogenase_(E1)_component||FIG01155363:_hypothetical_protein||FIG01149285:_hypothetical_protein||Asl2848_protein	|PS|SY	1	0	0	1	1	1	1	0	0	0	1	0	0	1	1	1	1	1	1	1	1	1	1	1	1	1	1	1	1	1	1	1	1	1	1	1	1
GROUP1256-30genes,30taxa.	hypothetical_protein||FIG00940180:_hypothetical_protein||FIG01150472:_hypothetical_protein	|PS|SY	0	1	0	0	1	0	0	1	0	1	0	1	1	1	1	1	1	1	1	1	1	1	1	1	1	1	1	1	1	1	1	1	1	1	1	1	1
GROUP1260-30genes,30taxa.	hypothetical_protein||Methyltransferase_type_12||3-demethylubiquinone-9_3-methyltransferase_(EC_2.1.1.64)||possible_methyltransferase||Translation_elongation_factor_P	|PS|SY	0	0	1	0	0	1	0	1	0	1	0	1	1	1	1	1	1	1	1	1	1	1	1	1	1	1	1	1	1	1	1	1	1	1	1	1	1
GROUP1261-30genes,30taxa.	COG2740:_Predicted_nucleic-acid-binding_protein_implicated_in_transcription_termination	|PS|SY	0	1	0	0	1	0	0	1	0	1	0	1	1	1	1	1	1	1	1	1	1	1	1	1	1	1	1	1	1	1	1	1	1	1	1	1	1
GROUP1265-30genes,30taxa.	Beta-lactamase_(EC_3.5.2.6)	|PS|SY	0	1	0	0	1	0	0	1	0	1	0	1	1	1	1	1	1	1	1	1	1	1	1	1	1	1	1	1	1	1	1	1	1	1	1	1	1
GROUP1282-30genes,30taxa.	Single-stranded-DNA-specific_exonuclease_RecJ_(EC_3.1.-.-)	|PS|SY	0	1	0	0	1	0	0	1	0	1	0	1	1	1	1	1	1	1	1	1	1	1	1	1	1	1	1	1	1	1	1	1	1	1	1	1	1
GROUP1283-30genes,30taxa.	3-polyprenyl-4-hydroxybenzoate_carboxy-lyase_UbiX_(EC_4.1.1.-)	|PS|SY	0	1	0	0	1	0	0	1	0	1	0	1	1	1	1	1	1	1	1	1	1	1	1	1	1	1	1	1	1	1	1	1	1	1	1	1	1
GROUP1284-30genes,30taxa.	hypothetical_protein||FIG01150676:_hypothetical_protein||All1239_protein||FIG01149291:_hypothetical_protein||FIG01150479:_hypothetical_protein||FIG01149531:_hypothetical_protein||FIG00941191:_hypothetical_protein	|PS|SY	0	1	0	0	1	0	0	1	0	1	0	1	1	1	1	1	1	1	1	1	1	1	1	1	1	1	1	1	1	1	1	1	1	1	1	1	1
GROUP1285-30genes,30taxa.	hypothetical_protein||putative_regulator||FIG01363442:_possible_membrane_protein||Sll1926_protein	|PS|SY	0	1	0	0	1	0	0	1	0	1	0	1	1	1	1	1	1	1	1	1	1	1	1	1	1	1	1	1	1	1	1	1	1	1	1	1	1
GROUP1286-30genes,30taxa.	3-polyprenyl-4-hydroxybenzoate_carboxy-lyase_(EC_4.1.1.-)	|PS|SY	0	1	0	0	1	0	0	1	0	1	0	1	1	1	1	1	1	1	1	1	1	1	1	1	1	1	1	1	1	1	1	1	1	1	1	1	1
GROUP47-47genes,30taxa.	hypothetical_protein||CpeT_protein||FIG01154385:_hypothetical_protein||CpeT_homolog	|PS|SY	0	1	0	0	1	0	0	1	0	1	0	1	1	2	3	1	2	2	2	2	2	1	2	1	2	2	2	2	2	2	1	1	1	2	2	1	1
GROUP1221-31genes,31taxa.	hypothetical_protein||Histone_acetyltransferase_HPA2_and_related_acetyltransferases||FIG01149748:_hypothetical_protein	|PS|SY	1	0	1	1	0	1	1	0	1	0	1	0	0	1	1	1	1	1	1	1	1	1	1	1	1	1	1	1	1	1	1	1	1	1	1	1	1
GROUP1002-35genes,32taxa.	hypothetical_protein||Prepilin_peptidase||Leader_peptidase_(Prepilin_peptidase)_(EC_3.4.23.43)_/_N-methyltransferase_(EC_2.1.1.-)	|PS|SY	0	1	0	0	1	0	1	1	1	1	0	1	1	1	1	1	1	1	1	1	2	1	1	1	1	1	2	2	1	1	1	1	1	1	1	1	1
GROUP1164-32genes,32taxa.	Deoxyribodipyrimidine_photolyase_(EC_4.1.99.3)	|PS|SY	1	0	1	1	0	1	1	0	1	0	1	1	0	1	1	1	1	1	1	1	1	1	1	1	1	1	1	1	1	1	1	1	1	1	1	1	1
GROUP1182-32genes,32taxa.	hypothetical_protein||Putative_anti-sigma_factor_antagonist	|PS|SY	0	1	0	1	1	0	0	1	1	1	0	1	1	1	1	1	1	1	1	1	1	1	1	1	1	1	1	1	1	1	1	1	1	1	1	1	1
GROUP1185-32genes,32taxa.	TsaE_protein,_required_for_threonylcarbamoyladenosine_t(6)A37_formation_in_tRNA||ATPase_YjeE,_predicted_to_have_essential_role_in_cell_wall_biosynthesis	|PS|SY	1	0	1	1	1	1	1	0	1	0	1	0	0	1	1	1	1	1	1	1	1	1	1	1	1	1	1	1	1	1	1	1	1	1	1	1	1
GROUP1049-34genes,33taxa.	hypothetical_protein||FIG01149756:_hypothetical_protein	|PS|SY	1	0	1	1	1	1	1	0	1	0	1	1	0	1	1	1	1	1	1	1	1	1	1	1	1	1	1	1	1	2	1	1	1	1	1	1	1
GROUP1093-33genes,33taxa.	hypothetical_protein||FIG01153682:_hypothetical_protein||expressed_protein||FIG01149329:_hypothetical_protein||FIG01151314:_hypothetical_protein||FIG00941026:_hypothetical_protein	|PS|SY	1	1	1	1	0	1	1	0	1	0	1	1	0	1	1	1	1	1	1	1	1	1	1	1	1	1	1	1	1	1	1	1	1	1	1	1	1
GROUP1122-33genes,33taxa.	hypothetical_protein||FIG01155615:_hypothetical_protein||TerC_family_protein||membrane_protein,_TerC_family	|PS|SY	1	1	1	1	1	1	0	0	1	0	1	1	0	1	1	1	1	1	1	1	1	1	1	1	1	1	1	1	1	1	1	1	1	1	1	1	1
GROUP20-65genes,33taxa.	sugar_transferase||Undecaprenyl-phosphate_galactosephosphotransferase(_EC:2.7.8.6_)||putative_undecaprenyl-phosphate_glycosyl-1-phosphate_transferase(_EC:2.7.8.6_)||FIG071646:_Sugar_transferase||Lipid_carrier_:_UDP-N-acetylgalactosaminyltransferase_(EC_2.4.1.-)||possible_sugar_transferase||Undecaprenyl-phosphate_galactosephosphotransferase_(EC_2.7.8.6)||Capsular_polysaccharide_synthesis_enzyme_Cp…	|PS|SY	0	1	0	1	1	1	0	2	1	2	0	1	2	2	2	1	2	2	2	1	2	3	1	4	3	2	1	1	1	1	1	4	2	6	6	2	1
GROUP1040-34genes,34taxa.	LSU_ribosomal_protein_L35p	|PS|SY	1	0	1	1	0	1	1	1	1	1	1	0	1	1	1	1	1	1	1	1	1	1	1	1	1	1	1	1	1	1	1	1	1	1	1	1	1
GROUP1065-34genes,34taxa.	Fructose-bisphosphate_aldolase_class_II_(EC_4.1.2.13)	|PS|SY	1	1	1	0	1	0	1	1	1	1	1	0	1	1	1	1	1	1	1	1	1	1	1	1	1	1	1	1	1	1	1	1	1	1	1	1	1
GROUP1068-34genes,34taxa.	Uncharacterized_membrane_protein_Ycf36	|PS|SY	1	1	1	1	1	1	1	0	1	0	1	1	0	1	1	1	1	1	1	1	1	1	1	1	1	1	1	1	1	1	1	1	1	1	1	1	1
GROUP1080-34genes,34taxa.	Chaperonin_(heat_shock_protein_33)	|PS|SY	1	1	1	1	1	1	1	0	1	0	1	1	0	1	1	1	1	1	1	1	1	1	1	1	1	1	1	1	1	1	1	1	1	1	1	1	1
GROUP48-47genes,34taxa.	Phycoerythrin_linker_protein_CpeS_homolog	|PS|SY	1	1	1	1	1	1	1	0	1	0	1	1	0	1	2	1	2	2	2	1	2	2	2	1	2	2	2	2	1	1	1	1	1	2	2	1	1
GROUP985-35genes,34taxa.	hypothetical_protein||Putative_kinase||Adenylylsulfate_kinase_(EC_2.7.1.25)	|PS|SY	1	1	1	1	1	1	1	0	1	0	1	1	0	1	1	1	1	1	1	1	1	1	1	1	1	1	1	1	1	1	1	1	1	1	1	2	1
GROUP1006-35genes,35taxa.	UDP-glucose_4-epimerase_(EC_5.1.3.2)||NAD_dependent_epimerase/dehydratase||dTDP-glucose_4,6-dehydratase_(EC_4.2.1.46)	|PS|SY	0	1	1	1	0	1	1	1	1	1	1	1	1	1	1	1	1	1	1	1	1	1	1	1	1	1	1	1	1	1	1	1	1	1	1	1	1
GROUP1011-35genes,35taxa.	Integral_membrane_protein_YggT,_involved_in_response_to_extracytoplasmic_stress_(osmotic_shock)||Cell_division_protein_YlmG/Ycf19_(putative),_YggT_family	|PS|SY	1	0	1	1	0	1	1	1	1	1	1	1	1	1	1	1	1	1	1	1	1	1	1	1	1	1	1	1	1	1	1	1	1	1	1	1	1
GROUP1013-35genes,35taxa.	hypothetical_protein||FIG00941471:_hypothetical_protein||ABC-type_dipeptide/oligopeptide/nickel_transport_systems,_permease_components||Asl4507_protein||FIG01149891:_hypothetical_protein||FIG01155488:_hypothetical_protein	|PS|SY	1	1	1	1	1	1	1	1	0	1	0	1	1	1	1	1	1	1	1	1	1	1	1	1	1	1	1	1	1	1	1	1	1	1	1	1	1
GROUP96-40genes,35taxa.	Phospho-N-acetylmuramoyl-pentapeptide-transferase_(EC_2.7.8.13)||Undecaprenyl-phosphate_N-acetylglucosaminyl_1-phosphate_transferase_(EC_2.7.8.-)	|PS|SY	2	1	1	1	0	0	1	1	1	1	1	1	1	2	1	1	1	1	2	2	1	2	1	1	1	1	1	1	1	1	1	1	1	1	1	1	1
GROUP987-35genes,35taxa.	hypothetical_protein||FIG00943131:_hypothetical_protein||Tsl1516_protein||FIG01150063:_hypothetical_protein	|PS|SY	1	1	1	1	1	1	1	1	1	1	1	0	0	1	1	1	1	1	1	1	1	1	1	1	1	1	1	1	1	1	1	1	1	1	1	1	1
GROUP37-51genes,36taxa.	Ferredoxin	|PS|SY	1	1	1	1	1	1	1	1	1	1	1	0	1	2	2	2	2	2	2	2	2	2	2	2	2	2	2	2	1	1	1	1	1	1	1	1	1
GROUP45-48genes,36taxa.	FIG01153500:_hypothetical_protein||hypothetical_protein||FIG01150256:_hypothetical_protein||FIG00559985:_hypothetical_protein||Lipid_A_disaccharide_synthetase_related_enzyme||FIG01155224:_hypothetical_protein||FIG00940166:_hypothetical_protein	|PS|SY	1	1	1	1	1	1	1	1	1	1	1	0	1	2	1	2	2	1	1	1	2	1	1	2	2	2	1	1	1	1	2	2	1	2	1	2	2
GROUP629-37genes,36taxa.	FIG01150932:_hypothetical_protein||FIG023675:_hypothetical_protein	|PS|SY	0	1	1	1	1	1	1	1	1	1	1	1	1	1	1	1	1	1	1	1	1	2	1	1	1	1	1	1	1	1	1	1	1	1	1	1	1
GROUP850-36genes,36taxa.	hypothetical_protein||COG1496:_Uncharacterized_conserved_protein	|PS|SY	1	1	1	1	1	1	1	1	1	1	1	0	1	1	1	1	1	1	1	1	1	1	1	1	1	1	1	1	1	1	1	1	1	1	1	1	1
GROUP860-36genes,36taxa.	Oxidoreductase_aldo/keto_reductase||Aldo/keto_reductase_family	|PS|SY	1	1	1	1	1	1	1	1	1	1	1	0	1	1	1	1	1	1	1	1	1	1	1	1	1	1	1	1	1	1	1	1	1	1	1	1	1
GROUP866-36genes,36taxa.	carbohydrate_kinase,_FGGY_family||Carbohydrate_kinase,_FGGY_family||Probable_sugar_kinase	|PS|SY	1	1	1	1	1	1	1	1	1	1	0	1	1	1	1	1	1	1	1	1	1	1	1	1	1	1	1	1	1	1	1	1	1	1	1	1	1
GROUP870-36genes,36taxa.	SSU_ribosomal_protein_S19p_(S15e)	|PS|SY	1	1	1	0	1	1	1	1	1	1	1	1	1	1	1	1	1	1	1	1	1	1	1	1	1	1	1	1	1	1	1	1	1	1	1	1	1
GROUP872-36genes,36taxa.	hypothetical_protein||4-Hydroxy-2-oxoglutarate_aldolase_(EC_4.1.3.16)_/_2-dehydro-3-deoxyphosphogluconate_aldolase_(EC_4.1.2.14)||keto-hydroxyglutarate-aldolase/keto-deoxy-_phosphogluconate_aldolase||4-hydroxy-2-oxoglutarate_aldolase_(EC_4.1.3.16)_@_2-dehydro-3-deoxyphosphogluconate_aldolase_(EC_4.1.2.14)||4-Hydroxy-2-oxoglutarate_aldolase_(EC_4.1.3.16)_@_2-dehydro-3-deoxyphosphogluconate_aldolas…	|PS|SY	1	1	1	1	0	1	1	1	1	1	1	1	1	1	1	1	1	1	1	1	1	1	1	1	1	1	1	1	1	1	1	1	1	1	1	1	1
GROUP873-36genes,36taxa.	Asl3112_protein||hypothetical_protein||FIG01150634:_hypothetical_protein||FIG00940073:_hypothetical_protein	|PS|SY	1	1	1	1	1	1	1	1	1	1	1	0	1	1	1	1	1	1	1	1	1	1	1	1	1	1	1	1	1	1	1	1	1	1	1	1	1
GROUP882-36genes,36taxa.	hydrolase,_metallo-beta-lactamase_family||Inactivated_Zn-dependent_hydrolase_of_the_beta-lactamase_fold	|PS|SY	1	1	1	1	1	1	1	1	1	1	1	0	1	1	1	1	1	1	1	1	1	1	1	1	1	1	1	1	1	1	1	1	1	1	1	1	1
GROUP895-36genes,36taxa.	Ribosomal_protein_S12p_Asp88_(E._coli)_methylthiotransferase	|PS|SY	1	1	1	1	1	1	1	1	1	1	1	0	1	1	1	1	1	1	1	1	1	1	1	1	1	1	1	1	1	1	1	1	1	1	1	1	1
GROUP897-36genes,36taxa.	Undecaprenyl-diphosphatase_(EC_3.6.1.27)	|PS|SY	1	1	1	1	1	0	1	1	1	1	1	1	1	1	1	1	1	1	1	1	1	1	1	1	1	1	1	1	1	1	1	1	1	1	1	1	1
GROUP90-40genes,36taxa.	Multimodular_transpeptidase-transglycosylase_(EC_2.4.1.129)_(EC_3.4.-.-)	|PS|SY	1	1	1	1	1	1	1	1	1	1	1	0	1	1	1	1	1	1	1	1	1	1	1	1	1	1	1	1	1	1	2	1	2	2	1	1	2
GROUP907-36genes,36taxa.	Cytochrome_c-type_biogenesis_protein_CcdA_(DsbD_analog)	|PS|SY	1	1	1	1	1	1	1	1	1	1	1	0	1	1	1	1	1	1	1	1	1	1	1	1	1	1	1	1	1	1	1	1	1	1	1	1	1
GROUP909-36genes,36taxa.	hypothetical_protein||FIG048548:_ATP_synthase_protein_I2||ATP_synthase_protein_I	|PS|SY	0	1	1	1	1	1	1	1	1	1	1	1	1	1	1	1	1	1	1	1	1	1	1	1	1	1	1	1	1	1	1	1	1	1	1	1	1
GROUP916-36genes,36taxa.	Pyrroline-5-carboxylate_reductase_(EC_1.5.1.2)	|PS|SY	1	1	1	1	1	1	1	1	1	1	1	0	1	1	1	1	1	1	1	1	1	1	1	1	1	1	1	1	1	1	1	1	1	1	1	1	1
GROUP918-36genes,36taxa.	probable_glycosyltransferase||Glycosyltransferase	|PS|SY	1	1	1	1	0	1	1	1	1	1	1	1	1	1	1	1	1	1	1	1	1	1	1	1	1	1	1	1	1	1	1	1	1	1	1	1	1
GROUP919-36genes,36taxa.	Cytochrome_c,_class_I||Cytochrome||Cytochrome_C||cytochrome_c_family_protein	|PS|SY	1	1	1	1	1	1	1	1	1	1	0	1	1	1	1	1	1	1	1	1	1	1	1	1	1	1	1	1	1	1	1	1	1	1	1	1	1
GROUP924-36genes,36taxa.	HAD_superfamily_(subfamily_IIIA)_phosphatase,_TIGR01668||Hydrolase,_HAD_subfamily_IIIA	|PS|SY	1	1	1	1	1	1	1	1	1	1	1	0	1	1	1	1	1	1	1	1	1	1	1	1	1	1	1	1	1	1	1	1	1	1	1	1	1
GROUP931-36genes,36taxa.	hypothetical_protein||FIG00940753:_hypothetical_protein||FIG01150646:_hypothetical_protein||FIG01151691:_hypothetical_protein||FIG01150321:_hypothetical_protein	|PS|SY	1	1	1	1	1	1	1	1	1	1	1	0	1	1	1	1	1	1	1	1	1	1	1	1	1	1	1	1	1	1	1	1	1	1	1	1	1
GROUP933-36genes,36taxa.	Glycerol_dehydrogenase_(EC_1.1.1.6)	|PS|SY	1	1	1	1	0	1	1	1	1	1	1	1	1	1	1	1	1	1	1	1	1	1	1	1	1	1	1	1	1	1	1	1	1	1	1	1	1
GROUP1701-21genes,9taxa.	hypothetical_protein||twitching_motility_protein_PilG||Two-component_response_regulator||PatA_subfamily||two-component_response_regulator||response_regulator_receiver_protein	|SY	0	0	0	0	0	0	0	0	0	0	0	0	0	0	0	0	0	0	0	0	0	0	0	0	0	0	0	0	2	2	1	2	3	2	6	2	1	*
GROUP1911-17genes,9taxa.	Two-component_response_regulator||hypothetical_protein||two-component_response_regulator||FOG:_CheY-like_receiver||two-component_system,_regulatory_protein	|SY	0	0	0	0	0	0	0	0	0	0	0	0	0	0	0	0	0	0	0	0	0	0	0	0	0	0	0	0	2	2	2	2	1	2	3	1	2	*
GROUP1962-16genes,9taxa.	hypothetical_protein||FHA_domain_protein||FIG00561820:_hypothetical_protein	|SY	0	0	0	0	0	0	0	0	0	0	0	0	0	0	0	0	0	0	0	0	0	0	0	0	0	0	0	0	3	3	1	2	1	1	3	1	1
GROUP2019-15genes,9taxa.	Two-component_response_regulator||Two_component_response_regulator||COG3706:_Response_regulator_containing_a_CheY-like_receiver_domain_and_a_GGDEF_domain||response_regulator||Response_regulator/sensory_box/HDIG_domain_protein||two-component_sensor_histidine_kinase||sensor_histidine_kinase||two-component_hybrid_sensor_and_regulator	|SY	0	0	0	0	0	0	0	0	0	0	0	0	0	0	0	0	0	0	0	0	0	0	0	0	0	0	0	0	3	3	1	1	1	1	2	2	1	*
GROUP2140-13genes,9taxa.	Circadian_input_kinase_A||hypothetical_protein||two-component_sensor_histidine_kinase||response_regulator||FIG01150471:_hypothetical_protein||putative_methyl-accepting_chemotaxis_protein	|SY	0	0	0	0	0	0	0	0	0	0	0	0	0	0	0	0	0	0	0	0	0	0	0	0	0	0	0	0	2	2	1	3	1	1	1	1	1	*
GROUP2207-12genes,9taxa.	Nucleotidyl_transferase||Mannose-1-phosphate_guanyltransferase||Mannose-1-phosphate_guanylyltransferase_(EC_2.7.7.13_)_/_Phosphomannomutase_(EC_5.4.2.8)||D-glycero-D-manno-heptose_1-phosphate_guanosyltransferase	|SY	0	0	0	0	0	0	0	0	0	0	0	0	0	0	0	0	0	0	0	0	0	0	0	0	0	0	0	0	1	2	1	2	1	1	1	2	1
GROUP2217-12genes,9taxa.	COG0631:_Serine/threonine_protein_phosphatase||Protein_phosphatase_2C-like||Protein_phosphatase||probable_protein_phosphatase||ORF_ID:tlr1644_probable_protein_phosphatase||Probable_protein_phosphatase||Protein_serine/threonine_phosphatase(_EC:3.1.3.16_)	|SY	0	0	0	0	0	0	0	0	0	0	0	0	0	0	0	0	0	0	0	0	0	0	0	0	0	0	0	0	1	1	1	2	2	1	1	2	1
GROUP2292-11genes,9taxa.	hypothetical_protein||Purine-binding_chemotaxis_protein||purine-binding_chemotaxis_protein||CheW_protein	|SY	0	0	0	0	0	0	0	0	0	0	0	0	0	0	0	0	0	0	0	0	0	0	0	0	0	0	0	0	1	1	1	1	1	1	3	1	1
GROUP2299-11genes,9taxa.	Hydrolases_of_the_alpha/beta_superfamily||hypothetical_protein||phospholipase/carboxylesterase||Bem46_protein_(EC_3.4.-.-)	|SY	0	0	0	0	0	0	0	0	0	0	0	0	0	0	0	0	0	0	0	0	0	0	0	0	0	0	0	0	1	1	1	1	1	2	1	2	1
GROUP2382-10genes,9taxa.	conserved_hypothetical_protein||hypothetical_protein||FIG00874945:_hypothetical_protein||Tlr1468_protein	|SY	0	0	0	0	0	0	0	0	0	0	0	0	0	0	0	0	0	0	0	0	0	0	0	0	0	0	0	0	1	1	1	1	1	2	1	1	1
GROUP2383-10genes,9taxa.	hypothetical_protein||DnaJ-class_molecular_chaperone||FIG01149717:_hypothetical_protein	|SY	0	0	0	0	0	0	0	0	0	0	0	0	0	0	0	0	0	0	0	0	0	0	0	0	0	0	0	0	1	1	1	1	1	1	1	2	1
GROUP2389-10genes,9taxa.	hypothetical_protein||FOG:_PKD_repeat||putative_S-layer_protein	|SY	0	0	0	0	0	0	0	0	0	0	0	0	0	0	0	0	0	0	0	0	0	0	0	0	0	0	0	0	1	1	1	2	1	1	1	1	1
GROUP2391-10genes,9taxa.	hypothetical_protein||Caspase-1,_p20||FIG01153502:_hypothetical_protein	|SY	0	0	0	0	0	0	0	0	0	0	0	0	0	0	0	0	0	0	0	0	0	0	0	0	0	0	0	0	1	1	1	1	1	2	1	1	1
GROUP2515-9genes,9taxa.	hypothetical_protein||FIG01149994:_hypothetical_protein||FIG01154869:_hypothetical_protein||FIG00569769:_hypothetical_protein	|SY	0	0	0	0	0	0	0	0	0	0	0	0	0	0	0	0	0	0	0	0	0	0	0	0	0	0	0	0	1	1	1	1	1	1	1	1	1
GROUP2516-9genes,9taxa.	hypothetical_protein||FIG01154154:_hypothetical_protein	|SY	0	0	0	0	0	0	0	0	0	0	0	0	0	0	0	0	0	0	0	0	0	0	0	0	0	0	0	0	1	1	1	1	1	1	1	1	1
GROUP2517-9genes,9taxa.	hypothetical_protein||FIG01154829:_hypothetical_protein	|SY	0	0	0	0	0	0	0	0	0	0	0	0	0	0	0	0	0	0	0	0	0	0	0	0	0	0	0	0	1	1	1	1	1	1	1	1	1
GROUP2518-9genes,9taxa.	hypothetical_protein||Zinc_metalloprotease_(EC_3.4.24.-)||FIG01155125:_hypothetical_protein||peptidase_M50	|SY	0	0	0	0	0	0	0	0	0	0	0	0	0	0	0	0	0	0	0	0	0	0	0	0	0	0	0	0	1	1	1	1	1	1	1	1	1
GROUP2522-9genes,9taxa.	Lycopene_cyclase,_CruP_type	|SY	0	0	0	0	0	0	0	0	0	0	0	0	0	0	0	0	0	0	0	0	0	0	0	0	0	0	0	0	1	1	1	1	1	1	1	1	1
GROUP2523-9genes,9taxa.	hypothetical_protein||FIG01153646:_hypothetical_protein||FIG01152863:_hypothetical_protein	|SY	0	0	0	0	0	0	0	0	0	0	0	0	0	0	0	0	0	0	0	0	0	0	0	0	0	0	0	0	1	1	1	1	1	1	1	1	1
GROUP2524-9genes,9taxa.	hypothetical_protein||putative_outer_membrane_protein||Slr0431_protein	|SY	0	0	0	0	0	0	0	0	0	0	0	0	0	0	0	0	0	0	0	0	0	0	0	0	0	0	0	0	1	1	1	1	1	1	1	1	1
GROUP2525-9genes,9taxa.	6-phosphofructokinase_(EC_2.7.1.11)	|SY	0	0	0	0	0	0	0	0	0	0	0	0	0	0	0	0	0	0	0	0	0	0	0	0	0	0	0	0	1	1	1	1	1	1	1	1	1
GROUP2527-9genes,9taxa.	hypothetical_protein||Tll1574_protein||FIG01152774:_hypothetical_protein	|SY	0	0	0	0	0	0	0	0	0	0	0	0	0	0	0	0	0	0	0	0	0	0	0	0	0	0	0	0	1	1	1	1	1	1	1	1	1
GROUP2528-9genes,9taxa.	Single-stranded-DNA-specific_exonuclease_RecJ,_cyanobacterial_paralog||Single-stranded-DNA-specific_exonuclease_RecJ_(EC_3.1.-.-)	|SY	0	0	0	0	0	0	0	0	0	0	0	0	0	0	0	0	0	0	0	0	0	0	0	0	0	0	0	0	1	1	1	1	1	1	1	1	1
GROUP2529-9genes,9taxa.	Oligopeptide_transport_system_permease_protein_OppC_(TC_3.A.1.5.1)	|SY	0	0	0	0	0	0	0	0	0	0	0	0	0	0	0	0	0	0	0	0	0	0	0	0	0	0	0	0	1	1	1	1	1	1	1	1	1
GROUP2530-9genes,9taxa.	(R)-citramalate_synthase_(EC_2.3.1.182)	|SY	0	0	0	0	0	0	0	0	0	0	0	0	0	0	0	0	0	0	0	0	0	0	0	0	0	0	0	0	1	1	1	1	1	1	1	1	1
GROUP2531-9genes,9taxa.	FIG01153429:_hypothetical_protein||FIG00876461:_hypothetical_protein	|SY	0	0	0	0	0	0	0	0	0	0	0	0	0	0	0	0	0	0	0	0	0	0	0	0	0	0	0	0	1	1	1	1	1	1	1	1	1
GROUP2532-9genes,9taxa.	hypothetical_protein||ABC-type_multidrug_transport_system,_ATPase_and_permease_components||FIG01150963:_hypothetical_protein||FIG01149867:_hypothetical_protein	|SY	0	0	0	0	0	0	0	0	0	0	0	0	0	0	0	0	0	0	0	0	0	0	0	0	0	0	0	0	1	1	1	1	1	1	1	1	1
GROUP2533-9genes,9taxa.	hypothetical_protein||Abortive_infection_protein	|SY	0	0	0	0	0	0	0	0	0	0	0	0	0	0	0	0	0	0	0	0	0	0	0	0	0	0	0	0	1	1	1	1	1	1	1	1	1
GROUP2534-9genes,9taxa.	Rod_shape-determining_protein_MreD	|SY	0	0	0	0	0	0	0	0	0	0	0	0	0	0	0	0	0	0	0	0	0	0	0	0	0	0	0	0	1	1	1	1	1	1	1	1	1
GROUP2535-9genes,9taxa.	Sirohydrochlorin_cobaltochelatase_(EC_4.99.1.3)	|SY	0	0	0	0	0	0	0	0	0	0	0	0	0	0	0	0	0	0	0	0	0	0	0	0	0	0	0	0	1	1	1	1	1	1	1	1	1
GROUP2536-9genes,9taxa.	Peptidase_M50||Zinc_metalloprotease_(EC_3.4.24.-)||FIG01154369:_hypothetical_protein||peptidase_M50	|SY	0	0	0	0	0	0	0	0	0	0	0	0	0	0	0	0	0	0	0	0	0	0	0	0	0	0	0	0	1	1	1	1	1	1	1	1	1
GROUP2537-9genes,9taxa.	GCN5-related_N-acetyltransferase||acetyltransferase,_GNAT_family||FIG01153842:_hypothetical_protein	|SY	0	0	0	0	0	0	0	0	0	0	0	0	0	0	0	0	0	0	0	0	0	0	0	0	0	0	0	0	1	1	1	1	1	1	1	1	1
GROUP2538-9genes,9taxa.	ATP-dependent_DNA_helicase_UvrD/PcrA/Rep,_cyanobacterial_paralog	|SY	0	0	0	0	0	0	0	0	0	0	0	0	0	0	0	0	0	0	0	0	0	0	0	0	0	0	0	0	1	1	1	1	1	1	1	1	1
GROUP2540-9genes,9taxa.	hypothetical_protein||Type_IV_pilus_biogenesis_protein_PilO	|SY	0	0	0	0	0	0	0	0	0	0	0	0	0	0	0	0	0	0	0	0	0	0	0	0	0	0	0	0	1	1	1	1	1	1	1	1	1
GROUP2542-9genes,9taxa.	Fructose-1,6-bisphosphatase,_type_I_(EC_3.1.3.11)	|SY	0	0	0	0	0	0	0	0	0	0	0	0	0	0	0	0	0	0	0	0	0	0	0	0	0	0	0	0	1	1	1	1	1	1	1	1	1
GROUP2544-9genes,9taxa.	hypothetical_protein||Slr0479_protein||FIG01152165:_hypothetical_protein||Superfamily_I_DNA_and_RNA_helicases	|SY	0	0	0	0	0	0	0	0	0	0	0	0	0	0	0	0	0	0	0	0	0	0	0	0	0	0	0	0	1	1	1	1	1	1	1	1	1
GROUP2545-9genes,9taxa.	hypothetical_protein||Tlr1154_protein||FIG01153248:_hypothetical_protein	|SY	0	0	0	0	0	0	0	0	0	0	0	0	0	0	0	0	0	0	0	0	0	0	0	0	0	0	0	0	1	1	1	1	1	1	1	1	1
GROUP2546-9genes,9taxa.	Gamma-glutamyl_phosphate_reductase_(EC_1.2.1.41)	|SY	0	0	0	0	0	0	0	0	0	0	0	0	0	0	0	0	0	0	0	0	0	0	0	0	0	0	0	0	1	1	1	1	1	1	1	1	1
GROUP2549-9genes,9taxa.	hypothetical_protein||FIG01153823:_hypothetical_protein||pentapeptide_repeat-containing_protein||FIG01191399:_hypothetical_protein	|SY	0	0	0	0	0	0	0	0	0	0	0	0	0	0	0	0	0	0	0	0	0	0	0	0	0	0	0	0	1	1	1	1	1	1	1	1	1
GROUP2551-9genes,9taxa.	hypothetical_protein||FIG01154653:_hypothetical_protein||FIG01153652:_hypothetical_protein	|SY	0	0	0	0	0	0	0	0	0	0	0	0	0	0	0	0	0	0	0	0	0	0	0	0	0	0	0	0	1	1	1	1	1	1	1	1	1
GROUP2552-9genes,9taxa.	hypothetical_protein||Sll1736_protein||FIG01151288:_hypothetical_protein	|SY	0	0	0	0	0	0	0	0	0	0	0	0	0	0	0	0	0	0	0	0	0	0	0	0	0	0	0	0	1	1	1	1	1	1	1	1	1
GROUP2553-9genes,9taxa.	Arsenical_pump-driving_ATPase_(EC_3.6.3.16)||Anion-transporting_ATPase||Slr1794_protein	|SY	0	0	0	0	0	0	0	0	0	0	0	0	0	0	0	0	0	0	0	0	0	0	0	0	0	0	0	0	1	1	1	1	1	1	1	1	1
GROUP2554-9genes,9taxa.	RNA_polymerase_sigma-70_factor||RNA_polymerase_sigma-54_factor_RpoN	|SY	0	0	0	0	0	0	0	0	0	0	0	0	0	0	0	0	0	0	0	0	0	0	0	0	0	0	0	0	1	1	1	1	1	1	1	1	1
GROUP2556-9genes,9taxa.	Folate_transporter_3	|SY	0	0	0	0	0	0	0	0	0	0	0	0	0	0	0	0	0	0	0	0	0	0	0	0	0	0	0	0	1	1	1	1	1	1	1	1	1
GROUP2557-9genes,9taxa.	hypothetical_protein||Tsr1701_protein||FIG01150211:_hypothetical_protein	|SY	0	0	0	0	0	0	0	0	0	0	0	0	0	0	0	0	0	0	0	0	0	0	0	0	0	0	0	0	1	1	1	1	1	1	1	1	1
GROUP2558-9genes,9taxa.	Phycocyanin_alpha_phycocyanobilin_lyase_related_protein_NblB	|SY	0	0	0	0	0	0	0	0	0	0	0	0	0	0	0	0	0	0	0	0	0	0	0	0	0	0	0	0	1	1	1	1	1	1	1	1	1
GROUP2560-9genes,9taxa.	DNA_adenine_methylase(_EC:2.1.1.72_)||Methyl-directed_repair_DNA_adenine_methylase_(EC_2.1.1.72)||DNA_adenine_methylase_(EC_2.1.1.72)||Modification_methylase_MjaIII_(EC_2.1.1.72)	|SY	0	0	0	0	0	0	0	0	0	0	0	0	0	0	0	0	0	0	0	0	0	0	0	0	0	0	0	0	1	1	1	1	1	1	1	1	1
GROUP2561-9genes,9taxa.	DNA_mismatch_repair_protein_MutL	|SY	0	0	0	0	0	0	0	0	0	0	0	0	0	0	0	0	0	0	0	0	0	0	0	0	0	0	0	0	1	1	1	1	1	1	1	1	1
GROUP2562-9genes,9taxa.	KH_domain_RNA_binding_protein_YlqC	|SY	0	0	0	0	0	0	0	0	0	0	0	0	0	0	0	0	0	0	0	0	0	0	0	0	0	0	0	0	1	1	1	1	1	1	1	1	1
GROUP2566-9genes,9taxa.	hypothetical_protein||All1616_protein	|SY	0	0	0	0	0	0	0	0	0	0	0	0	0	0	0	0	0	0	0	0	0	0	0	0	0	0	0	0	1	1	1	1	1	1	1	1	1
GROUP2570-9genes,9taxa.	hypothetical_protein	|SY	0	0	0	0	0	0	0	0	0	0	0	0	0	0	0	0	0	0	0	0	0	0	0	0	0	0	0	0	1	1	1	1	1	1	1	1	1
GROUP2571-9genes,9taxa.	RNA-binding_protein_Jag||R3H_domain_protein	|SY	0	0	0	0	0	0	0	0	0	0	0	0	0	0	0	0	0	0	0	0	0	0	0	0	0	0	0	0	1	1	1	1	1	1	1	1	1
GROUP2573-9genes,9taxa.	Possible_RuBisCo_chaperonin_RbcX	|SY	0	0	0	0	0	0	0	0	0	0	0	0	0	0	0	0	0	0	0	0	0	0	0	0	0	0	0	0	1	1	1	1	1	1	1	1	1
GROUP2575-9genes,9taxa.	hypothetical_protein||Lactoylglutathione_lyase_and_related_lyases||glyoxalase_family_protein||Sll0984_protein	|SY	0	0	0	0	0	0	0	0	0	0	0	0	0	0	0	0	0	0	0	0	0	0	0	0	0	0	0	0	1	1	1	1	1	1	1	1	1
GROUP2576-9genes,9taxa.	Carbon_dioxide_concentrating_mechanism_protein_CcmO	|SY	0	0	0	0	0	0	0	0	0	0	0	0	0	0	0	0	0	0	0	0	0	0	0	0	0	0	0	0	1	1	1	1	1	1	1	1	1
GROUP2577-9genes,9taxa.	Carboxysome_protein_CcmN	|SY	0	0	0	0	0	0	0	0	0	0	0	0	0	0	0	0	0	0	0	0	0	0	0	0	0	0	0	0	1	1	1	1	1	1	1	1	1
GROUP2578-9genes,9taxa.	Carboxysome_protein_CcmM	|SY	0	0	0	0	0	0	0	0	0	0	0	0	0	0	0	0	0	0	0	0	0	0	0	0	0	0	0	0	1	1	1	1	1	1	1	1	1
GROUP2579-9genes,9taxa.	Carboxysome_protein_CcmL	|SY	0	0	0	0	0	0	0	0	0	0	0	0	0	0	0	0	0	0	0	0	0	0	0	0	0	0	0	0	1	1	1	1	1	1	1	1	1
GROUP2580-9genes,9taxa.	hypothetical_protein||S-layer_domain_protein	|SY	0	0	0	0	0	0	0	0	0	0	0	0	0	0	0	0	0	0	0	0	0	0	0	0	0	0	0	0	1	1	1	1	1	1	1	1	1
GROUP2581-9genes,9taxa.	Zn-dependent_protease_slr1971	|SY	0	0	0	0	0	0	0	0	0	0	0	0	0	0	0	0	0	0	0	0	0	0	0	0	0	0	0	0	1	1	1	1	1	1	1	1	1
GROUP2582-9genes,9taxa.	Arsenical_pump-driving_ATPase_(EC_3.6.3.16)	|SY	0	0	0	0	0	0	0	0	0	0	0	0	0	0	0	0	0	0	0	0	0	0	0	0	0	0	0	0	1	1	1	1	1	1	1	1	1
GROUP2583-9genes,9taxa.	hypothetical_protein||FIG01150951:_hypothetical_protein	|SY	0	0	0	0	0	0	0	0	0	0	0	0	0	0	0	0	0	0	0	0	0	0	0	0	0	0	0	0	1	1	1	1	1	1	1	1	1
GROUP2584-9genes,9taxa.	Nitrogen_assimilation_transcriptional_activator_NtcB||transcriptional_regulator,_LysR_family	|SY	0	0	0	0	0	0	0	0	0	0	0	0	0	0	0	0	0	0	0	0	0	0	0	0	0	0	0	0	1	1	1	1	1	1	1	1	1	*
GROUP2585-9genes,9taxa.	DNA_repair_protein_RadC	|SY	0	0	0	0	0	0	0	0	0	0	0	0	0	0	0	0	0	0	0	0	0	0	0	0	0	0	0	0	1	1	1	1	1	1	1	1	1
GROUP2586-9genes,9taxa.	Oligopeptide_ABC_transporter,_periplasmic_oligopeptide-binding_protein_OppA_(TC_3.A.1.5.1)	|SY	0	0	0	0	0	0	0	0	0	0	0	0	0	0	0	0	0	0	0	0	0	0	0	0	0	0	0	0	1	1	1	1	1	1	1	1	1
GROUP2587-9genes,9taxa.	FIG00872222:_hypothetical_protein||FIG01156168:_hypothetical_protein	|SY	0	0	0	0	0	0	0	0	0	0	0	0	0	0	0	0	0	0	0	0	0	0	0	0	0	0	0	0	1	1	1	1	1	1	1	1	1
GROUP2588-9genes,9taxa.	hypothetical_protein||FIG01149294:_hypothetical_protein||FIG01156093:_hypothetical_protein	|SY	0	0	0	0	0	0	0	0	0	0	0	0	0	0	0	0	0	0	0	0	0	0	0	0	0	0	0	0	1	1	1	1	1	1	1	1	1
GROUP2594-9genes,9taxa.	Possible_alpha/beta_hydrolase_superfamily,_slr1235_homolog	|SY	0	0	0	0	0	0	0	0	0	0	0	0	0	0	0	0	0	0	0	0	0	0	0	0	0	0	0	0	1	1	1	1	1	1	1	1	1
GROUP2595-9genes,9taxa.	Purine-binding_chemotaxis_protein_CheW||chemotaxis_protein	|SY	0	0	0	0	0	0	0	0	0	0	0	0	0	0	0	0	0	0	0	0	0	0	0	0	0	0	0	0	1	1	1	1	1	1	1	1	1
GROUP2596-9genes,9taxa.	Signal_transduction_histidine_kinase_CheA_(EC_2.7.3.-)	|SY	0	0	0	0	0	0	0	0	0	0	0	0	0	0	0	0	0	0	0	0	0	0	0	0	0	0	0	0	1	1	1	1	1	1	1	1	1	*
GROUP2598-9genes,9taxa.	Hypothetical_cyanobacterial_membrane_protein,_in_cluster_with_PxcA||FIG01154220:_hypothetical_protein	|SY	0	0	0	0	0	0	0	0	0	0	0	0	0	0	0	0	0	0	0	0	0	0	0	0	0	0	0	0	1	1	1	1	1	1	1	1	1
GROUP1477-26genes,10taxa.	hypothetical_protein||Protein_of_unknown_function_DUF29||FIG01149331:_hypothetical_protein||Beta-glucosidase/6-phospho-beta-glucosidase/beta-_galactosidase||FIG01156968:_hypothetical_protein||FIG00556271:_hypothetical_protein	|SY	0	0	0	0	0	0	0	0	0	0	0	0	0	0	0	1	0	0	0	0	0	0	0	0	0	0	0	0	3	2	1	6	3	2	3	4	1
GROUP2007-15genes,10taxa.	Signal_transduction_histidine_kinase_CheA_(EC_2.7.3.-)	|SY	0	0	0	0	0	0	0	0	0	0	0	0	0	0	0	0	0	0	1	0	0	0	0	0	0	0	0	0	1	1	1	1	1	2	4	2	1	*
GROUP2141-13genes,10taxa.	Biopolymer_transport_protein_ExbD/TolR	|SY	0	0	0	1	0	0	0	0	0	0	0	0	0	0	0	0	0	0	0	0	0	0	0	0	0	0	0	0	1	1	1	2	1	3	1	1	1
GROUP2211-12genes,10taxa.	Ferric_siderophore_transport_system,_biopolymer_transport_protein_ExbB	|SY	0	0	0	1	0	0	0	0	0	0	0	0	0	0	0	0	0	0	0	0	0	0	0	0	0	0	0	0	1	1	1	2	1	2	1	1	1
GROUP2384-10genes,10taxa.	Leucyl/phenylalanyl-tRNA--protein_transferase_(EC_2.3.2.6)	|SY	0	0	0	0	0	0	0	0	0	0	0	0	0	1	0	0	0	0	0	0	0	0	0	0	0	0	0	0	1	1	1	1	1	1	1	1	1
GROUP2392-10genes,10taxa.	hypothetical_protein||DNA_double-strand_break_repair_Rad50_ATPase||Exonuclease_SbcC	|SY	0	0	0	0	0	0	0	0	0	0	0	0	0	0	0	0	0	0	0	0	0	1	0	0	0	0	0	0	1	1	1	1	1	1	1	1	1
GROUP2398-10genes,10taxa.	Phosphate_transport_system_regulatory_protein_PhoU	|SY	0	0	0	0	0	0	0	0	0	0	0	0	0	1	0	0	0	0	0	0	0	0	0	0	0	0	0	0	1	1	1	1	1	1	1	1	1
GROUP2409-10genes,10taxa.	hypothetical_protein||Methyl-accepting_chemotaxis_protein||putative_methyl-accepting_chemotaxis_protein	|SY	0	0	0	0	0	0	0	0	0	0	0	0	0	1	0	0	0	0	0	0	0	0	0	0	0	0	0	0	1	1	1	1	1	1	1	1	1
GROUP2411-10genes,10taxa.	hypothetical_protein||hypothetical||oxidoreductase,_FAD-binding||Amine_oxidase_[flavin-containing]_A_(EC_1.4.3.4)||COG3380:_Amine_oxidase,_flavin-containing	|SY	0	0	0	0	0	0	0	0	0	0	0	0	0	0	0	0	0	0	0	0	0	0	0	0	0	0	1	0	1	1	1	1	1	1	1	1	1
GROUP2015-15genes,11taxa.	Two-component_response_regulator||putative_transcriptional_regulatory_protein_RstA||Two_component_Transcriptional_regulator,_Winged_helix_family_protein||two-component_response_regulator||Serine_phosphatase_RsbU,_regulator_of_sigma_subunit||Mll3440_protein||hypothetical_protein||Sensor_histidine_kinase/GGDEF_domain_protein	|SY	0	0	0	0	0	0	0	0	0	0	0	0	0	0	1	0	0	0	0	0	0	0	0	1	0	0	0	0	1	1	2	1	1	2	1	2	2	*
GROUP2070-14genes,11taxa.	alcohol_dehydrogenase,_zinc_containing||Bifunctional_protein:_zinc-containing_alcohol_dehydrogenase;_quinone_oxidoreductase_(_NADPH:quinone_reductase)_(EC_1.1.1.-);_Similar_to_arginate_lyase||probable_oxidoreductase,_Zn-binding||Alcohol_dehydrogenase_GroES_domain_protein	|SY	0	0	0	0	0	0	0	0	0	0	0	0	0	0	0	0	0	0	0	0	0	1	0	1	0	0	0	0	1	1	1	2	1	2	2	1	1
GROUP2074-14genes,11taxa.	Circadian_input_kinase_A||response_regulator_receiver_sensor_signal_transduction_histidine_kinase||hypothetical_protein||Signal_Transduction_Histidine_Kinase||diguanylate_cyclase/phosphodiesterase_(GGDEF_&_EAL_domains)_with_PAS/PAC_sensor(s)||GAF_domain/sensory_box/EAL_domain_protein||Transcriptional_regulator||Sll0779_protein	|SY	0	0	0	0	0	0	0	0	0	0	0	0	0	0	0	0	0	0	0	0	0	0	0	1	1	0	0	0	1	1	1	2	1	2	1	2	1	*
GROUP2205-12genes,11taxa.	hypothetical_protein||FIG01156484:_hypothetical_protein||FIG00871881:_hypothetical_protein	|SY	0	0	0	0	0	0	0	0	0	0	0	0	0	0	0	0	0	0	0	0	0	1	0	1	0	0	0	0	1	1	1	1	1	1	2	1	1
GROUP2213-12genes,11taxa.	Sensory_subunit_of_low_CO2-induced_protein_complex,_putative	|SY	0	0	0	0	0	0	0	0	0	0	0	0	0	0	0	0	0	0	0	0	0	1	0	1	0	0	0	0	1	1	1	2	1	1	1	1	1
GROUP2294-11genes,11taxa.	photosystem_I_biogenesis_protein_BtpA	|SY	0	0	0	0	0	0	0	0	0	0	0	0	0	1	0	0	0	0	0	0	0	1	0	0	0	0	0	0	1	1	1	1	1	1	1	1	1
GROUP2295-11genes,11taxa.	probable_dioxygenase	|SY	0	0	0	0	0	0	0	0	0	0	0	0	0	0	0	0	0	0	0	0	0	1	0	0	1	0	0	0	1	1	1	1	1	1	1	1	1
GROUP2296-11genes,11taxa.	hypothetical_protein||Cell_division_protein_FtsA||Type_IV_pilus_biogenesis_protein_PilM	|SY	0	0	0	0	1	0	0	0	0	0	0	0	0	0	0	0	0	0	0	0	0	0	1	0	0	0	0	0	1	1	1	1	1	1	1	1	1
GROUP2300-11genes,11taxa.	Low-affinity_CO2_hydration_protein_CphX	|SY	0	0	0	0	0	0	0	0	0	0	0	0	0	0	0	0	0	0	0	0	0	1	0	1	0	0	0	0	1	1	1	1	1	1	1	1	1
GROUP2301-11genes,11taxa.	NADH_dehydrogenase_subunit_4,_Involved_in_CO2_fixation	|SY	0	0	0	0	0	0	0	0	0	0	0	0	0	0	0	0	0	0	0	0	0	1	0	1	0	0	0	0	1	1	1	1	1	1	1	1	1
GROUP2302-11genes,11taxa.	NADH_dehydrogenase_subunit_5,_Involved_in_CO2_fixation	|SY	0	0	0	0	0	0	0	0	0	0	0	0	0	0	0	0	0	0	0	0	0	1	0	1	0	0	0	0	1	1	1	1	1	1	1	1	1
GROUP2308-11genes,11taxa.	NAD-dependent_malic_enzyme_(EC_1.1.1.38)||NADP-dependent_malic_enzyme_(EC_1.1.1.40)	|SY	0	0	0	0	0	0	0	0	0	0	0	0	0	0	0	0	0	0	0	0	0	1	0	1	0	0	0	0	1	1	1	1	1	1	1	1	1
GROUP2309-11genes,11taxa.	hypothetical_protein||amino_acid_transporter,_periplasmic_amino_acid-binding_protein||Sll1762_protein||ABC_transporter,_substrate_binding_protein_for_amino_acids_precursor||Glutamine_ABC_transporter,_periplasmic_glutamine-binding_protein_(TC_3.A.1.3.2)||glutamine-binding_protein_of_glutamine_ABC_transporter	|SY	0	0	0	0	1	0	0	0	0	0	0	0	0	0	0	0	0	0	0	0	0	1	0	0	0	0	0	0	1	1	1	1	1	1	1	1	1
GROUP1138-32genes,12taxa.	hypothetical_protein||FIG01152123:_hypothetical_protein||Alr0559_protein	|SY	0	0	0	0	0	0	0	0	0	0	0	0	0	0	0	2	0	0	0	0	0	3	0	0	1	0	0	0	4	3	1	2	3	2	7	3	1
GROUP1331-28genes,12taxa.	Circadian_input_kinase_A||Two-component_system_sensory_histidine_kinase||Sensory_box_histidine_kinase/response_regulator||sensory_transduction_histidine_kinase||hypothetical_protein||Chemotaxis_protein_methyltransferase_CheR_(EC_2.1.1.80)||FIG01154377:_hypothetical_protein||two-component_hybrid_sensor_and_regulator	|SY	0	0	0	0	0	0	0	0	0	0	0	0	0	0	0	0	1	0	1	0	0	1	0	0	0	0	0	0	1	1	1	4	2	3	2	10	1	*
GROUP2136-13genes,12taxa.	Phosphoenolpyruvate_synthase_(EC_2.7.9.2)	|SY	0	0	0	0	0	0	0	0	0	0	0	0	0	0	0	0	0	0	0	0	0	1	0	1	1	0	0	0	1	1	1	1	1	2	1	1	1
GROUP2216-12genes,12taxa.	Xanthine-guanine_phosphoribosyltransferase_(EC_2.4.2.22)||Phosphoribosyltransferase||purine_phosphoribosyltransferase,_putative	|SY	0	0	0	0	0	0	0	0	0	0	0	0	0	1	1	0	0	1	0	0	0	0	0	0	0	0	0	0	1	1	1	1	1	1	1	1	1
GROUP1706-21genes,13taxa.	hypothetical_protein||cation-transporting_P-type_ATPase||Calcium-transporting_ATPase_(EC_3.6.3.8)||ATPase,_E1-E2_type||Cation-transporting_ATPase,_E1-E2_family||Cation-transporting_ATPase	|SY	0	0	0	0	0	0	0	0	0	0	0	0	0	0	0	2	0	0	0	0	0	2	0	2	1	0	0	0	2	2	1	1	2	3	1	1	1
GROUP2013-15genes,13taxa.	Glr1754_protein||hypothetical_protein||Tic22-like||Tic22_family_proein	|SY	0	0	0	0	0	0	0	0	0	0	0	0	0	1	0	0	0	0	0	0	0	1	0	1	1	0	0	0	1	1	1	1	1	1	2	2	1
GROUP2068-14genes,13taxa.	Alkyl_hydroperoxide_reductase_subunit_C-like_protein	|SY	0	0	0	0	0	0	0	0	0	0	0	0	0	1	0	1	0	0	0	0	0	1	0	0	1	0	0	0	1	1	1	1	1	2	1	1	1
GROUP2137-13genes,13taxa.	Cobalt-precorrin-6y_C15-methyltransferase_[decarboxylating]_(EC_2.1.1.-)	|SY	0	0	0	0	0	0	0	0	0	0	0	0	0	1	0	0	0	0	0	0	0	1	0	1	1	0	0	0	1	1	1	1	1	1	1	1	1
GROUP2139-13genes,13taxa.	Ferredoxin_oxidoreductase||Tll2362_protein||Ferredoxin	|SY	0	0	0	0	0	0	0	0	0	0	0	0	0	1	0	0	0	0	0	0	0	1	0	1	1	0	0	0	1	1	1	1	1	1	1	1	1
GROUP2142-13genes,13taxa.	4Fe-4S_ferredoxin,_iron-sulfur_binding||iron-sulfur_cluster-binding_protein||Ferredoxin	|SY	0	0	0	0	0	0	0	0	0	0	0	0	0	1	0	0	0	0	0	0	0	1	0	1	1	0	0	0	1	1	1	1	1	1	1	1	1
GROUP2143-13genes,13taxa.	Threonine_synthase_(EC_4.2.3.1)	|SY	0	0	0	0	0	0	0	0	0	0	0	0	0	1	0	0	0	0	0	0	0	1	0	1	1	0	0	0	1	1	1	1	1	1	1	1	1
GROUP2144-13genes,13taxa.	FIG038648:_MoaD_and/or_ThiS_families	|SY	0	0	0	0	0	0	0	0	0	0	0	0	0	1	0	0	0	0	0	0	0	1	0	1	1	0	0	0	1	1	1	1	1	1	1	1	1
GROUP1705-21genes,14taxa.	Possible_regulator||Transcriptional_regulator,_MerR_family||MerR-family_transcriptional_regulator||Cu(I)-responsive_transcriptional_regulator||transcriptional_regulator,_MerR_family||Mercuric_resistance_operon_regulatory_protein||transcriptional_regulator||Regulatory_protein,_MerR	|SY	0	0	0	0	0	0	0	0	0	0	0	0	0	1	0	1	0	0	1	0	0	2	0	2	0	0	0	0	1	2	1	2	1	1	3	2	1	*
GROUP2012-15genes,14taxa.	hypothetical_protein||2-haloalkanoic_acid_dehalogenase_(EC_3.8.1.2)||haloacid_dehalogenase,_IA_family_protein||phosphoglycolate_phosphatase||REG-2-like,_HAD_superfamily_(subfamily_IA)_hydrolase	|SY	0	0	0	0	0	0	0	0	0	0	1	0	0	1	0	0	0	0	0	0	0	1	0	1	1	0	0	0	1	1	1	1	1	2	1	1	1
GROUP2020-15genes,14taxa.	Uncharacterized_membrane_protein||Asr2387_protein||FIG01157884:_hypothetical_protein||GTP_pyrophosphokinase_(EC_2.7.6.5)||FIG00940797:_hypothetical_protein||Ssl2069_protein	|SY	0	0	0	0	1	0	0	0	0	0	0	1	0	1	0	0	0	0	0	0	0	0	0	1	1	0	0	0	1	1	1	1	2	1	1	1	1
GROUP2077-14genes,14taxa.	hypothetical_protein||FIG01151478:_hypothetical_protein||Tellurite_resistance_protein||Tlr1563_protein	|SY	0	0	0	0	0	0	0	0	0	0	0	0	0	0	0	1	1	1	0	0	0	1	0	0	0	1	0	0	1	1	1	1	1	1	1	1	1
GROUP1886-18genes,15taxa.	hypothetical_protein||FIG01155425:_hypothetical_protein||FIG01152166:_hypothetical_protein||O-acetylhomoserine_sulfhydrylase||FIG01149725:_hypothetical_protein	|SY	0	0	0	0	0	0	0	0	0	0	0	0	0	0	0	0	0	0	0	1	1	1	1	0	0	0	1	1	2	1	1	1	1	3	1	1	1
GROUP2016-15genes,15taxa.	hypothetical_protein||FIG00874459:_hypothetical_protein||FIG01152440:_hypothetical_protein||FIG01155884:_hypothetical_protein	|SY	0	0	0	0	0	0	0	1	0	1	0	0	1	0	1	1	0	0	0	0	0	1	0	0	0	0	0	0	1	1	1	1	1	1	1	1	1
GROUP1530-25genes,16taxa.	hypothetical_protein||Phosphate_ABC_transporter,_periplasmic_phosphate-binding_protein_PstS_(TC_3.A.1.7.1)||homolog_of_ABC-type_phosphate_transport_system_substrate-binding_protein_SphX/PstS	|SY	0	0	0	0	0	0	0	0	0	0	0	0	0	1	0	2	1	1	0	1	0	1	0	1	0	0	0	0	1	1	2	3	2	2	2	2	2
GROUP1792-19genes,16taxa.	hypothetical_protein||Bacterial_regulatory_proteins,_ArsR_family_protein||transcriptional_regulator||Transcriptional_regulator	|SY	0	0	0	0	0	0	0	1	0	1	0	0	1	0	0	2	0	1	0	0	0	0	0	2	1	0	0	0	1	1	1	1	1	2	1	1	1	*
GROUP1905-17genes,16taxa.	hypothetical_protein||FIG01153025:_hypothetical_protein||ORF_ID:tsl0785_hypothetical_protein||Isopropylmalate/homocitrate/citramalate_synthases	|SY	0	0	0	0	0	0	0	0	0	0	0	0	0	1	0	1	1	1	0	1	0	1	0	0	1	0	0	0	1	1	1	2	1	1	1	1	1
GROUP1908-17genes,16taxa.	FIG01150577:_hypothetical_protein||Uncharacterized_isomerase_yddE,_PhzC-PhzF_family||phenazine_biosynthesis_protein,_PhzF_family||Phenazine_biosynthesis_protein_PhzF||Phenazine_biosynthesis_protein_PhzF_like	|SY	0	0	0	0	0	0	0	0	0	0	0	0	0	1	1	0	1	1	0	0	0	1	0	1	1	0	0	0	1	1	1	1	2	1	1	1	1
GROUP1971-16genes,16taxa.	hypothetical_protein||FIG00870880:_hypothetical_protein||FIG01151436:_hypothetical_protein||FIG01149931:_hypothetical_protein	|SY	0	0	0	0	0	0	0	0	0	0	0	0	0	0	0	1	0	0	1	1	1	0	0	1	1	0	1	0	1	1	1	1	1	1	1	1	1
GROUP40-50genes,16taxa.	Nitrate_transport_ATP-binding_subunits_C_and_D(_EC:3.6.3.25_)||Cyanate_ABC_transporter,_ATP-binding_protein||ABC-type_nitrate/sulfonate/bicarbonate_transport_system,_ATPase_component||Nitrate_ABC_transporter,_ATP-binding_protein_/_Nitrate_ABC_transporter,_nitrate-binding_protein||Nitrate_ABC_transporter,_ATP-binding_protein||Urea_carboxylase-related_ABC_transporter,_ATPase_protein||Bicarbonate_tr…	|SY	0	0	1	0	0	0	0	0	0	0	0	0	0	1	0	0	1	0	0	2	0	4	0	0	1	0	1	0	5	5	5	4	2	3	3	7	5
GROUP1746-20genes,17taxa.	Glycerophosphoryl_diester_phosphodiesterase_(EC_3.1.4.46)||Alkaline_phosphatase_(EC_3.1.3.1)||5'-nucleotidase_(EC_3.1.3.5)	|SY	0	0	1	0	0	0	0	0	1	0	0	1	0	0	0	0	1	1	0	3	0	1	0	1	0	0	0	0	1	1	1	2	1	1	1	1	1
GROUP1789-19genes,17taxa.	Calcium/proton_exchanger||calcium/proton_exchanger||FIG01152079:_hypothetical_protein||Calcium/proton_antiporter	|SY	0	0	0	0	0	0	0	0	0	0	0	0	0	0	0	1	1	1	1	0	0	2	0	2	0	1	0	1	1	1	1	1	1	1	1	1	1
GROUP1910-17genes,17taxa.	Coenzyme_F420-reducing_hydrogenase_related_protein	|SY	0	0	0	0	0	0	0	0	0	0	0	0	0	1	1	1	1	1	0	0	0	1	0	1	1	0	0	0	1	1	1	1	1	1	1	1	1
GROUP1841-18genes,18taxa.	Hydroxymethylpyrimidine_phosphate_kinase_ThiD_(EC_2.7.4.7)||Phosphomethylpyrimidine_kinase_(EC_2.7.4.7)	|SY	1	0	1	1	0	1	1	0	1	0	1	0	0	0	1	0	0	0	0	0	0	0	0	1	0	0	0	0	1	1	1	1	1	1	1	1	1
GROUP1845-18genes,18taxa.	hypothetical_protein||Tsl1837_protein||FIG01151362:_hypothetical_protein||FIG00940540:_hypothetical_protein	|SY	1	1	1	1	0	1	1	0	1	0	1	0	0	0	0	0	0	0	0	0	0	1	0	0	0	0	0	0	1	1	1	1	1	1	1	1	1
GROUP36-51genes,18taxa.	TPR_domain_protein,_putative_component_of_TonB_system||TPR_repeat_precursor||TPR_repeat||TPR_repeat:TPR_repeat||serine/threonine_kinase||serine/threonine_protein_kinase||FOG:_WD40_repeat||hypothetical_protein||FIG00560302:_hypothetical_protein||Asparaginyl-tRNA_synthetase_(EC_6.1.1.22)||FOG:_TPR_repeat||FIG00941220:_hypothetical_protein	|SY	1	0	0	1	1	0	0	7	0	1	0	0	7	0	1	0	0	0	1	0	0	0	2	0	0	0	0	0	2	2	1	5	4	4	4	6	1
GROUP1813-19genes,19taxa.	transcriptional_regulator,_Crp/Fnr_family	|SY	0	0	0	0	0	0	0	1	0	1	0	0	1	0	1	1	0	1	0	0	0	0	0	1	1	1	1	0	1	1	1	1	1	1	1	1	1	*
GROUP1703-21genes,20taxa.	Putative_stomatin/prohibitin-family_membrane_protease_subunit_aq_911||Putative_stomatin/prohibitin-family_membrane_protease_subunit_YbbK	|SY	0	0	0	0	0	0	0	1	0	1	0	0	1	1	1	1	1	1	0	0	0	1	0	1	1	0	0	0	1	1	1	2	1	1	1	1	1
GROUP1745-20genes,20taxa.	Glycolate_dehydrogenase_(EC_1.1.99.14),_iron-sulfur_subunit_GlcF	|SY	0	0	0	0	0	0	0	0	0	0	0	0	0	1	1	1	1	1	1	1	0	1	0	1	1	1	0	0	1	1	1	1	1	1	1	1	1
GROUP1747-20genes,20taxa.	Phycocyanobilin_lyase_beta_subunit	|SY	0	0	0	0	0	0	0	0	0	0	0	0	0	1	0	1	1	1	1	0	1	1	0	1	1	1	0	1	1	1	1	1	1	1	1	1	1
GROUP1751-20genes,20taxa.	3-methyl-2-oxobutanoate_hydroxymethyltransferase_(EC_2.1.2.11)	|SY	1	1	1	1	1	1	1	0	1	0	1	0	0	0	0	0	0	0	0	0	1	0	0	0	0	0	1	0	1	1	1	1	1	1	1	1	1
GROUP838-36genes,20taxa.	Glycine_betaine_ABC_transport_system,_permease_protein_OpuAB_/_Glycine_betaine_ABC_transport_system,_glycine_betaine-binding_protein_OpuAC||nitrate_ABC_transporter,_permease_protein||L-proline_glycine_betaine_ABC_transport_system_permease_protein_ProW_(TC_3.A.1.12.1)||binding-protein-dependent_transport_systems_inner_membrane_component||Nitrate_ABC_transporter,_permease_protein||Osmotically_activ…	|SY	0	0	1	0	0	0	0	1	0	1	0	0	1	0	1	1	1	1	1	2	0	2	0	0	0	0	0	0	4	4	3	1	1	3	1	3	3
GROUP1205-31genes,21taxa.	serine/threonine_kinase||Adenylate_cyclase_(EC_4.6.1.1)	|SY	0	0	0	0	0	0	0	2	0	1	0	0	2	0	1	1	1	1	1	0	0	2	0	0	1	1	1	0	1	1	2	2	1	2	1	4	2
GROUP1667-22genes,21taxa.	hypothetical_protein||putative_membrane_protein||FIG00941793:_hypothetical_protein||FIG01149676:_hypothetical_protein	|SY	0	0	0	0	0	0	0	1	0	1	0	0	1	0	0	1	1	1	1	0	0	1	1	1	0	1	0	1	1	1	1	1	1	2	1	1	1
GROUP1664-22genes,22taxa.	hypothetical_protein||FIG01178974:_hypothetical_protein||FIG01153618:_hypothetical_protein	|SY	0	0	0	0	0	0	0	0	0	0	0	0	0	1	1	1	1	1	1	1	1	1	1	1	0	1	0	1	1	1	1	1	1	1	1	1	1
GROUP1676-22genes,22taxa.	hypothetical_protein||FIG01151651:_hypothetical_protein	|SY	0	0	0	0	0	0	0	1	0	1	0	0	1	1	1	1	1	1	0	1	1	0	0	1	1	0	1	0	1	1	1	1	1	1	1	1	1
GROUP1684-22genes,22taxa.	Succinate_dehydrogenase_flavoprotein_subunit_(EC_1.3.99.1)	|SY	1	1	0	0	0	1	1	1	1	1	0	0	1	0	0	0	0	0	0	1	0	1	1	0	0	0	1	1	1	1	1	1	1	1	1	1	1
GROUP1070-34genes,23taxa.	Glutathione_S-transferase_family_protein||Putative_glutathione_S-transferase_(EC_2.5.1.18)||Maleylacetoacetate_isomerase_(EC_5.2.1.2)_/_Glutathione_S-transferase||Glutathione_S-transferase_(EC_2.5.1.18)||Glutathione_S-transferase,_unnamed_subgroup_2_(EC_2.5.1.18)||Glutathione_S-transferase,_unnamed_subgroup_(EC_2.5.1.18)	|SY	0	0	0	0	0	0	0	0	0	0	0	1	0	1	1	1	0	0	2	1	1	2	1	1	1	2	1	1	1	1	2	2	1	3	2	3	2
GROUP1271-30genes,23taxa.	Acetylspermidine_deacetylase_(EC_3.5.1.48);_Deacetylases,_including_yeast_histone_deacetylase_and_acetoin_utilization_protein||Histone_deacetylase_family_protein||Deacetylases,_including_yeast_histone_deacetylase_and_acetoin_utilization_protein	|SY	0	0	0	0	0	0	0	0	0	0	0	0	0	1	1	1	1	1	1	1	1	0	1	1	1	1	1	1	2	2	2	1	2	2	2	1	2
GROUP1277-30genes,23taxa.	Predicted_ATPase_related_to_phosphate_starvation-inducible_protein_PhoH||Nucleotide_binding_protein,_PINc||Glycerol-3-phosphate_dehydrogenase_[NAD(P)+]_(EC_1.1.1.94)	|SY	0	0	0	1	0	1	0	0	1	0	1	0	0	1	1	0	0	0	1	1	1	2	1	2	2	0	1	0	1	1	1	1	2	2	2	1	2
GROUP1491-26genes,23taxa.	hypothetical_protein||Non-specific_DNA-binding_protein_Dps_/_Iron-binding_ferritin-like_antioxidant_protein_/_Ferroxidase_(EC_1.16.3.1)	|SY	0	0	0	0	0	0	0	1	0	1	0	0	1	1	1	1	1	1	1	0	0	1	0	1	1	1	1	0	1	1	1	1	1	2	2	2	1
GROUP1583-24genes,23taxa.	hypothetical_protein||FIG01149822:_hypothetical_protein||nitrate_reductase_associated_protein||Alr0614_protein||FIG01157510:_hypothetical_protein	|SY	0	0	0	0	0	0	0	0	0	0	0	0	0	1	1	0	1	1	1	1	1	1	1	1	1	1	1	1	1	2	1	1	1	1	1	1	1
GROUP1620-23genes,23taxa.	Ribosomal_large_subunit_pseudouridine_synthase_E_(EC_4.2.1.70)_##_LSU_Psi2457||tRNA_pseudouridine_synthase_A_(EC_4.2.1.70)||Ribosomal_large_subunit_pseudouridine_synthase_E_(EC_4.2.1.70)	|SY	0	0	0	0	0	0	0	1	0	1	0	0	1	1	0	1	1	1	1	0	0	1	1	1	1	1	0	1	1	1	1	1	1	1	1	1	1
GROUP1630-23genes,23taxa.	Molybdenum_cofactor_biosynthesis_protein_MoaE||molybdopterin_converting_factor,_subunit_2||Molybdenum_cofactor_biosynthesis_protein_MoaE;_Molybdopterin_converting_factor_subunit_2	|SY	0	0	0	0	0	0	0	0	0	0	0	0	0	1	1	0	1	1	1	1	1	1	1	1	1	1	1	1	1	1	1	1	1	1	1	1	1
GROUP1631-23genes,23taxa.	Molybdopterin_biosynthesis_protein_MoeA||molybdopterin_biosynthesis_protein	|SY	0	0	0	0	0	0	0	0	0	0	0	0	0	1	1	0	1	1	1	1	1	1	1	1	1	1	1	1	1	1	1	1	1	1	1	1	1
GROUP1632-23genes,23taxa.	Molybdenum_cofactor_biosynthesis_protein_MoaC||Molybdenum_cofactor_biosynthesis_protein_MoaC_/_Molybdopterin-guanine_dinucleotide_biosynthesis_protein_MobA||Molybdenum_cofactor_biosynthesis_protein_MoaC_/_Molybdenum_cofactor_biosynthesis_protein_MoaB||molybdenum_cofactor_biosynthesis_protein_C	|SY	0	0	0	0	0	0	0	0	0	0	0	0	0	1	1	0	1	1	1	1	1	1	1	1	1	1	1	1	1	1	1	1	1	1	1	1	1
GROUP1633-23genes,23taxa.	Assimilatory_nitrate_reductase_large_subunit_(EC:1.7.99.4)	|SY	0	0	0	0	0	0	0	0	0	0	0	0	0	1	1	0	1	1	1	1	1	1	1	1	1	1	1	1	1	1	1	1	1	1	1	1	1
GROUP1634-23genes,23taxa.	Molybdenum_cofactor_biosynthesis_protein_MoaA	|SY	0	0	0	0	0	0	0	0	0	0	0	0	0	1	1	0	1	1	1	1	1	1	1	1	1	1	1	1	1	1	1	1	1	1	1	1	1
GROUP1659-23genes,23taxa.	hypothetical_protein||FIG01149527:_hypothetical_protein||FIG01154124:_hypothetical_protein	|SY	0	0	0	0	0	0	0	0	0	0	0	0	0	0	1	1	1	1	1	1	1	1	1	1	1	1	1	1	1	1	1	1	1	1	1	1	1
GROUP25-58genes,23taxa.	Phosphate_regulon_sensor_protein_PhoR_(SphS)_(EC_2.7.13.3)||Osmosensitive_K+_channel_histidine_kinase_kdpD_(EC_2.7.3.-)||Two-component_sensor_histidine_kinase||two_component_sensor_histidine_kinase||hypothetical_protein||two-component_sensor_histidine_kinase||sensor_histidine_kinase||sensor_histidine_kinase(_EC:2.7.3.-_)||two-component_hybrid_sensor_and_regulator||histidine_kinase(_EC:2.7.13.3_)	|SY	0	0	0	0	0	0	0	1	0	1	0	0	1	2	3	2	3	3	2	0	0	2	1	4	0	3	0	1	2	3	2	4	3	6	3	4	2	*
GROUP1086-33genes,24taxa.	Alr2768_protein||pentapeptide_repeat-containing_protein||Pentapeptide_repeat_family_protein||High-affnity_carbon_uptake_protein_Hat/HatR||FIG00940208:_hypothetical_protein||hypothetical_protein||pentapeptide_repeat_family_protein||FIG01152407:_hypothetical_protein||pentapeptide_repeat_protein||ORF_ID:tll0709_hypothetical_protein	|SY	0	0	0	0	0	0	0	1	0	1	0	0	1	1	1	1	1	1	1	1	0	1	1	1	1	1	0	0	3	2	1	2	1	6	1	1	1
GROUP1535-25genes,24taxa.	hypothetical_protein||FIG01153550:_hypothetical_protein||FIG00941841:_hypothetical_protein||FIG01155910:_hypothetical_protein||Enoyl-CoA_hydratase/carnithine_racemase||Possible_Ligand-binding_domain_of_nuclear_horm	|SY	0	0	0	0	0	0	0	1	0	1	0	0	1	0	1	1	1	1	0	1	1	1	2	1	1	0	1	1	1	1	1	1	1	1	1	1	1
GROUP1582-24genes,24taxa.	FIG092679:_Fe-S_oxidoreductase	|SY	0	1	0	0	1	0	0	0	0	0	0	0	0	1	1	1	0	1	1	1	1	1	1	1	1	0	1	1	1	1	1	1	1	1	1	1	1
GROUP1590-24genes,24taxa.	hypothetical_protein||Uncharacterized_membrane_protein||FIG01150971:_hypothetical_protein||Chromosome_segregation_ATPases	|SY	0	1	0	0	1	0	0	0	0	0	0	0	0	1	1	0	0	1	1	1	1	1	1	1	1	1	1	1	1	1	1	1	1	1	1	1	1
GROUP1614-24genes,24taxa.	Global_nitrogen_regulatory_protein,_CRP_family_of_transcriptional_regulators||transcriptional_regulator||Crp_family_transcriptional_regulatory_protein||cAMP-binding_proteins_-_catabolite_gene_activator_and_regulatory_subunit_of_cAMP-dependent_protein_kinases||transcriptional_regulator,_Crp/Fnr_family||possible_transcriptional_regulator	|SY	0	1	0	0	0	0	0	0	0	0	0	1	0	1	1	1	1	1	1	1	1	1	1	1	1	0	1	0	1	1	1	1	1	1	1	1	1	*
GROUP837-36genes,24taxa.	hypothetical_protein||Type_IV_pilus_biogenesis_protein_PilM||Type_IV_pilus_biogenesis_protein_PilM_/_Type_IV_pilus_biogenesis_protein_PilN||Type_IV_pilus_biogenesis_protein_PilN	|SY	0	0	0	0	1	0	0	2	0	2	0	0	2	2	1	1	2	2	2	0	0	2	2	2	2	2	0	0	1	1	1	1	1	1	1	1	1
GROUP91-40genes,24taxa.	hypothetical_protein||Two-component_response_regulator||two-component_response_regulator||Two-component_system_response_regulator||DNA-binding_response_regulator	|SY	0	0	0	0	0	0	0	1	0	1	0	0	1	1	2	1	1	1	1	1	0	1	0	2	0	1	1	1	3	3	2	4	1	3	2	3	2	*
GROUP116-39genes,25taxa.	hypothetical_protein||RNA_polymerase_sigma_factor,_group_3||Cyanobacterial_SigF-related_sigma_factor||RNA_polymerase_sigma_factor_SigB	|SY	0	0	0	0	0	0	0	2	0	2	0	0	2	0	1	2	1	1	1	1	0	1	2	2	1	2	2	2	1	1	2	1	1	2	2	2	2
GROUP1171-32genes,25taxa.	Cell_envelope-associated_transcriptional_attenuator_LytR-CpsA-Psr,_subfamily_M_(as_in_PMID19099556)	|SY	0	0	0	0	0	0	0	1	0	1	0	0	1	1	1	1	1	1	1	1	1	2	0	2	2	1	1	0	1	1	1	2	2	2	1	2	1
GROUP1336-28genes,25taxa.	Competence_protein||ComEC/Rec2-related_protein||hypothetical_protein||FIG01152515:_hypothetical_protein||FIG01151987:_hypothetical_protein||competence_protein||Late_competence_protein_ComEC,_DNA_transport||DNA_internalization-related_competence_protein_ComEC/Rec2	|SY	0	0	0	0	0	0	0	1	0	2	0	0	1	1	1	1	1	0	0	2	2	1	1	1	1	1	1	1	1	1	1	1	1	1	1	1	1
GROUP1432-27genes,25taxa.	hypothetical_protein||Phosphohistidine_phosphatase_SixA||Phosphohistidine_Phosphatase,_SixA	|SY	0	0	0	0	0	0	0	1	0	2	0	0	1	1	1	1	1	1	1	1	1	1	0	1	1	1	1	0	1	1	1	1	1	2	1	1	1
GROUP1518-26genes,25taxa.	hypothetical_protein||protein_of_unknown_function_UPF0102||Gll3754_protein||Uncharacterised_protein_family_UPF0102||FIG01150996:_hypothetical_protein	|SY	0	0	0	0	0	0	0	1	0	1	0	0	1	1	0	1	1	1	1	1	0	1	1	1	1	1	1	1	1	2	1	1	1	1	1	1	1
GROUP1536-25genes,25taxa.	hypothetical_protein||Tsr0968_protein||FIG01153718:_hypothetical_protein	|SY	0	0	0	0	0	0	0	1	0	1	0	0	1	1	1	1	1	1	0	1	1	0	1	1	1	1	1	1	1	1	1	1	1	1	1	1	1
GROUP1412-27genes,26taxa.	FIG00942887:_hypothetical_protein||FIG00943535:_hypothetical_protein||fibrillin||FIG01152777:_hypothetical_protein||hypothetical_protein||Fibrillin||FIG01152213:_hypothetical_protein||PAP_fibrillin	|SY	1	0	1	0	0	1	1	0	0	0	1	1	0	1	0	1	1	1	1	2	0	1	1	0	1	1	0	1	1	1	1	1	1	1	1	1	1
GROUP1453-27genes,26taxa.	hypothetical_protein||FIG00941411:_hypothetical_protein||FIG01156207:_hypothetical_protein||FIG00872700:_hypothetical_protein||FIG01151485:_hypothetical_protein||FIG00943988:_hypothetical_protein||FIG01153214:_hypothetical_protein	|SY	1	0	1	1	0	1	0	0	1	0	1	1	0	1	2	0	0	0	1	1	1	1	1	1	1	0	1	0	1	1	1	1	1	1	1	1	1
GROUP1479-26genes,26taxa.	hypothetical_protein||FIG00940961:_hypothetical_protein||FIG01149499:_hypothetical_protein||FIG01149604:_hypothetical_protein||FIG01153914:_hypothetical_protein	|SY	0	0	0	0	0	0	0	1	0	1	0	0	1	0	1	1	1	1	1	1	1	1	1	1	1	1	1	1	1	1	1	1	1	1	1	1	1
GROUP1480-26genes,26taxa.	probable_glycosyltransferase||Glycosyltransferase	|SY	0	1	0	0	1	0	0	1	0	1	0	1	1	1	1	1	0	0	0	1	1	1	1	1	1	0	1	1	1	1	1	1	1	1	1	1	1
GROUP1481-26genes,26taxa.	Lipoate-protein_ligase_A	|SY	1	0	1	1	1	1	1	0	1	0	1	1	0	0	0	1	1	1	0	0	1	1	0	1	1	0	1	0	1	1	1	1	1	1	1	1	1
GROUP1510-26genes,26taxa.	hypothetical_protein||FIG01149466:_hypothetical_protein||FIG00943218:_hypothetical_protein||FIG01156973:_hypothetical_protein||RNA_chaperone_Hfq_homologue	|SY	0	0	0	0	0	0	0	1	0	1	0	0	1	1	1	1	1	1	1	0	1	1	1	1	1	1	1	1	1	1	1	1	1	1	1	1	1
GROUP1511-26genes,26taxa.	hypothetical_protein||Archaeal/vacuolar-type_H+-ATPase_subunit_H||Cell_division_initiation_protein	|SY	0	0	0	0	0	0	0	1	0	1	0	0	1	1	1	1	0	1	1	1	1	1	1	1	1	1	1	1	1	1	1	1	1	1	1	1	1
GROUP1514-26genes,26taxa.	hypothetical_protein||FIG00942736:_hypothetical_protein||FIG01155384:_hypothetical_protein||FIG01286716:_hypothetical_protein||Homoserine_dehydrogenase_(EC_1.1.1.3)	|SY	0	0	0	0	0	0	0	1	0	1	0	0	1	0	1	1	1	1	1	1	1	1	1	1	1	1	1	1	1	1	1	1	1	1	1	1	1
GROUP32-53genes,26taxa.	Gll1258_protein||ORF19||Pentapeptide_repeat||Pentapeptide_repeat_family_protein||hypothetical_protein||pentapeptide_repeat_family_protein||pentapeptide_repeat_protein||FIG01152334:_hypothetical_protein||Pentapeptide_repeats	|SY	0	0	0	0	0	0	0	1	0	1	0	0	1	1	2	1	1	1	1	1	1	0	1	1	1	1	1	1	3	3	2	5	4	5	6	5	2
GROUP56-44genes,26taxa.	pentapeptide_repeat-containing_protein||Pentapeptide_repeat||Pentapeptide_repeat_family_protein||FIG01151942:_hypothetical_protein||hypothetical_protein||pentapeptide_repeat_family_protein||Slr0967_protein||Pentapeptide_repeats	|SY	0	0	0	0	0	0	0	1	0	1	0	0	1	1	1	1	1	1	1	1	1	0	1	1	1	1	1	1	3	3	1	2	2	3	10	2	1
GROUP1330-28genes,27taxa.	hypothetical_protein||Type_IV_pilus_biogenesis_protein_PilQ||Type_II_secretion_outermembrane_pore_forming_protein_(PulD)	|SY	0	0	0	0	1	0	1	1	1	1	0	0	1	1	1	1	1	1	1	1	0	2	1	1	1	1	0	0	1	1	1	1	1	1	1	1	1
GROUP14-69genes,27taxa.	TPR_repeat||FIG01155027:_hypothetical_protein||FIG00870967:_hypothetical_protein||hypothetical_protein||Glycosyltransferase_of_family_GT41||methyltransferase,_FkbM_family||TPR_domain_protein,_putative_component_of_TonB_system||FIG01151866:_hypothetical_protein||SPINDLY_protein||Translation_elongation_factor_P||TPR_Domain_containing_protein||FIG01151631:_hypothetical_protein||TPR_repeat_protein||T…	|SY	0	0	0	1	0	1	0	7	1	3	0	2	7	2	1	0	4	1	1	1	1	2	1	1	0	0	0	4	4	3	4	4	1	1	3	4	4
GROUP1411-27genes,27taxa.	Nucleoside-diphosphate-sugar_epimerases||NAD_dependent_epimerase/dehydratase||GDP-L-fucose_synthetase_(EC_1.1.1.271)	|SY	1	1	1	0	0	1	1	0	1	0	1	0	0	1	1	0	1	1	1	1	0	1	0	1	1	1	0	1	1	1	1	1	1	1	1	1	1
GROUP1437-27genes,27taxa.	Alanine_dehydrogenase_(EC_1.4.1.1)	|SY	0	1	0	0	0	0	0	1	0	1	0	0	1	1	1	1	1	1	1	1	1	1	1	1	1	1	1	0	1	1	1	1	1	1	1	1	1
GROUP1450-27genes,27taxa.	Phosphate_regulon_sensor_protein_PhoR_(SphS)_(EC_2.7.13.3)	|SY	0	0	1	0	0	0	1	1	1	1	0	1	1	1	1	1	1	1	0	1	1	1	0	1	1	0	1	0	1	1	1	1	1	1	1	1	1
GROUP1272-30genes,28taxa.	Twitching_motility_protein_PilT	|SY	0	0	0	0	1	0	1	1	1	1	0	0	1	1	1	1	1	1	1	2	0	1	1	1	1	1	1	0	1	1	1	1	1	1	1	2	1
GROUP1333-28genes,28taxa.	hypothetical_protein||FIG01152249:_hypothetical_protein||FIG00941301:_hypothetical_protein||Lipid_A_core_O-antigen_ligase_related_Slr0728||O-antigen_polymerase_family_protein||Lipid_A_core_O-antigen_ligase_related_enzyme	|SY	1	1	1	1	0	1	1	1	1	1	0	1	1	0	1	0	1	1	0	0	1	1	0	1	1	1	0	0	1	1	1	1	1	1	1	1	1
GROUP1381-28genes,28taxa.	Transcriptional_regulator,_ArsR_family||Bacterial_regulatory_proteins,_ArsR_family||transcriptional_regulator,_ArsR_family||transcriptional_regulator||Arsenical_resistance_operon_repressor	|SY	0	1	1	0	0	0	1	1	1	1	0	1	1	1	1	1	1	1	0	1	1	1	0	1	1	0	1	0	1	1	1	1	1	1	1	1	1	*
GROUP1388-28genes,28taxa.	DNA-binding_response_regulator||Phosphate_regulon_transcriptional_regulatory_protein_PhoB_(SphR)	|SY	0	0	1	0	0	0	1	0	1	1	0	1	0	1	1	1	1	1	1	1	1	1	1	1	1	1	1	0	1	1	1	1	1	1	1	1	1	*
GROUP1393-28genes,28taxa.	ferredoxin-like_protein||4Fe-4S_ferredoxin,_iron-sulfur_binding||Ferredoxin	|SY	0	1	0	0	1	0	0	1	0	1	0	0	1	1	1	1	0	1	1	1	1	1	1	1	1	1	1	1	1	1	1	1	1	1	1	1	1
GROUP1237-30genes,29taxa.	Metal-dependent_membrane_protease,_abortive_infection_protein	|SY	1	0	1	1	0	1	1	0	1	0	1	0	0	1	1	1	1	1	1	0	1	2	1	1	1	1	0	1	1	1	1	1	1	1	1	1	1
GROUP1293-29genes,29taxa.	GDP-D-mannose_dehydratase||GDP-mannose_4,6_dehydratase_(EC_4.2.1.47)||GDP-mannose_4,6-dehydratase_(EC_4.2.1.47)||dTDP-glucose_4,6-dehydratase_(EC_4.2.1.46)	|SY	1	1	1	0	0	1	1	0	1	0	1	1	0	1	1	1	1	1	1	1	0	1	0	1	1	1	0	1	1	1	1	1	1	1	1	1	1
GROUP1315-29genes,29taxa.	Type_IV_fimbrial_assembly,_ATPase_PilB	|SY	0	0	0	0	1	0	1	1	1	1	0	0	1	1	1	1	1	1	1	1	1	1	1	1	1	1	1	0	1	1	1	1	1	1	1	1	1
GROUP1321-29genes,29taxa.	Type_IV_fimbrial_assembly_protein_PilC||Type_II_secretory_pathway,_component_PulF_/_Type_IV_fimbrial_assembly_protein_PilC	|SY	0	0	0	0	1	0	1	1	1	1	0	0	1	1	1	1	1	1	1	1	1	1	1	1	1	1	1	0	1	1	1	1	1	1	1	1	1
GROUP41-49genes,29taxa.	Phycoerythrin_alpha_chain||Phycoerythrin_alpha_chain;_Phycoerythrin_class_III_alpha_chain||Phycocyanin_alpha_chain	|SY	0	1	0	0	1	0	0	1	0	1	0	1	1	2	2	2	2	2	2	2	2	2	2	0	2	2	2	2	1	1	2	1	1	3	3	1	2
GROUP75-41genes,29taxa.	Circadian_input_kinase_A||PAS/PAC_sensor_hybrid_histidine_kinase(_EC:2.7.13.3_)||Sensory_box_histidine_kinase/response_regulator||FOG:_GGDEF_domain||Serine_phosphatase_RsbU,_regulator_of_sigma_subunit||Diguanylate_cyclase_(GGDEF_domain)_with_GAF_sensor||hypothetical_protein||Phytochrome-like_protein;_Cph2||Signal_transduction_histidine_kinase||Sigma-54_dependent_transcriptional_regulator;_Respons…	|SY	1	0	1	1	0	1	1	0	1	0	1	1	0	1	1	0	0	1	1	1	1	2	1	1	0	1	1	1	1	1	1	3	4	3	2	4	1	*
GROUP1187-31genes,31taxa.	Lipid-A-disaccharide_synthase_(EC_2.4.1.182)	|SY	1	1	1	1	1	1	1	0	1	1	1	1	0	0	1	1	1	1	1	1	1	1	0	1	1	1	0	0	1	1	1	1	1	1	1	1	1
GROUP875-36genes,31taxa.	Aspartate_carbamoyltransferase_(EC_2.1.3.2)	|SY	1	1	1	1	1	1	1	0	1	0	1	1	0	2	1	1	1	2	0	1	2	1	0	2	2	0	1	1	1	1	1	1	1	1	1	1	1
GROUP1140-32genes,32taxa.	Acetylornithine_aminotransferase_(EC_2.6.1.11)	|SY	1	1	1	1	1	1	1	0	1	0	1	1	0	1	1	1	1	1	1	1	1	0	0	1	1	1	1	1	1	1	1	1	1	1	1	1	1
GROUP779-37genes,32taxa.	Cytosine_deaminase_(EC_3.5.4.1)||CMP/dCMP_deaminase,_zinc-binding||tRNA-specific_adenosine-34_deaminase_(EC_3.5.4.-)||Guanine_deaminase_(EC_3.5.4.3)||Sll0051_protein	|SY	1	1	1	1	1	1	1	0	1	0	1	1	0	2	1	1	0	1	1	1	1	1	1	1	1	0	1	1	1	1	2	3	1	1	1	1	2
GROUP1044-34genes,33taxa.	Coproporphyrinogen_III_oxidase,_aerobic_(EC_1.3.3.3)	|SY	1	0	1	1	1	1	1	1	1	1	1	1	1	1	1	1	0	0	0	1	1	1	1	1	1	1	1	1	1	1	1	1	1	1	2	1	1
GROUP1099-33genes,33taxa.	Branched-chain_amino_acid_transport_ATP-binding_protein_LivG_(TC_3.A.1.4.1)||Urea_ABC_transporter,_ATPase_protein_UrtD	|SY	1	0	1	1	0	1	1	1	1	1	0	1	1	1	1	1	0	1	1	1	1	1	1	1	1	1	1	1	1	1	1	1	1	1	1	1	1
GROUP51-46genes,33taxa.	Branched-chain_amino_acid_transport_ATP-binding_protein_LivF_(TC_3.A.1.4.1)||ABC_transporter_ATP-binding/permease_protein||Urea_ABC_transporter,_ATPase_protein_UrtE	|SY	1	0	1	1	0	1	1	1	1	1	0	1	1	1	1	1	0	1	1	1	1	2	1	2	1	1	1	1	2	2	2	3	3	2	1	3	2
GROUP1055-34genes,34taxa.	1-acyl-sn-glycerol-3-phosphate_acyltransferase_(EC_2.3.1.51)	|SY	1	1	1	1	1	1	1	0	1	1	1	1	0	1	1	1	1	1	1	1	1	0	1	1	1	1	1	1	1	1	1	1	1	1	1	1	1
GROUP1060-34genes,34taxa.	hypothetical_protein||FIG00941839:_hypothetical_protein||Asr2994_protein||FIG01151263:_hypothetical_protein	|SY	1	1	1	1	1	1	1	1	1	1	1	0	1	1	1	1	1	1	1	0	1	0	1	1	1	1	1	1	1	1	1	1	1	1	1	1	1
GROUP301-37genes,34taxa.	hypothetical_protein||Uncharacterized_protein_conserved_in_bacteria||FIG00940786:_hypothetical_protein||FIG00940299:_hypothetical_protein||FIG01149652:_hypothetical_protein||FIG01152080:_hypothetical_protein	|SY	1	0	1	1	1	1	1	1	1	1	0	1	1	1	1	1	1	1	1	1	1	1	1	1	0	1	1	1	1	1	2	1	1	2	1	1	2
GROUP80-41genes,35taxa.	Thiol_peroxidase,_Bcp-type_(EC_1.11.1.15)||Alkyl_hydroperoxide_reductase_subunit_C-like_protein	|SY	1	0	1	1	1	1	1	1	1	1	1	1	1	1	1	1	1	1	1	1	1	0	1	1	1	1	1	1	2	2	2	2	1	1	1	2	2
GROUP89-41genes,35taxa.	FIG01153217:_hypothetical_protein||hypothetical_protein||CP12_polypeptide||Protein_CP12,_regulation_of_Calvin_cycle_via_association/dissociation_of_PRK/CP12/GAPDH_complex||FIG00941207:_hypothetical_protein||FIG01150363:_hypothetical_protein	|SY	1	1	0	1	1	1	1	1	1	1	1	1	1	1	1	0	1	1	1	2	2	1	1	1	1	1	2	1	1	1	2	1	1	1	2	1	2
GROUP1660-22genes,2taxa.	Mobile_element_protein||Nitrate_ABC_transporter,_permease_protein		0	0	0	0	0	0	0	0	0	0	0	0	0	0	0	0	0	0	0	0	0	0	0	0	0	0	0	0	2	20	0	0	0	0	0	0	0
GROUP1832-18genes,2taxa.	hypothetical_protein		0	0	0	0	0	0	0	0	0	0	0	0	0	0	0	0	0	0	0	0	0	0	0	0	0	0	0	0	17	1	0	0	0	0	0	0	0
GROUP1839-18genes,2taxa.	hypothetical_protein||Rhs-family_protein		0	0	0	0	0	0	0	0	0	0	0	0	0	0	0	0	0	0	0	0	0	0	0	0	0	0	0	0	0	0	0	0	0	0	17	1	0
GROUP1898-17genes,2taxa.	hypothetical_protein||Mobile_element_protein		0	0	0	0	0	0	0	0	0	0	0	0	0	0	0	0	0	0	0	0	0	0	0	0	0	0	0	0	0	0	0	0	3	0	14	0	0
GROUP23-62genes,2taxa.	hypothetical_protein		0	0	0	0	0	0	0	0	0	0	0	0	0	0	0	0	0	0	0	0	0	0	0	0	0	0	0	0	0	0	0	0	0	3	0	59	0
GROUP2343-10genes,2taxa.	hypothetical_protein||Retron-type_RNA-directed_DNA_polymerase_(EC_2.7.7.49)		0	0	0	0	0	0	0	0	0	0	0	0	0	0	0	0	0	0	0	0	0	0	0	0	0	0	0	0	0	0	0	0	0	9	1	0	0
GROUP2344-10genes,2taxa.	Mobile_element_protein		0	0	0	0	0	0	0	0	0	0	0	0	0	0	0	0	0	0	0	0	0	9	0	0	0	0	0	0	0	0	0	0	0	0	1	0	0
GROUP2381-10genes,2taxa.	hypothetical_protein		0	0	0	0	0	0	0	0	0	0	0	0	0	0	0	0	0	0	0	0	0	0	0	0	0	0	0	0	0	0	0	0	0	2	0	8	0
GROUP2445-9genes,2taxa.	hypothetical_protein||lipoprotein,_putative		0	0	0	0	0	0	0	0	0	0	0	0	0	0	0	0	0	0	0	8	0	0	0	1	0	0	0	0	0	0	0	0	0	0	0	0	0
GROUP2634-8genes,2taxa.	Mobile_element_protein		0	0	0	0	0	0	0	0	0	0	0	0	0	0	0	0	0	0	0	0	0	0	0	0	0	0	0	0	7	0	0	0	0	1	0	0	0
GROUP2640-8genes,2taxa.	Mobile_element_protein		0	0	0	0	0	0	0	0	0	0	0	0	0	0	0	0	0	0	0	0	0	0	0	0	0	0	0	0	0	0	0	1	0	0	7	0	0
GROUP2641-8genes,2taxa.	hypothetical_protein		0	0	0	0	0	0	0	0	0	0	0	0	0	0	0	0	0	0	0	0	0	0	0	0	0	0	0	0	0	0	0	0	0	1	7	0	0
GROUP2824-7genes,2taxa.	hypothetical_protein		0	0	0	0	0	0	0	0	0	0	0	0	0	0	6	0	1	0	0	0	0	0	0	0	0	0	0	0	0	0	0	0	0	0	0	0	0
GROUP2833-7genes,2taxa.	Integrase/recombinase,_phage_related||Tyrosine_recombinase_XerC		0	0	0	0	0	0	0	0	0	0	0	0	0	0	0	0	0	0	0	0	0	0	0	0	0	0	0	0	0	0	0	0	1	0	6	0	0
GROUP3109-6genes,2taxa.	hypothetical_protein		0	0	0	0	0	0	0	0	0	0	0	0	0	0	3	0	0	0	0	0	0	0	0	0	3	0	0	0	0	0	0	0	0	0	0	0	0
GROUP3139-6genes,2taxa.	hypothetical_protein||Mobile_element_protein||Transposase		0	0	0	0	0	0	0	0	0	0	0	0	0	0	0	0	0	0	0	0	0	0	0	0	0	0	0	0	0	0	0	0	0	2	4	0	0
GROUP3220-6genes,2taxa.	hypothetical_protein||Mobile_element_protein		0	0	0	0	0	0	0	0	0	0	0	0	0	0	0	0	0	0	0	0	0	0	0	0	0	0	0	0	0	0	0	0	0	3	0	3	0
GROUP3258-6genes,2taxa.	hypothetical_protein		0	0	0	0	0	0	0	0	0	0	0	0	0	0	0	0	0	0	0	0	0	0	0	0	0	0	0	0	0	0	0	0	0	1	0	5	0
GROUP3353-5genes,2taxa.	Transcriptional_regulator,_AraC_family		0	0	0	0	0	0	0	0	0	0	0	0	0	0	0	0	0	0	0	0	0	1	0	0	0	0	0	0	0	0	0	0	0	4	0	0	0	*
GROUP3354-5genes,2taxa.	Hemolysin-type_calcium-binding_region||hypothetical_protein||Similarity		0	0	0	0	0	0	0	0	0	0	0	0	0	0	0	0	0	4	0	0	0	1	0	0	0	0	0	0	0	0	0	0	0	0	0	0	0
GROUP3363-5genes,2taxa.	hypothetical_protein		0	0	0	0	0	0	0	0	0	0	0	0	0	0	0	0	0	1	0	0	0	0	0	0	0	0	0	4	0	0	0	0	0	0	0	0	0
GROUP3367-5genes,2taxa.	hypothetical_protein		0	0	0	0	0	0	0	0	0	0	0	0	0	0	0	0	0	0	0	0	0	0	0	2	0	3	0	0	0	0	0	0	0	0	0	0	0
GROUP3368-5genes,2taxa.	Mobile_element_protein		0	0	0	0	0	0	0	0	0	0	0	0	0	0	0	0	0	0	0	0	0	4	0	1	0	0	0	0	0	0	0	0	0	0	0	0	0
GROUP3387-5genes,2taxa.	hypothetical_protein		0	0	0	0	0	0	0	0	0	0	0	0	0	0	0	4	0	0	0	0	0	0	0	1	0	0	0	0	0	0	0	0	0	0	0	0	0
GROUP3388-5genes,2taxa.	Mobile_element_protein		0	0	0	0	0	0	0	0	0	0	0	0	0	0	0	4	0	0	0	0	0	0	0	1	0	0	0	0	0	0	0	0	0	0	0	0	0
GROUP3416-5genes,2taxa.	hypothetical_protein		0	0	0	0	0	0	0	0	0	0	0	0	0	0	0	0	0	0	0	0	0	0	0	0	0	0	0	0	0	0	0	0	0	4	1	0	0
GROUP3479-5genes,2taxa.	hypothetical_protein		0	0	0	0	0	0	0	0	0	0	0	0	0	0	0	0	0	0	1	0	0	0	0	4	0	0	0	0	0	0	0	0	0	0	0	0	0
GROUP3732-4genes,2taxa.	FIG00943652:_hypothetical_protein		0	0	0	0	0	0	0	2	0	0	0	0	2	0	0	0	0	0	0	0	0	0	0	0	0	0	0	0	0	0	0	0	0	0	0	0	0
GROUP3733-4genes,2taxa.	Hemolysin-type_calcium-binding_region||Alkaline_phosphatase_(EC_3.1.3.1)		0	0	0	0	0	0	0	2	0	0	0	0	2	0	0	0	0	0	0	0	0	0	0	0	0	0	0	0	0	0	0	0	0	0	0	0	0
GROUP3734-4genes,2taxa.	Lignostilbene-alpha,_beta-dioxygenase		0	0	0	0	0	0	0	2	0	0	0	0	2	0	0	0	0	0	0	0	0	0	0	0	0	0	0	0	0	0	0	0	0	0	0	0	0
GROUP3735-4genes,2taxa.	hypothetical_protein		0	0	0	0	0	0	0	2	0	0	0	0	2	0	0	0	0	0	0	0	0	0	0	0	0	0	0	0	0	0	0	0	0	0	0	0	0
GROUP3736-4genes,2taxa.	hypothetical_protein		0	0	0	0	0	0	0	2	0	0	0	0	2	0	0	0	0	0	0	0	0	0	0	0	0	0	0	0	0	0	0	0	0	0	0	0	0
GROUP3742-4genes,2taxa.	hypothetical_protein		0	0	0	0	0	0	0	2	0	0	0	0	2	0	0	0	0	0	0	0	0	0	0	0	0	0	0	0	0	0	0	0	0	0	0	0	0
GROUP3747-4genes,2taxa.	FIG01150280:_hypothetical_protein||FIG01150055:_hypothetical_protein		0	0	0	0	0	0	0	0	0	0	0	0	0	0	0	0	0	0	0	0	0	0	0	0	0	0	0	0	2	2	0	0	0	0	0	0	0
GROUP3764-4genes,2taxa.	Similar_orfs_in_genome_(SYNW1566,SYNW1577,SYNW2411)		0	0	0	0	0	0	0	0	0	0	0	0	0	0	0	0	0	0	0	3	0	0	0	0	0	0	0	1	0	0	0	0	0	0	0	0	0
GROUP3765-4genes,2taxa.	hypothetical_protein||FIG01156413:_hypothetical_protein		0	0	0	0	0	0	0	0	0	0	0	0	0	0	0	0	0	0	0	3	0	0	0	0	0	0	0	1	0	0	0	0	0	0	0	0	0
GROUP3775-4genes,2taxa.	hypothetical_protein||Mobile_element_protein		0	0	0	0	0	0	0	0	0	0	0	0	0	0	0	0	0	0	0	0	0	3	0	0	1	0	0	0	0	0	0	0	0	0	0	0	0
GROUP3801-4genes,2taxa.	hypothetical_protein||putative_two-component_response_regulator_protein||Transcriptional_regulator_protein		0	0	0	0	0	0	0	0	0	0	0	0	0	0	0	3	0	0	0	0	0	0	0	1	0	0	0	0	0	0	0	0	0	0	0	0	0	*
GROUP3802-4genes,2taxa.	Autolysin_sensor_kinase_(EC_2.7.3.-)||Putative_two-component_system_sensor_kinase		0	0	0	0	0	0	0	0	0	0	0	0	0	0	0	3	0	0	0	0	0	0	0	1	0	0	0	0	0	0	0	0	0	0	0	0	0	*
GROUP3807-4genes,2taxa.	hypothetical_protein		0	0	0	0	0	0	0	0	0	0	0	0	0	0	3	1	0	0	0	0	0	0	0	0	0	0	0	0	0	0	0	0	0	0	0	0	0
GROUP3848-4genes,2taxa.	hypothetical_protein||glycosyl_transferase,_putative||glycosyl_transferase,_family_2||putative_glycosyltransferase		0	0	0	0	0	0	0	0	0	0	0	0	0	0	0	0	0	0	0	0	0	0	0	0	0	0	0	0	0	0	0	0	0	3	1	0	0
GROUP3852-4genes,2taxa.	hypothetical_protein||Two_component_Transcriptional_regulator,_Winged_helix_family_protein		0	0	0	0	0	0	0	0	0	0	0	0	0	0	0	0	0	0	0	0	0	0	0	0	0	0	0	0	0	0	0	0	0	2	2	0	0	*
GROUP3858-4genes,2taxa.	hypothetical_protein		0	0	0	0	0	0	0	0	0	0	0	0	0	0	0	0	0	0	0	0	0	0	0	0	0	0	0	0	0	0	0	0	0	1	3	0	0
GROUP3864-4genes,2taxa.	hypothetical_protein		0	0	0	0	0	0	0	0	0	0	0	0	0	0	0	0	0	0	0	0	0	0	0	0	0	0	0	0	0	0	0	1	0	0	3	0	0
GROUP3883-4genes,2taxa.	hypothetical_protein		0	0	0	0	0	0	0	0	0	0	0	0	0	0	0	0	0	0	0	0	0	0	0	0	0	0	0	0	0	0	0	3	0	0	1	0	0
GROUP3939-4genes,2taxa.	hypothetical_protein		0	0	0	0	0	0	0	0	0	0	0	0	0	0	0	0	0	0	2	0	0	0	0	0	0	2	0	0	0	0	0	0	0	0	0	0	0
GROUP3971-4genes,2taxa.	hypothetical_protein||Phage_protein		0	0	0	0	0	0	0	0	0	0	0	0	0	0	0	0	0	0	0	1	3	0	0	0	0	0	0	0	0	0	0	0	0	0	0	0	0
GROUP4037-4genes,2taxa.	hypothetical_protein		0	0	0	0	0	0	0	0	0	0	0	0	0	0	0	0	0	0	0	0	0	0	0	0	0	0	0	0	0	0	0	0	0	0	2	2	0
GROUP4046-4genes,2taxa.	hypothetical_protein||ORF_ID:sll6010		0	0	0	0	0	0	0	0	0	0	0	0	0	0	0	0	0	0	0	0	0	0	0	0	0	0	0	0	0	0	0	1	0	0	0	3	0
GROUP4065-4genes,2taxa.	hypothetical_protein		0	0	0	0	0	0	0	0	0	0	0	0	0	0	0	0	0	0	0	0	0	0	0	0	0	0	0	0	0	0	0	2	0	0	0	2	0
GROUP4071-4genes,2taxa.	hypothetical_protein		0	0	0	0	0	0	0	0	0	0	0	0	0	0	0	0	0	0	0	0	0	0	0	3	0	0	0	0	0	0	0	0	0	0	0	1	0
GROUP4077-4genes,2taxa.	hypothetical_protein||(Y14336)_putative_extracellular_protein_containing_predicted_35aa_signal_peptide		0	0	0	0	0	0	0	0	0	0	0	0	0	0	0	0	0	0	0	0	0	0	0	0	0	0	0	0	0	0	0	2	0	0	0	2	0
GROUP4082-4genes,2taxa.	hypothetical_protein		0	0	0	0	0	0	0	0	0	0	0	0	0	0	0	0	0	0	0	0	0	0	0	0	0	0	0	0	0	0	0	2	0	0	0	2	0
GROUP4083-4genes,2taxa.	hypothetical_protein		0	0	0	0	0	0	0	0	0	0	0	0	0	0	0	0	0	0	0	0	0	0	0	0	0	0	0	0	0	0	0	2	0	0	0	2	0
GROUP4086-4genes,2taxa.	hypothetical_protein||Phage_protein		0	0	0	0	0	0	0	0	0	0	0	0	0	0	0	0	0	0	0	0	0	0	0	0	0	0	0	0	0	0	0	1	0	0	0	3	0
GROUP4109-4genes,2taxa.	Type_IV_pilin_PilA		0	0	0	0	0	0	0	0	0	0	0	0	0	0	0	0	0	0	0	0	0	0	0	0	0	0	0	0	0	0	2	0	0	0	0	0	2
GROUP4181-4genes,2taxa.	hypothetical_protein		0	0	0	0	0	0	0	0	0	0	0	0	0	0	0	0	0	0	0	2	0	0	0	0	0	0	2	0	0	0	0	0	0	0	0	0	0
GROUP4200-4genes,2taxa.	hypothetical_protein		0	0	0	0	0	0	0	0	0	0	0	0	0	0	1	0	0	0	0	0	0	0	0	0	0	0	3	0	0	0	0	0	0	0	0	0	0
GROUP4201-4genes,2taxa.	hypothetical_protein		0	0	0	0	0	0	0	0	0	0	0	0	0	0	0	0	0	0	0	0	0	0	0	0	1	0	3	0	0	0	0	0	0	0	0	0	0
GROUP4251-3genes,2taxa.	BRAMP||Cyanophycin_synthase_(EC_6.3.2.29)(EC_6.3.2.30)		0	0	0	0	0	0	0	0	0	0	0	0	0	0	0	0	0	0	0	0	0	1	0	0	0	0	0	0	0	0	0	0	0	2	0	0	0
GROUP4333-3genes,2taxa.	hypothetical_protein		0	0	0	0	0	0	0	1	0	0	0	0	2	0	0	0	0	0	0	0	0	0	0	0	0	0	0	0	0	0	0	0	0	0	0	0	0
GROUP4620-3genes,2taxa.	5-methyltetrahydropteroyltriglutamate--homocysteine_methyltransferase_(EC_2.1.1.14)		0	0	0	0	0	0	0	0	0	0	0	0	0	0	0	0	0	0	0	0	0	0	0	0	0	0	0	0	1	2	0	0	0	0	0	0	0
GROUP4630-3genes,2taxa.	Asl1795_protein		0	0	0	0	0	0	0	0	0	0	0	0	0	0	0	0	0	0	0	0	0	0	0	0	0	0	0	0	0	0	0	0	2	1	0	0	0
GROUP4633-3genes,2taxa.	hypothetical_protein		0	0	0	0	0	0	0	0	0	0	0	0	0	0	0	0	0	0	0	0	0	0	0	0	0	0	0	0	0	0	0	0	1	2	0	0	0
GROUP4634-3genes,2taxa.	hypothetical_protein||Mobile_element_protein||Transposase		0	0	0	0	0	0	0	0	0	0	0	0	0	0	0	0	0	0	0	0	0	0	0	0	0	0	0	0	0	0	0	0	1	2	0	0	0
GROUP4636-3genes,2taxa.	heterocyst_differentiation_protein||hypothetical_protein||FHA_domain_containing_protein		0	0	0	0	0	0	0	0	0	0	0	0	0	0	0	0	0	0	0	0	0	0	0	0	0	0	0	0	0	0	0	0	1	2	0	0	0
GROUP4637-3genes,2taxa.	hypothetical_protein||putative_DNA-binding_protein		0	0	0	0	0	0	0	0	0	0	0	0	0	0	0	0	0	0	0	0	0	0	0	0	0	0	0	0	0	0	0	0	1	2	0	0	0
GROUP4641-3genes,2taxa.	hypothetical_protein		0	0	0	0	0	0	0	0	0	0	0	0	0	0	0	0	0	0	0	2	0	0	0	0	0	0	0	1	0	0	0	0	0	0	0	0	0
GROUP4656-3genes,2taxa.	hypothetical_protein		0	0	0	0	0	0	0	0	0	0	0	0	0	0	0	0	0	0	0	0	0	2	1	0	0	0	0	0	0	0	0	0	0	0	0	0	0
GROUP4658-3genes,2taxa.	hypothetical_protein		0	0	0	0	0	0	0	0	0	0	0	0	0	0	0	0	0	0	0	0	0	0	2	0	0	0	0	1	0	0	0	0	0	0	0	0	0
GROUP4665-3genes,2taxa.	hypothetical_protein		0	0	0	0	0	0	0	0	0	0	0	0	0	0	0	0	0	0	0	0	0	0	0	2	0	0	0	0	0	0	0	0	0	1	0	0	0
GROUP4667-3genes,2taxa.	hypothetical_protein		0	0	0	0	0	0	0	0	0	0	0	0	0	0	0	0	0	0	0	0	0	0	0	1	2	0	0	0	0	0	0	0	0	0	0	0	0
GROUP4673-3genes,2taxa.	RNA_polymerase_sigma_factor_RpoD		0	0	0	0	0	0	0	0	0	0	0	0	0	0	0	0	0	0	0	0	0	0	0	2	1	0	0	0	0	0	0	0	0	0	0	0	0
GROUP4675-3genes,2taxa.	hypothetical_protein		0	0	0	0	0	0	0	0	0	0	0	0	0	0	0	0	0	0	0	0	0	0	0	2	1	0	0	0	0	0	0	0	0	0	0	0	0
GROUP4676-3genes,2taxa.	hypothetical_protein		0	0	0	0	0	0	0	0	0	0	0	0	0	0	0	0	0	0	0	0	0	2	0	1	0	0	0	0	0	0	0	0	0	0	0	0	0
GROUP4679-3genes,2taxa.	hypothetical_protein||transporter,_putative		0	0	0	0	0	0	0	0	0	0	0	0	0	0	0	0	0	0	0	0	0	0	0	1	0	0	0	0	0	0	0	0	0	2	0	0	0
GROUP4693-3genes,2taxa.	Beta-lactamase_(EC_3.5.2.6)		0	0	0	0	0	0	0	0	0	0	0	0	0	0	0	1	0	0	0	0	0	0	0	2	0	0	0	0	0	0	0	0	0	0	0	0	0
GROUP4707-3genes,2taxa.	hypothetical_protein		0	0	0	0	0	0	0	0	0	0	0	0	0	0	0	2	1	0	0	0	0	0	0	0	0	0	0	0	0	0	0	0	0	0	0	0	0
GROUP4724-3genes,2taxa.	hypothetical_protein		0	0	0	0	0	0	0	0	0	0	0	0	0	0	0	1	0	0	0	0	0	2	0	0	0	0	0	0	0	0	0	0	0	0	0	0	0
GROUP4725-3genes,2taxa.	hypothetical_protein		0	0	0	0	0	0	0	0	0	0	0	0	0	0	0	1	0	0	0	0	0	0	0	2	0	0	0	0	0	0	0	0	0	0	0	0	0
GROUP4758-3genes,2taxa.	hypothetical_protein||Zn-dependent_hydrolases,_including_glyoxylases		0	0	0	0	0	0	0	0	0	0	0	0	0	0	0	0	0	0	0	0	0	0	0	0	0	0	0	0	0	0	0	2	0	1	0	0	0
GROUP4761-3genes,2taxa.	hypothetical_protein		0	0	0	0	0	0	0	0	0	0	0	0	0	0	0	0	0	0	0	0	0	0	0	0	0	0	0	0	0	0	0	1	0	2	0	0	0
GROUP4811-3genes,2taxa.	acriflavin_resistance_protein_D		0	0	0	0	0	0	0	0	0	0	0	0	0	0	0	0	0	0	0	0	0	0	0	0	0	0	0	0	0	0	0	0	0	2	1	0	0
GROUP4822-3genes,2taxa.	hypothetical_protein		0	0	0	0	0	0	0	0	0	0	0	0	0	0	0	0	0	0	0	0	0	0	0	0	0	0	0	0	0	0	0	2	0	0	1	0	0
GROUP4832-3genes,2taxa.	hypothetical_protein||Protein_of_unknown_function_UPF0150		0	0	0	0	0	0	0	0	0	0	0	0	0	0	0	0	0	0	0	0	0	0	0	0	0	0	0	0	0	0	0	2	0	0	1	0	0
GROUP4834-3genes,2taxa.	hypothetical_protein		0	0	0	0	0	0	0	0	0	0	0	0	0	0	0	0	0	0	0	0	0	0	0	0	0	0	0	0	0	0	0	0	0	2	1	0	0
GROUP4870-3genes,2taxa.	Cytochrome_b6-f_complex_alternative_Rieske_iron_sulfur_protein_PetC2		0	0	0	0	0	0	0	0	0	0	0	0	0	0	0	0	0	0	0	0	0	0	0	0	0	0	0	0	0	0	0	0	0	2	1	0	0
GROUP4872-3genes,2taxa.	Mobile_element_protein		0	0	0	0	0	0	0	0	0	0	0	0	0	0	0	0	0	0	0	0	0	0	0	0	0	0	0	0	0	0	0	0	0	1	2	0	0
GROUP4875-3genes,2taxa.	Addiction_module_antidote_protein||Phage-related_protein		0	0	0	0	0	0	0	0	0	0	0	0	0	0	0	0	0	0	0	0	0	1	0	0	0	0	0	0	0	0	0	0	0	0	2	0	0
GROUP4895-3genes,2taxa.	hypothetical_protein		0	0	0	0	0	0	0	0	0	0	0	0	0	0	0	0	0	0	0	0	0	0	0	0	0	0	0	0	0	0	0	0	0	2	1	0	0
GROUP4904-3genes,2taxa.	hypothetical_protein||hypothetical_prophage_protein		0	0	0	0	0	0	0	0	0	0	0	0	0	0	0	0	0	0	0	0	0	0	0	0	0	0	0	0	0	0	0	0	0	2	1	0	0
GROUP4919-3genes,2taxa.	Adenine-specific_methyltransferase_(EC_2.1.1.72)||DNA_methylase_N-4/N-6_domain_protein		0	0	0	0	0	0	0	0	0	0	0	0	0	0	0	0	0	0	0	0	0	0	0	0	0	0	0	0	0	0	0	2	0	0	1	0	0
GROUP4928-3genes,2taxa.	AhpC/Tsa_family_protein_@_selenocysteine-containing||Peroxiredoxin		0	0	0	0	0	0	0	0	0	0	0	0	0	0	0	0	0	0	0	0	0	0	0	0	0	0	0	0	0	0	0	0	0	1	2	0	0
GROUP4973-3genes,2taxa.	Iron(III)_dicitrate_transport_system,_periplasmic_iron-binding_protein_FecB_(TC_3.A.1.14.1)||iron(III)_dicitrate-binding_periplasmic_protein		0	0	0	0	0	0	0	0	0	0	0	0	0	0	0	0	0	0	0	0	0	0	0	0	0	0	0	0	0	0	0	0	0	2	1	0	0
GROUP50-46genes,2taxa.	Mobile_element_protein		0	0	0	0	0	0	0	0	0	0	0	0	0	0	0	0	0	0	0	0	0	0	0	0	0	0	0	0	37	9	0	0	0	0	0	0	0
GROUP5000-3genes,2taxa.	hypothetical_protein||FIG00943266:_hypothetical_protein		0	0	0	0	0	0	1	0	0	0	0	2	0	0	0	0	0	0	0	0	0	0	0	0	0	0	0	0	0	0	0	0	0	0	0	0	0
GROUP5040-3genes,2taxa.	Predicted_protein_family_PM-21		0	1	0	0	2	0	0	0	0	0	0	0	0	0	0	0	0	0	0	0	0	0	0	0	0	0	0	0	0	0	0	0	0	0	0	0	0
GROUP5070-3genes,2taxa.	hypothetical_protein		0	0	0	0	0	0	0	0	0	0	0	0	0	0	0	0	0	0	1	0	0	0	0	0	0	2	0	0	0	0	0	0	0	0	0	0	0
GROUP5072-3genes,2taxa.	hypothetical_protein		0	0	0	0	0	0	0	0	0	2	0	0	0	0	0	0	0	0	1	0	0	0	0	0	0	0	0	0	0	0	0	0	0	0	0	0	0
GROUP5077-3genes,2taxa.	hypothetical_protein		0	0	0	0	0	0	0	0	0	2	0	0	0	0	0	0	0	0	1	0	0	0	0	0	0	0	0	0	0	0	0	0	0	0	0	0	0
GROUP5116-3genes,2taxa.	hypothetical_protein		0	0	0	0	0	0	0	0	0	0	0	0	0	0	2	0	0	0	0	0	1	0	0	0	0	0	0	0	0	0	0	0	0	0	0	0	0
GROUP5141-3genes,2taxa.	possible_high_light_inducible_protein		1	0	0	0	0	0	0	0	2	0	0	0	0	0	0	0	0	0	0	0	0	0	0	0	0	0	0	0	0	0	0	0	0	0	0	0	0
GROUP5149-3genes,2taxa.	hypothetical_protein||Predicted_transcriptional_regulators		0	0	0	0	0	0	0	0	0	0	0	0	0	0	0	0	0	0	0	0	0	0	0	0	0	0	0	0	0	0	0	2	0	0	0	1	0	*
GROUP5151-3genes,2taxa.	hypothetical_protein		0	0	0	0	0	0	0	0	0	0	0	0	0	0	0	0	0	0	0	0	0	0	0	0	0	0	0	0	0	0	0	0	0	0	2	1	0
GROUP5154-3genes,2taxa.	hypothetical_protein||Toxin_1,_PIN_domain		0	0	0	0	0	0	0	0	0	0	0	0	0	0	0	0	0	0	0	0	0	0	0	0	0	0	0	0	0	0	0	0	0	0	2	1	0
GROUP5162-3genes,2taxa.	hypothetical_protein		0	0	0	0	0	0	0	0	0	0	0	0	0	0	0	0	0	0	0	0	0	0	0	0	0	0	0	0	0	0	0	2	0	0	0	1	0
GROUP5174-3genes,2taxa.	Hemolysin-type_calcium-binding_region||Alkaline_phosphatase_(EC_3.1.3.1)		0	0	0	0	0	0	0	0	0	0	0	0	0	0	0	0	0	0	0	0	0	0	0	0	0	0	0	0	0	0	0	0	0	2	0	1	0
GROUP5182-3genes,2taxa.	hypothetical_protein||unknown_protein		0	0	0	0	0	0	0	0	0	0	0	0	0	0	0	0	0	0	0	0	0	0	0	0	0	0	0	0	0	0	0	1	0	0	0	2	0
GROUP5188-3genes,2taxa.	Membrane_proteins_related_to_metalloendopeptidases||hypothetical_protein		0	0	0	0	0	0	0	0	0	0	0	0	0	0	0	0	0	0	0	0	0	0	0	0	0	0	0	0	0	0	0	0	0	1	0	2	0
GROUP5189-3genes,2taxa.	hypothetical_protein		0	0	0	0	0	0	0	0	0	0	0	0	0	0	0	0	0	0	0	0	0	0	0	0	0	0	0	0	0	0	0	2	0	0	0	1	0
GROUP5191-3genes,2taxa.	ORF_ID:slr6064		0	0	0	0	0	0	0	0	0	0	0	0	0	0	0	0	0	0	0	0	0	0	0	0	0	0	0	0	0	0	0	2	0	0	0	1	0
GROUP5192-3genes,2taxa.	hypothetical_protein||Membrane-bound_metal-dependent_hydrolase_YdjM,_induced_during_SOS_response_/_Staphylococcus_nuclease_(SNase)_domain		0	0	0	0	0	0	0	0	0	0	0	0	0	0	0	0	0	0	0	0	0	0	0	0	0	0	0	0	0	0	0	2	0	0	0	1	0
GROUP5193-3genes,2taxa.	hypothetical_protein		0	0	0	0	0	0	0	0	0	0	0	0	0	0	0	0	0	0	0	0	0	0	0	0	0	0	0	0	0	0	0	2	0	0	0	1	0
GROUP5194-3genes,2taxa.	hypothetical_protein||ORF_ID:slr6009		0	0	0	0	0	0	0	0	0	0	0	0	0	0	0	0	0	0	0	0	0	0	0	0	0	0	0	0	0	0	0	2	0	0	0	1	0
GROUP5195-3genes,2taxa.	hypothetical_protein		0	0	0	0	0	0	0	0	0	0	0	0	0	0	0	0	0	0	0	0	0	0	0	0	0	0	0	0	0	0	0	2	0	0	0	1	0
GROUP5217-3genes,2taxa.	XisI_protein-like||fdxN_element_excision_controlling_factor_protein		0	0	0	0	0	0	0	0	0	0	0	0	0	0	0	0	0	0	0	0	0	0	0	0	0	0	0	0	0	0	0	1	0	0	0	2	0
GROUP5218-3genes,2taxa.	hypothetical_protein||Mobile_element_protein		0	0	0	0	0	0	0	0	0	0	0	0	0	0	0	0	0	0	0	0	0	0	0	0	0	0	0	0	0	0	0	0	0	1	0	2	0
GROUP5219-3genes,2taxa.	putative_transposase||InsA_protein		0	0	0	0	0	0	0	0	0	0	0	0	0	0	0	0	0	0	0	0	0	0	0	0	0	0	0	0	0	0	0	0	0	1	0	2	0
GROUP5227-3genes,2taxa.	hypothetical_protein		0	0	0	0	0	0	0	0	0	0	0	0	0	0	0	0	0	0	0	0	0	0	0	0	0	0	0	0	0	0	0	0	1	0	0	2	0
GROUP5229-3genes,2taxa.	hypothetical_protein||DNA_methylase		0	0	0	0	0	0	0	0	0	0	0	0	0	0	0	0	0	0	0	0	0	0	0	0	0	0	0	0	0	0	0	2	0	0	0	1	0
GROUP5230-3genes,2taxa.	hypothetical_protein||DNA_methylase		0	0	0	0	0	0	0	0	0	0	0	0	0	0	0	0	0	0	0	0	0	0	0	0	0	0	0	0	0	0	0	2	0	0	0	1	0
GROUP5232-3genes,2taxa.	hypothetical_protein		0	0	0	0	0	0	0	0	0	0	0	0	0	0	0	0	0	0	0	0	0	0	0	0	0	0	0	0	0	0	0	0	0	0	1	2	0
GROUP5239-3genes,2taxa.	hypothetical_protein		0	0	0	0	0	0	0	0	0	0	0	0	0	0	0	0	0	0	0	0	0	0	0	0	0	0	0	0	0	0	0	1	0	0	0	2	0
GROUP5243-3genes,2taxa.	hypothetical_protein		0	0	0	0	0	0	0	0	0	0	0	0	0	0	0	0	0	0	0	0	0	0	0	0	0	0	0	0	0	0	0	0	0	1	0	2	0
GROUP5244-3genes,2taxa.	hypothetical_protein||Asr1399_protein||FIG00568252:_hypothetical_protein		0	0	0	0	0	0	0	0	0	0	0	0	0	0	0	0	0	0	0	0	0	0	0	0	0	0	0	0	0	0	0	2	0	0	0	1	0
GROUP5321-3genes,2taxa.	hypothetical_protein		0	0	0	0	0	0	0	0	0	0	0	0	0	0	0	0	0	0	0	0	1	0	0	0	0	0	2	0	0	0	0	0	0	0	0	0	0
GROUP5342-3genes,2taxa.	hypothetical_protein		0	0	0	0	0	0	0	0	0	0	0	0	0	0	0	0	0	0	0	0	0	0	0	0	0	0	2	1	0	0	0	0	0	0	0	0	0
GROUP5343-3genes,2taxa.	hypothetical_protein		0	0	0	0	0	0	0	0	0	0	0	0	0	0	1	0	0	0	0	0	0	0	0	0	0	0	2	0	0	0	0	0	0	0	0	0	0
GROUP5344-3genes,2taxa.	Terminase		0	0	0	0	0	0	0	0	0	0	0	0	0	0	0	0	0	0	0	0	0	0	0	1	0	0	2	0	0	0	0	0	0	0	0	0	0
GROUP5345-3genes,2taxa.	hypothetical_protein		0	0	0	0	0	0	0	0	0	0	0	0	0	0	0	0	0	0	0	0	0	0	0	1	0	0	2	0	0	0	0	0	0	0	0	0	0
GROUP5349-3genes,2taxa.	hypothetical_protein		0	0	0	0	0	0	0	0	0	0	0	0	0	2	0	0	0	0	0	0	0	0	0	0	0	0	1	0	0	0	0	0	0	0	0	0	0
GROUP5370-3genes,2taxa.	hypothetical_protein||FIG01151638:_hypothetical_protein		0	0	0	0	0	0	0	0	0	0	0	0	0	0	0	0	0	0	0	0	1	0	0	0	0	0	2	0	0	0	0	0	0	0	0	0	0
GROUP5371-3genes,2taxa.	hypothetical_protein		0	0	0	0	0	0	0	0	0	0	0	0	0	0	0	0	0	0	0	0	2	0	0	0	0	0	1	0	0	0	0	0	0	0	0	0	0
GROUP5374-2genes,2taxa.	carboxyl-terminal_protease		0	0	0	0	1	1	0	0	0	0	0	0	0	0	0	0	0	0	0	0	0	0	0	0	0	0	0	0	0	0	0	0	0	0	0	0	0
GROUP5376-2genes,2taxa.	hypothetical_protein		0	0	0	1	0	1	0	0	0	0	0	0	0	0	0	0	0	0	0	0	0	0	0	0	0	0	0	0	0	0	0	0	0	0	0	0	0
GROUP5377-2genes,2taxa.	FIG00943805:_hypothetical_protein		0	0	0	1	0	1	0	0	0	0	0	0	0	0	0	0	0	0	0	0	0	0	0	0	0	0	0	0	0	0	0	0	0	0	0	0	0
GROUP5378-2genes,2taxa.	FIG00941425:_hypothetical_protein		0	0	0	1	0	1	0	0	0	0	0	0	0	0	0	0	0	0	0	0	0	0	0	0	0	0	0	0	0	0	0	0	0	0	0	0	0
GROUP5379-2genes,2taxa.	FIG00942435:_hypothetical_protein		0	0	0	1	0	1	0	0	0	0	0	0	0	0	0	0	0	0	0	0	0	0	0	0	0	0	0	0	0	0	0	0	0	0	0	0	0
GROUP5380-2genes,2taxa.	FIG00943567:_hypothetical_protein		0	0	0	1	0	1	0	0	0	0	0	0	0	0	0	0	0	0	0	0	0	0	0	0	0	0	0	0	0	0	0	0	0	0	0	0	0
GROUP5381-2genes,2taxa.	possible_Alpha-2-macroglobulin_family_N-termin		0	0	0	1	0	1	0	0	0	0	0	0	0	0	0	0	0	0	0	0	0	0	0	0	0	0	0	0	0	0	0	0	0	0	0	0	0
GROUP5382-2genes,2taxa.	Rod_shape-determining_protein_MreB		0	0	0	1	0	1	0	0	0	0	0	0	0	0	0	0	0	0	0	0	0	0	0	0	0	0	0	0	0	0	0	0	0	0	0	0	0
GROUP5383-2genes,2taxa.	hypothetical_protein		0	0	0	1	0	1	0	0	0	0	0	0	0	0	0	0	0	0	0	0	0	0	0	0	0	0	0	0	0	0	0	0	0	0	0	0	0
GROUP5384-2genes,2taxa.	hypothetical_protein		0	0	0	1	0	1	0	0	0	0	0	0	0	0	0	0	0	0	0	0	0	0	0	0	0	0	0	0	0	0	0	0	0	0	0	0	0
GROUP5385-2genes,2taxa.	hypothetical_protein		0	0	0	1	0	1	0	0	0	0	0	0	0	0	0	0	0	0	0	0	0	0	0	0	0	0	0	0	0	0	0	0	0	0	0	0	0
GROUP5386-2genes,2taxa.	hypothetical_protein		0	0	0	1	0	1	0	0	0	0	0	0	0	0	0	0	0	0	0	0	0	0	0	0	0	0	0	0	0	0	0	0	0	0	0	0	0
GROUP5387-2genes,2taxa.	FIG00941506:_hypothetical_protein		0	0	0	1	0	1	0	0	0	0	0	0	0	0	0	0	0	0	0	0	0	0	0	0	0	0	0	0	0	0	0	0	0	0	0	0	0
GROUP5388-2genes,2taxa.	Cell_division_protein_FtsK		0	0	0	1	0	1	0	0	0	0	0	0	0	0	0	0	0	0	0	0	0	0	0	0	0	0	0	0	0	0	0	0	0	0	0	0	0
GROUP5389-2genes,2taxa.	hypothetical_protein		0	0	0	1	0	1	0	0	0	0	0	0	0	0	0	0	0	0	0	0	0	0	0	0	0	0	0	0	0	0	0	0	0	0	0	0	0
GROUP5390-2genes,2taxa.	hypothetical_protein		0	0	0	1	0	1	0	0	0	0	0	0	0	0	0	0	0	0	0	0	0	0	0	0	0	0	0	0	0	0	0	0	0	0	0	0	0
GROUP5391-2genes,2taxa.	hypothetical_protein		0	0	0	1	0	1	0	0	0	0	0	0	0	0	0	0	0	0	0	0	0	0	0	0	0	0	0	0	0	0	0	0	0	0	0	0	0
GROUP5392-2genes,2taxa.	hypothetical_protein		0	0	0	1	0	1	0	0	0	0	0	0	0	0	0	0	0	0	0	0	0	0	0	0	0	0	0	0	0	0	0	0	0	0	0	0	0
GROUP5393-2genes,2taxa.	hypothetical_protein		0	0	0	1	0	1	0	0	0	0	0	0	0	0	0	0	0	0	0	0	0	0	0	0	0	0	0	0	0	0	0	0	0	0	0	0	0
GROUP5394-2genes,2taxa.	FIG00942234:_hypothetical_protein		0	0	0	1	0	1	0	0	0	0	0	0	0	0	0	0	0	0	0	0	0	0	0	0	0	0	0	0	0	0	0	0	0	0	0	0	0
GROUP5395-2genes,2taxa.	hypothetical_protein		0	0	0	1	0	1	0	0	0	0	0	0	0	0	0	0	0	0	0	0	0	0	0	0	0	0	0	0	0	0	0	0	0	0	0	0	0
GROUP5396-2genes,2taxa.	hypothetical_protein		0	0	0	1	0	1	0	0	0	0	0	0	0	0	0	0	0	0	0	0	0	0	0	0	0	0	0	0	0	0	0	0	0	0	0	0	0
GROUP5397-2genes,2taxa.	hypothetical_protein		0	0	0	1	0	1	0	0	0	0	0	0	0	0	0	0	0	0	0	0	0	0	0	0	0	0	0	0	0	0	0	0	0	0	0	0	0
GROUP5398-2genes,2taxa.	hypothetical_protein		0	0	0	1	0	1	0	0	0	0	0	0	0	0	0	0	0	0	0	0	0	0	0	0	0	0	0	0	0	0	0	0	0	0	0	0	0
GROUP5399-2genes,2taxa.	hypothetical_protein		0	0	0	1	0	1	0	0	0	0	0	0	0	0	0	0	0	0	0	0	0	0	0	0	0	0	0	0	0	0	0	0	0	0	0	0	0
GROUP5400-2genes,2taxa.	hypothetical_protein		0	0	0	1	0	1	0	0	0	0	0	0	0	0	0	0	0	0	0	0	0	0	0	0	0	0	0	0	0	0	0	0	0	0	0	0	0
GROUP5428-2genes,2taxa.	N-acylglucosamine_2-epimerase_(EC_5.1.3.8)||Mannose-6-phosphate_isomerase_(EC_5.3.1.8)		0	0	0	0	0	1	0	0	0	0	0	0	0	0	0	0	0	0	0	0	0	0	0	0	0	0	0	0	0	0	0	0	0	1	0	0	0
GROUP5536-2genes,2taxa.	hypothetical_protein		0	0	0	0	1	0	0	0	0	0	0	0	0	0	0	0	0	0	0	1	0	0	0	0	0	0	0	0	0	0	0	0	0	0	0	0	0
GROUP5547-2genes,2taxa.	hypothetical_protein		0	0	0	0	1	0	0	0	0	1	0	0	0	0	0	0	0	0	0	0	0	0	0	0	0	0	0	0	0	0	0	0	0	0	0	0	0
GROUP5553-2genes,2taxa.	hypothetical_protein||FIG01154429:_hypothetical_protein		0	0	0	0	0	0	0	0	0	1	0	0	0	0	0	0	0	0	0	1	0	0	0	0	0	0	0	0	0	0	0	0	0	0	0	0	0
GROUP5556-2genes,2taxa.	hypothetical_protein		0	0	0	1	0	0	0	0	1	0	0	0	0	0	0	0	0	0	0	0	0	0	0	0	0	0	0	0	0	0	0	0	0	0	0	0	0
GROUP5557-2genes,2taxa.	N-acetylneuraminate_synthase_(EC_2.5.1.56)		0	0	0	0	0	1	0	0	1	0	0	0	0	0	0	0	0	0	0	0	0	0	0	0	0	0	0	0	0	0	0	0	0	0	0	0	0
GROUP5558-2genes,2taxa.	D,D-heptose_7-phosphate_kinase		0	0	0	0	0	1	0	0	1	0	0	0	0	0	0	0	0	0	0	0	0	0	0	0	0	0	0	0	0	0	0	0	0	0	0	0	0
GROUP5559-2genes,2taxa.	hypothetical_protein		0	0	0	1	0	0	0	0	1	0	0	0	0	0	0	0	0	0	0	0	0	0	0	0	0	0	0	0	0	0	0	0	0	0	0	0	0
GROUP5560-2genes,2taxa.	hypothetical_protein		0	0	0	1	0	0	0	0	1	0	0	0	0	0	0	0	0	0	0	0	0	0	0	0	0	0	0	0	0	0	0	0	0	0	0	0	0
GROUP5561-2genes,2taxa.	FIG00941943:_hypothetical_protein		0	0	0	0	0	1	0	0	1	0	0	0	0	0	0	0	0	0	0	0	0	0	0	0	0	0	0	0	0	0	0	0	0	0	0	0	0
GROUP5562-2genes,2taxa.	hypothetical_protein		0	0	0	1	0	0	0	0	1	0	0	0	0	0	0	0	0	0	0	0	0	0	0	0	0	0	0	0	0	0	0	0	0	0	0	0	0
GROUP5566-2genes,2taxa.	hypothetical_protein||Conserved_protein		0	0	0	0	0	0	0	0	0	0	0	0	0	0	0	0	0	0	0	0	0	1	0	0	0	0	0	0	0	0	0	0	0	1	0	0	0
GROUP5570-2genes,2taxa.	hypothetical_protein		0	0	0	0	0	0	0	0	0	0	0	0	0	0	0	0	0	0	0	0	0	1	0	0	0	0	0	0	0	0	0	0	0	1	0	0	0
GROUP5572-2genes,2taxa.	hypothetical_protein||Mannosyltransferase		0	0	0	0	0	0	0	0	0	0	0	0	0	0	0	0	0	0	0	0	0	1	0	0	0	0	0	0	0	0	0	0	0	1	0	0	0
GROUP5573-2genes,2taxa.	hypothetical_protein		0	0	0	0	0	0	0	0	0	1	0	0	0	0	0	0	0	0	0	0	0	1	0	0	0	0	0	0	0	0	0	0	0	0	0	0	0
GROUP5582-2genes,2taxa.	Peptidase,_M23/M37_family||secreted_peptidase		0	0	0	0	0	0	0	0	0	0	0	0	0	0	0	0	0	0	0	0	0	1	0	0	0	0	0	0	0	0	0	0	0	1	0	0	0
GROUP5584-2genes,2taxa.	hypothetical_protein		0	0	0	0	0	0	0	0	0	1	0	0	0	0	0	0	0	0	0	0	0	0	0	0	0	1	0	0	0	0	0	0	0	0	0	0	0
GROUP5590-2genes,2taxa.	hypothetical_protein		0	0	0	0	0	0	0	0	0	0	0	0	0	0	0	0	0	0	0	0	0	0	0	0	0	1	0	0	0	0	0	0	0	1	0	0	0
GROUP5595-2genes,2taxa.	hypothetical_protein		0	0	0	0	0	0	0	0	0	0	0	0	0	0	0	0	0	0	0	0	0	1	0	0	0	1	0	0	0	0	0	0	0	0	0	0	0
GROUP5596-2genes,2taxa.	Cytochrome_c-type_biogenesis_protein_CcdA_(DsbD_analog)		0	0	0	0	0	0	0	0	0	0	0	0	0	0	0	0	0	0	0	0	0	1	0	0	0	1	0	0	0	0	0	0	0	0	0	0	0
GROUP5598-2genes,2taxa.	hypothetical_protein		0	0	0	0	0	0	0	0	0	0	0	0	0	0	0	0	0	1	0	0	0	0	0	0	0	1	0	0	0	0	0	0	0	0	0	0	0
GROUP5600-2genes,2taxa.	Phosphoenolpyruvate-dihydroxyacetone_phosphotransferase_(EC_2.7.1.121),_dihydroxyacetone_binding_subunit_DhaK||Dihydroxyacetone_kinase,_ATP-dependent_(EC_2.7.1.29)		0	0	0	0	0	0	0	0	0	0	0	0	0	0	0	0	0	1	0	0	0	1	0	0	0	0	0	0	0	0	0	0	0	0	0	0	0
GROUP5601-2genes,2taxa.	Ethanolamine_operon_regulatory_protein		0	0	0	0	0	0	0	0	0	0	0	0	0	0	0	0	0	1	0	0	0	0	0	0	0	1	0	0	0	0	0	0	0	0	0	0	0
GROUP5602-2genes,2taxa.	Sulfate_permease		0	0	0	0	0	0	0	0	0	0	0	0	0	0	0	0	0	1	0	0	0	0	0	0	0	1	0	0	0	0	0	0	0	0	0	0	0
GROUP5603-2genes,2taxa.	FIG01153259:_hypothetical_protein		0	0	0	0	0	0	0	0	0	0	0	0	0	0	0	0	0	1	0	0	0	0	0	0	0	1	0	0	0	0	0	0	0	0	0	0	0
GROUP5604-2genes,2taxa.	hypothetical_protein||TonB-dependent_receptor		0	0	0	0	0	0	0	0	0	0	0	0	0	0	0	0	0	1	0	0	0	1	0	0	0	0	0	0	0	0	0	0	0	0	0	0	0
GROUP5605-2genes,2taxa.	hypothetical_protein		0	0	0	0	0	0	0	0	0	0	0	0	0	0	0	0	0	1	0	0	0	0	0	0	0	1	0	0	0	0	0	0	0	0	0	0	0
GROUP5606-2genes,2taxa.	partial_phage_integrase		0	0	0	0	0	0	0	0	0	0	0	0	0	0	0	0	0	1	0	1	0	0	0	0	0	0	0	0	0	0	0	0	0	0	0	0	0
GROUP5607-2genes,2taxa.	hypothetical_protein		0	0	0	0	0	0	0	0	0	0	0	0	0	0	0	0	0	1	0	0	0	0	0	0	0	0	0	0	0	0	0	0	0	1	0	0	0
GROUP5609-2genes,2taxa.	hypothetical_protein		0	0	0	0	0	0	0	1	0	1	0	0	0	0	0	0	0	0	0	0	0	0	0	0	0	0	0	0	0	0	0	0	0	0	0	0	0
GROUP5610-2genes,2taxa.	hypothetical_protein		0	0	0	0	0	0	0	1	0	1	0	0	0	0	0	0	0	0	0	0	0	0	0	0	0	0	0	0	0	0	0	0	0	0	0	0	0
GROUP5611-2genes,2taxa.	hypothetical_protein		0	0	0	0	0	0	0	1	0	1	0	0	0	0	0	0	0	0	0	0	0	0	0	0	0	0	0	0	0	0	0	0	0	0	0	0	0
GROUP5612-2genes,2taxa.	hypothetical_protein		0	0	0	0	0	0	0	1	0	1	0	0	0	0	0	0	0	0	0	0	0	0	0	0	0	0	0	0	0	0	0	0	0	0	0	0	0
GROUP5613-2genes,2taxa.	hypothetical_protein		0	0	0	0	0	0	0	1	0	1	0	0	0	0	0	0	0	0	0	0	0	0	0	0	0	0	0	0	0	0	0	0	0	0	0	0	0
GROUP5616-2genes,2taxa.	hypothetical_protein		0	0	0	0	0	0	0	1	0	1	0	0	0	0	0	0	0	0	0	0	0	0	0	0	0	0	0	0	0	0	0	0	0	0	0	0	0
GROUP5617-2genes,2taxa.	hypothetical_protein		0	0	0	0	0	0	0	1	0	1	0	0	0	0	0	0	0	0	0	0	0	0	0	0	0	0	0	0	0	0	0	0	0	0	0	0	0
GROUP5618-2genes,2taxa.	hypothetical_protein		0	0	0	0	0	0	0	1	0	1	0	0	0	0	0	0	0	0	0	0	0	0	0	0	0	0	0	0	0	0	0	0	0	0	0	0	0
GROUP5619-2genes,2taxa.	hypothetical_protein		0	0	0	0	0	0	0	1	0	0	0	0	1	0	0	0	0	0	0	0	0	0	0	0	0	0	0	0	0	0	0	0	0	0	0	0	0
GROUP5620-2genes,2taxa.	hypothetical_protein		0	0	0	0	0	0	0	1	0	0	0	0	1	0	0	0	0	0	0	0	0	0	0	0	0	0	0	0	0	0	0	0	0	0	0	0	0
GROUP5621-2genes,2taxa.	hypothetical_protein		0	0	0	0	0	0	0	1	0	0	0	0	1	0	0	0	0	0	0	0	0	0	0	0	0	0	0	0	0	0	0	0	0	0	0	0	0
GROUP5622-2genes,2taxa.	hypothetical_protein		0	0	0	0	0	0	0	1	0	0	0	0	1	0	0	0	0	0	0	0	0	0	0	0	0	0	0	0	0	0	0	0	0	0	0	0	0
GROUP5623-2genes,2taxa.	hypothetical_protein		0	0	0	0	0	0	0	1	0	0	0	0	1	0	0	0	0	0	0	0	0	0	0	0	0	0	0	0	0	0	0	0	0	0	0	0	0
GROUP5624-2genes,2taxa.	hypothetical_protein		0	0	0	0	0	0	0	1	0	0	0	0	1	0	0	0	0	0	0	0	0	0	0	0	0	0	0	0	0	0	0	0	0	0	0	0	0
GROUP5625-2genes,2taxa.	hypothetical_protein		0	0	0	0	0	0	0	1	0	0	0	0	1	0	0	0	0	0	0	0	0	0	0	0	0	0	0	0	0	0	0	0	0	0	0	0	0
GROUP5626-2genes,2taxa.	hypothetical_protein		0	0	0	0	0	0	0	1	0	0	0	0	1	0	0	0	0	0	0	0	0	0	0	0	0	0	0	0	0	0	0	0	0	0	0	0	0
GROUP5627-2genes,2taxa.	hypothetical_protein		0	0	0	0	0	0	0	1	0	0	0	0	1	0	0	0	0	0	0	0	0	0	0	0	0	0	0	0	0	0	0	0	0	0	0	0	0
GROUP5628-2genes,2taxa.	hypothetical_protein		0	0	0	0	0	0	0	1	0	0	0	0	1	0	0	0	0	0	0	0	0	0	0	0	0	0	0	0	0	0	0	0	0	0	0	0	0
GROUP5629-2genes,2taxa.	hypothetical_protein		0	0	0	0	0	0	0	1	0	0	0	0	1	0	0	0	0	0	0	0	0	0	0	0	0	0	0	0	0	0	0	0	0	0	0	0	0
GROUP5630-2genes,2taxa.	hypothetical_protein		0	0	0	0	0	0	0	1	0	0	0	0	1	0	0	0	0	0	0	0	0	0	0	0	0	0	0	0	0	0	0	0	0	0	0	0	0
GROUP5631-2genes,2taxa.	hypothetical_protein		0	0	0	0	0	0	0	1	0	0	0	0	1	0	0	0	0	0	0	0	0	0	0	0	0	0	0	0	0	0	0	0	0	0	0	0	0
GROUP5632-2genes,2taxa.	hypothetical_protein		0	0	0	0	0	0	0	1	0	0	0	0	1	0	0	0	0	0	0	0	0	0	0	0	0	0	0	0	0	0	0	0	0	0	0	0	0
GROUP5633-2genes,2taxa.	hypothetical_protein		0	0	0	0	0	0	0	1	0	0	0	0	1	0	0	0	0	0	0	0	0	0	0	0	0	0	0	0	0	0	0	0	0	0	0	0	0
GROUP5634-2genes,2taxa.	hypothetical_protein		0	0	0	0	0	0	0	1	0	0	0	0	1	0	0	0	0	0	0	0	0	0	0	0	0	0	0	0	0	0	0	0	0	0	0	0	0
GROUP5635-2genes,2taxa.	hypothetical_protein		0	0	0	0	0	0	0	1	0	0	0	0	1	0	0	0	0	0	0	0	0	0	0	0	0	0	0	0	0	0	0	0	0	0	0	0	0
GROUP5636-2genes,2taxa.	hypothetical_protein		0	0	0	0	0	0	0	1	0	0	0	0	1	0	0	0	0	0	0	0	0	0	0	0	0	0	0	0	0	0	0	0	0	0	0	0	0
GROUP5637-2genes,2taxa.	hypothetical_protein		0	0	0	0	0	0	0	1	0	0	0	0	1	0	0	0	0	0	0	0	0	0	0	0	0	0	0	0	0	0	0	0	0	0	0	0	0
GROUP5638-2genes,2taxa.	hypothetical_protein		0	0	0	0	0	0	0	1	0	0	0	0	1	0	0	0	0	0	0	0	0	0	0	0	0	0	0	0	0	0	0	0	0	0	0	0	0
GROUP5639-2genes,2taxa.	hypothetical_protein		0	0	0	0	0	0	0	1	0	0	0	0	1	0	0	0	0	0	0	0	0	0	0	0	0	0	0	0	0	0	0	0	0	0	0	0	0
GROUP5640-2genes,2taxa.	hypothetical_protein		0	0	0	0	0	0	0	1	0	0	0	0	1	0	0	0	0	0	0	0	0	0	0	0	0	0	0	0	0	0	0	0	0	0	0	0	0
GROUP5641-2genes,2taxa.	hypothetical_protein		0	0	0	0	0	0	0	1	0	0	0	0	1	0	0	0	0	0	0	0	0	0	0	0	0	0	0	0	0	0	0	0	0	0	0	0	0
GROUP5642-2genes,2taxa.	hypothetical_protein		0	0	0	0	0	0	0	1	0	0	0	0	1	0	0	0	0	0	0	0	0	0	0	0	0	0	0	0	0	0	0	0	0	0	0	0	0
GROUP5643-2genes,2taxa.	hypothetical_protein		0	0	0	0	0	0	0	1	0	0	0	0	1	0	0	0	0	0	0	0	0	0	0	0	0	0	0	0	0	0	0	0	0	0	0	0	0
GROUP5644-2genes,2taxa.	hypothetical_protein		0	0	0	0	0	0	0	1	0	0	0	0	1	0	0	0	0	0	0	0	0	0	0	0	0	0	0	0	0	0	0	0	0	0	0	0	0
GROUP5645-2genes,2taxa.	hypothetical_protein		0	0	0	0	0	0	0	1	0	0	0	0	1	0	0	0	0	0	0	0	0	0	0	0	0	0	0	0	0	0	0	0	0	0	0	0	0
GROUP5646-2genes,2taxa.	hypothetical_protein		0	0	0	0	0	0	0	1	0	0	0	0	1	0	0	0	0	0	0	0	0	0	0	0	0	0	0	0	0	0	0	0	0	0	0	0	0
GROUP5647-2genes,2taxa.	hypothetical_protein		0	0	0	0	0	0	0	1	0	0	0	0	1	0	0	0	0	0	0	0	0	0	0	0	0	0	0	0	0	0	0	0	0	0	0	0	0
GROUP5648-2genes,2taxa.	hypothetical_protein		0	0	0	0	0	0	0	1	0	0	0	0	1	0	0	0	0	0	0	0	0	0	0	0	0	0	0	0	0	0	0	0	0	0	0	0	0
GROUP5649-2genes,2taxa.	hypothetical_protein		0	0	0	0	0	0	0	1	0	0	0	0	1	0	0	0	0	0	0	0	0	0	0	0	0	0	0	0	0	0	0	0	0	0	0	0	0
GROUP5650-2genes,2taxa.	hypothetical_protein		0	0	0	0	0	0	0	1	0	0	0	0	1	0	0	0	0	0	0	0	0	0	0	0	0	0	0	0	0	0	0	0	0	0	0	0	0
GROUP5651-2genes,2taxa.	hypothetical_protein		0	0	0	0	0	0	0	0	0	1	0	0	1	0	0	0	0	0	0	0	0	0	0	0	0	0	0	0	0	0	0	0	0	0	0	0	0
GROUP5652-2genes,2taxa.	hypothetical_protein		0	0	0	0	0	0	0	1	0	0	0	0	1	0	0	0	0	0	0	0	0	0	0	0	0	0	0	0	0	0	0	0	0	0	0	0	0
GROUP5653-2genes,2taxa.	hypothetical_protein		0	0	0	0	0	0	0	1	0	0	0	0	1	0	0	0	0	0	0	0	0	0	0	0	0	0	0	0	0	0	0	0	0	0	0	0	0
GROUP5654-2genes,2taxa.	hypothetical_protein		0	0	0	0	0	0	0	1	0	0	0	0	1	0	0	0	0	0	0	0	0	0	0	0	0	0	0	0	0	0	0	0	0	0	0	0	0
GROUP5655-2genes,2taxa.	Acyl-ACP_reductase;_Acetylornithine_aminotransferase_(EC_2.6.1.11)		0	0	0	0	0	0	0	1	0	0	0	0	1	0	0	0	0	0	0	0	0	0	0	0	0	0	0	0	0	0	0	0	0	0	0	0	0
GROUP5656-2genes,2taxa.	hypothetical_protein		0	0	0	0	0	0	0	1	0	0	0	0	1	0	0	0	0	0	0	0	0	0	0	0	0	0	0	0	0	0	0	0	0	0	0	0	0
GROUP5657-2genes,2taxa.	hypothetical_protein		0	0	0	0	0	0	0	1	0	0	0	0	1	0	0	0	0	0	0	0	0	0	0	0	0	0	0	0	0	0	0	0	0	0	0	0	0
GROUP5658-2genes,2taxa.	hypothetical_protein		0	0	0	0	0	0	0	1	0	0	0	0	1	0	0	0	0	0	0	0	0	0	0	0	0	0	0	0	0	0	0	0	0	0	0	0	0
GROUP5659-2genes,2taxa.	hypothetical_protein		0	0	0	0	0	0	0	1	0	0	0	0	1	0	0	0	0	0	0	0	0	0	0	0	0	0	0	0	0	0	0	0	0	0	0	0	0
GROUP5660-2genes,2taxa.	hypothetical_protein		0	0	0	0	0	0	0	1	0	0	0	0	1	0	0	0	0	0	0	0	0	0	0	0	0	0	0	0	0	0	0	0	0	0	0	0	0
GROUP5661-2genes,2taxa.	hypothetical_protein		0	0	0	0	0	0	0	1	0	0	0	0	1	0	0	0	0	0	0	0	0	0	0	0	0	0	0	0	0	0	0	0	0	0	0	0	0
GROUP5662-2genes,2taxa.	hypothetical_protein		0	0	0	0	0	0	0	1	0	0	0	0	1	0	0	0	0	0	0	0	0	0	0	0	0	0	0	0	0	0	0	0	0	0	0	0	0
GROUP5663-2genes,2taxa.	hypothetical_protein		0	0	0	0	0	0	0	1	0	0	0	0	1	0	0	0	0	0	0	0	0	0	0	0	0	0	0	0	0	0	0	0	0	0	0	0	0
GROUP5664-2genes,2taxa.	hypothetical_protein		0	0	0	0	0	0	0	1	0	0	0	0	1	0	0	0	0	0	0	0	0	0	0	0	0	0	0	0	0	0	0	0	0	0	0	0	0
GROUP5665-2genes,2taxa.	hypothetical_protein		0	0	0	0	0	0	0	1	0	0	0	0	1	0	0	0	0	0	0	0	0	0	0	0	0	0	0	0	0	0	0	0	0	0	0	0	0
GROUP5666-2genes,2taxa.	hypothetical_protein		0	0	0	0	0	0	0	1	0	0	0	0	1	0	0	0	0	0	0	0	0	0	0	0	0	0	0	0	0	0	0	0	0	0	0	0	0
GROUP5667-2genes,2taxa.	hypothetical_protein		0	0	0	0	0	0	0	1	0	0	0	0	1	0	0	0	0	0	0	0	0	0	0	0	0	0	0	0	0	0	0	0	0	0	0	0	0
GROUP5668-2genes,2taxa.	hypothetical_protein		0	0	0	0	0	0	0	1	0	0	0	0	1	0	0	0	0	0	0	0	0	0	0	0	0	0	0	0	0	0	0	0	0	0	0	0	0
GROUP5669-2genes,2taxa.	hypothetical_protein		0	0	0	0	0	0	0	1	0	0	0	0	1	0	0	0	0	0	0	0	0	0	0	0	0	0	0	0	0	0	0	0	0	0	0	0	0
GROUP5670-2genes,2taxa.	hypothetical_protein		0	0	0	0	0	0	0	1	0	0	0	0	1	0	0	0	0	0	0	0	0	0	0	0	0	0	0	0	0	0	0	0	0	0	0	0	0
GROUP5671-2genes,2taxa.	hypothetical_protein		0	0	0	0	0	0	0	1	0	0	0	0	1	0	0	0	0	0	0	0	0	0	0	0	0	0	0	0	0	0	0	0	0	0	0	0	0
GROUP5672-2genes,2taxa.	hypothetical_protein		0	0	0	0	0	0	0	1	0	0	0	0	1	0	0	0	0	0	0	0	0	0	0	0	0	0	0	0	0	0	0	0	0	0	0	0	0
GROUP5673-2genes,2taxa.	hypothetical_protein		0	0	0	0	0	0	0	1	0	0	0	0	1	0	0	0	0	0	0	0	0	0	0	0	0	0	0	0	0	0	0	0	0	0	0	0	0
[truncated: 6,169 more rows]
